# Supplementary material for: FDX1 as a predictive biomarker and therapeutic target for lymph node metastasis in gastric cancer
Source: Clin Exp Med. 2026 May 10;26(1):245. doi: 10.1007/s10238-026-02160-0 (PMC13331937; doi:10.1007/s10238-026-02160-0)
Supplement: Supplementary file 1 — Supplementary file1 [file 10238_2026_2160_MOESM1_ESM.xlsx]

## Sheet: index
table 1	Whole genome CRISPR screen for the Elesclomol-Cu in OVISE cells .
table 2	Whole genome CRISPR screen for the Cupric - DDC in OVISE cells .
table 3	Metabolism gene focused CRISPR screens for different concentrations of elesclomol-Cu, elesclomol and TTM (genes with gRNAs< 3 were excluded from graphs)
table 4	Whole genome CRISPR screen for Disulfiram in OVISE cells .

## Sheet: test_ElesclomolCu_Day14_DMSO_Da
gene	num	logfc	FDR	logFDR
OXA1L	3	-1.7625	0.000573202	3.24169
CDKN2A	4	-1.0521	0.000573202	3.24169
TMEM191B	1	-0.99999	0.000573202	3.24169
SOX2	4	-0.94481	0.000573202	3.24169
AHR	4	-0.90798	0.000573202	3.24169
TKT	4	-0.84353	0.000573202	3.24169
LIPT1	4	0.71486	0.000573202	3.24169
DLAT	4	0.76068	0.000573202	3.24169
PDHB	4	0.76656	0.000573202	3.24169
LIAS	4	1.1756	0.000573202	3.24169
MBTPS1	4	1.331	0.000573202	3.24169
MBTPS2	4	1.4814	0.000573202	3.24169
SCAP	4	1.9493	0.000573202	3.24169
FDX1	2	2.116	0.000573202	3.24169
RPAP1	1	3.9344	0.000573202	3.24169
RPL3	3	2.6016	0.00161213	2.7926
UBAP2L	4	0.74202	0.00214943	2.66768
PDHA1	3	0.77404	0.00214943	2.66768
LDLR	4	0.84781	0.00214943	2.66768
CAPRIN1	3	1.0719	0.00214943	2.66768
ZFAT	4	0.59704	0.00273578	2.56292
IDH2	4	1.0214	0.00273578	2.56292
SAMM50	3	1.6615	0.00411209	2.38594
PITRM1	4	-1.0269	0.00429898	2.36663
PGP	4	-0.88063	0.00429898	2.36663
DLD	3	1.2678	0.00429898	2.36663
PRKDC	4	-0.68579	0.00504026	2.29755
CERT1	4	0.54329	0.00504026	2.29755
TSC22D2	4	1.0975	0.00504026	2.29755
INTS6	4	0.951	0.00659179	2.181
TADA2A	4	0.83577	0.00693384	2.15903
MTF1	4	-1.1664	0.00703478	2.15275
API5	4	0.50207	0.00703478	2.15275
C6orf136	3	-1.3452	0.00733362	2.13468
GLS	3	-0.33613	0.00810669	2.09116
CNN1	4	0.64717	0.0126581	1.89763
SLC16A1	4	-1.0153	0.0156118	1.80655
ABCE1	4	1.2552	0.0156118	1.80655
MPC1	4	0.69477	0.0156529	1.80541
CLUH	3	-1.0277	0.0156911	1.80435
MCUR1	4	-1.7683	0.018629	1.72981
AFG3L2	4	1.2026	0.018629	1.72981
FZD8	4	-0.69895	0.0216903	1.66374
MAU2	4	0.88801	0.0216903	1.66374
HAUS5	4	1.1014	0.0223552	1.65062
CEPT1	4	0.54589	0.0244853	1.61109
PCBP2	4	-0.95693	0.0266895	1.57366
CIAO2A	4	-0.69744	0.0266895	1.57366
REXO2	4	-0.58313	0.0396463	1.4018
BRPF1	4	0.33443	0.0396463	1.4018
CCDC137	4	0.62153	0.0396463	1.4018
TPK1	4	0.66268	0.0396463	1.4018
EGLN1	3	0.85858	0.0396463	1.4018
RAD9A	4	1.5185	0.0396463	1.4018
COQ7	4	-0.78976	0.0397657	1.40049
CHTOP	4	0.69502	0.0397657	1.40049
C1QBP	4	-0.7928	0.0403669	1.39397
TRIM32	4	-0.52005	0.0403669	1.39397
PRDM10	4	0.7656	0.0403669	1.39397
SLFN11	4	0.10482	0.0408407	1.38891
CENPJ	4	0.86569	0.0441179	1.35539
YEATS2	4	0.77954	0.044793	1.34879
PFKP	3	-0.86557	0.0476919	1.32156
TANK	4	0.53313	0.0476919	1.32156
MCRIP2	4	-0.97756	0.0572771	1.24202
E4F1	3	1.1688	0.059274	1.22714
ADRM1	4	0.58563	0.061682	1.20984
PI4KB	4	0.70133	0.061682	1.20984
POP4	3	1.0475	0.061682	1.20984
AASDHPPT	4	1.059	0.0617818	1.20914
ECH1	4	0.46563	0.0659992	1.18046
CS	4	0.59671	0.0707599	1.15021
UBR4	4	0.62408	0.0707599	1.15021
USF2	3	0.83335	0.0707599	1.15021
URI1	4	0.82333	0.0711919	1.14757
GDI2	3	0.95483	0.0720664	1.14227
GGPS1	3	1.3047	0.0724702	1.13984
STT3A	4	0.53177	0.0750666	1.12455
SF3B1	4	0.88476	0.0837215	1.07716
RPS11	3	1.0618	0.0837215	1.07716
DCAF13	4	1.1315	0.0839615	1.07592
SPTLC1	4	0.89484	0.0886007	1.05256
MPI	3	0.61274	0.0896073	1.04766
RPL27	3	0.43016	0.0936582	1.02845
RPS16	4	0.7894	0.0952792	1.021
NAA20	4	1.0499	0.0952792	1.021
SGF29	4	0.48015	0.0961226	1.01717
ERRFI1	4	0.61167	0.0961226	1.01717
CDK1	4	1.084	0.0961226	1.01717
DDIT4	4	0.56049	0.100023	0.999901
ANKRD28	2	-1.1637	0.10458	0.980553
BHLHE41	4	0.48832	0.10458	0.980553
TIMM8A	4	-0.75789	0.105856	0.975286
IDH3A	4	0.94369	0.106561	0.972403
RPE	4	-1.1076	0.114232	0.942214
SLC47A1	2	-1.0182	0.114232	0.942214
FECH	4	-0.80399	0.114232	0.942214
BTRC	4	0.57115	0.114232	0.942214
ATXN1L	4	0.61773	0.114232	0.942214
SLC7A5	4	0.65854	0.114232	0.942214
TNRC18	4	0.66013	0.114232	0.942214
NSMCE3	3	0.71919	0.114232	0.942214
MARCHF5	4	0.74952	0.114232	0.942214
SEC62	3	0.77066	0.114232	0.942214
SPTSSA	4	1.0232	0.114232	0.942214
H3C11	4	0.63432	0.114666	0.940564
VPS51	4	0.78343	0.114666	0.940564
ATAD3A	3	-0.93739	0.11556	0.937193
TIMELESS	3	1.2011	0.11556	0.937193
SSTR2	3	-0.59225	0.116855	0.932351
COG6	4	0.50497	0.11828	0.927089
ARID1B	4	0.24305	0.12437	0.905283
TGFBRAP1	4	0.70993	0.12437	0.905283
CIAPIN1	3	1.1154	0.12437	0.905283
KAT8	3	0.066395	0.131084	0.882451
ZNF418	4	0.45109	0.131084	0.882451
SELENOV	4	0.64597	0.131084	0.882451
YPEL5	4	0.81155	0.131084	0.882451
DCAF11	3	-0.56097	0.133015	0.876099
GPT	2	-1.1444	0.137352	0.862165
ATP8B3	4	0.84585	0.139345	0.85591
HLA-DMA	4	-0.7812	0.140598	0.852021
SYNE4	4	0.36064	0.144156	0.841166
CCDC59	3	1.1632	0.144156	0.841166
KNTC1	4	0.45264	0.146566	0.833968
PMVK	3	0.60928	0.146566	0.833968
ZNF564	4	0.64608	0.146566	0.833968
ACSL3	4	0.69742	0.146566	0.833968
WASHC5	2	0.94733	0.146566	0.833968
SLC35E1	3	0.96917	0.151919	0.818387
PITPNM1	4	0.61036	0.152337	0.817195
ANKRD52	3	-0.71242	0.152615	0.816402
WDR18	4	0.99121	0.155476	0.808338
ABHD17B	4	-0.58363	0.156367	0.805854
PHF6	4	0.50737	0.160305	0.795053
ARHGEF10L	4	-0.32054	0.160851	0.793576
RPL37	3	0.23856	0.160851	0.793576
SPATA2	3	0.61734	0.163858	0.785532
VPS52	4	0.78073	0.163858	0.785532
C18orf65	4	-0.52176	0.165002	0.782511
SLC6A13	4	0.5542	0.165002	0.782511
DBR1	3	0.56861	0.165002	0.782511
UPK2	4	0.57566	0.165002	0.782511
MAGEB2	3	0.62316	0.165002	0.782511
UTP20	4	0.65824	0.165002	0.782511
GGN	4	0.69236	0.165002	0.782511
PRC1	4	0.71262	0.165002	0.782511
MRPL52	3	0.72016	0.165002	0.782511
JTB	4	0.75294	0.165002	0.782511
HMGCS1	4	0.88167	0.165002	0.782511
GADD45GIP1	4	1.0077	0.165002	0.782511
KDSR	4	1.0395	0.165002	0.782511
PHAX	4	0.14515	0.167023	0.777223
FOXA2	4	0.3891	0.167023	0.777223
CUL3	4	0.81511	0.167023	0.777223
GPR1	4	-0.45053	0.167937	0.774855
BRIP1	4	0.50836	0.170044	0.769438
TLCD4	1	1.329	0.173104	0.761693
POU2AF1	4	0.51665	0.173204	0.761441
AMFR	4	0.52284	0.173402	0.760947
EIF3I	4	0.55212	0.173402	0.760947
EI24	4	0.91411	0.178382	0.74865
NBN	4	0.6244	0.179982	0.74477
C19orf57	2	0.84656	0.179982	0.74477
STK11	4	0.86131	0.181183	0.741882
COQ10B	3	-0.93606	0.181231	0.741768
ERI3	4	-0.43008	0.181897	0.740173
GMPPB	4	0.80671	0.184807	0.733282
QARS1	4	1.3841	0.186308	0.729768
DYNC1LI2	4	0.62181	0.186391	0.729575
RAB5B	4	0.67134	0.186391	0.729575
POLA1	2	1.1085	0.188601	0.724455
RAP2A	4	0.41005	0.190502	0.720101
ANKRD9	4	0.48638	0.196636	0.706336
USP14	4	0.49393	0.196636	0.706336
NEK8	4	0.59434	0.196636	0.706336
SRP72	4	0.50997	0.198918	0.701326
PAK4	4	0.74742	0.203883	0.690619
P2RY4	3	-0.67899	0.207169	0.683676
ADCYAP1R1	3	-0.62906	0.207511	0.682959
SAMD8	4	0.33759	0.207511	0.682959
NRIP1	4	0.46424	0.207511	0.682959
CAND1	4	0.69459	0.207511	0.682959
NDUFA7	4	0.74789	0.207511	0.682959
YKT6	4	0.76655	0.207511	0.682959
SRP54	4	0.8072	0.207511	0.682959
GALNS	4	0.50911	0.209424	0.678973
PCDH12	4	0.62159	0.210145	0.67748
GART	4	0.69035	0.212041	0.67358
ABCB7	4	-1.3695	0.21329	0.671029
TOX3	4	-0.55572	0.21329	0.671029
G6PD	3	-0.4558	0.21329	0.671029
MIP	4	-0.44175	0.21329	0.671029
GABPB1	4	-0.38035	0.21329	0.671029
VPS39	4	0.38998	0.21329	0.671029
SAMD11	4	0.49337	0.21329	0.671029
RUSC1-AS1	4	0.50183	0.21329	0.671029
C19orf67	3	0.55034	0.21329	0.671029
NOB1	4	0.56901	0.21329	0.671029
LIG1	4	0.61896	0.21329	0.671029
RFWD3	3	0.67446	0.21329	0.671029
NAPA	2	0.86881	0.21329	0.671029
SMC5	3	0.88242	0.21329	0.671029
CDC40	3	0.91469	0.21329	0.671029
RBM33	3	0.99721	0.21329	0.671029
CTU1	3	1.0675	0.21329	0.671029
PSMA4	3	1.2778	0.21329	0.671029
GCLM	4	0.53227	0.216319	0.664906
MAP3K6	2	-0.82962	0.217988	0.661567
KDM4A	3	-0.77495	0.219825	0.657924
UFL1	4	-1.0352	0.220811	0.655979
CTCFL	4	-0.51428	0.221879	0.653884
ATL2	2	1.4541	0.224796	0.648212
NUDT10	3	-0.44141	0.226163	0.645579
DDX39A	4	0.45486	0.227428	0.643156
HMGCLL1	3	-0.56462	0.227864	0.642325
MAGEA8	4	-0.56355	0.227864	0.642325
WNT6	4	0.32905	0.23243	0.633709
EIF3L	4	-0.89612	0.233322	0.632044
AIP	4	-0.46071	0.23351	0.631694
CIZ1	3	-0.61496	0.233624	0.631482
LRRTM4	3	-0.63975	0.237061	0.625141
SUV39H1	3	-0.67225	0.240237	0.619361
DLK2	3	-0.34482	0.260657	0.583931
TMEM234	1	1.1762	0.260657	0.583931
PABPC1L	3	-0.93681	0.263439	0.57932
RPS25	2	1.5034	0.263439	0.57932
FGF12	2	-0.57198	0.263783	0.578754
EOGT	3	0.63934	0.264207	0.578056
CARS1	3	0.51851	0.267947	0.57195
PAK2	3	1.5222	0.267947	0.57195
BUB1	2	1.2077	0.268059	0.57177
DCAF12L1	4	-0.4832	0.274804	0.560977
HSP90B1	3	0.65096	0.275472	0.559922
WDR63	3	0.51915	0.276637	0.558089
SFMBT1	3	-0.43602	0.28176	0.550121
CATSPERB	4	0.55874	0.28176	0.550121
PDHX	3	0.58984	0.28176	0.550121
RFC2	4	0.63805	0.28176	0.550121
DAZAP2	3	0.70197	0.28176	0.550121
DOP1B	4	-0.45708	0.282022	0.549717
TELO2	4	0.59416	0.284366	0.546122
PANK4	2	0.78587	0.284366	0.546122
YTHDC1	4	0.82494	0.285256	0.544765
NOL4L	3	-0.58281	0.289162	0.538859
OPTN	4	-0.16545	0.289162	0.538859
HNRNPU	3	1.352	0.289162	0.538859
NHP2	4	0.5614	0.292993	0.533143
MMUT	3	-0.57754	0.295061	0.530088
ABHD2	3	-0.47484	0.296704	0.527677
PTPMT1	4	0.4156	0.297137	0.527043
SACM1L	4	0.59499	0.297137	0.527043
ZNF638	3	-0.86494	0.29716	0.52701
MTA2	4	0.45167	0.29716	0.52701
UBE2G2	4	0.46681	0.29716	0.52701
TET2	4	0.49555	0.29716	0.52701
CCDC84	4	0.58699	0.29716	0.52701
GSTO1	4	0.63568	0.29716	0.52701
CRKL	4	0.46983	0.297724	0.526187
KIN	4	0.76901	0.297724	0.526187
TSPAN19	4	-0.51305	0.298427	0.525162
ICA1L	4	0.37674	0.298427	0.525162
ORC3	4	0.81129	0.298427	0.525162
GINS2	4	1.0368	0.298427	0.525162
ARL15	4	-0.72114	0.303184	0.518294
CRTAP	4	0.31858	0.303184	0.518294
SNF8	4	0.56792	0.303184	0.518294
ADD2	4	-0.46974	0.303339	0.518071
PSMC2	4	0.88237	0.307127	0.512682
FAM181B	2	0.93414	0.309113	0.509883
S100A3	2	0.33965	0.310954	0.507304
WDR25	3	0.85026	0.313486	0.503782
ADO	4	-0.96409	0.316128	0.500137
CCNB1	3	0.060877	0.316128	0.500137
ZNF571	3	0.85467	0.316128	0.500137
PGD	4	-0.92848	0.316221	0.500009
ACACA	4	-1.0493	0.321143	0.493302
KCNQ5	3	-0.4582	0.321143	0.493302
COMMD2	3	0.85466	0.321143	0.493302
ACOT13	4	-0.85758	0.331357	0.479704
MAPK6	3	-0.57942	0.331357	0.479704
ZNF396	4	-0.41465	0.331357	0.479704
CTCF	3	0.84825	0.331357	0.479704
COP1	3	1.0444	0.331357	0.479704
CELF6	3	-0.74519	0.333634	0.476729
DDX51	4	0.45186	0.336156	0.473459
LRRC56	3	0.49616	0.336156	0.473459
BANP	3	0.77797	0.336156	0.473459
RFC3	4	1.1914	0.336156	0.473459
SLC26A6	3	-1.0096	0.336344	0.473216
CYB5B	3	-0.85537	0.336344	0.473216
WDR13	4	-0.59741	0.336344	0.473216
HIRA	4	-0.5844	0.336344	0.473216
TRPC4	4	-0.50491	0.336344	0.473216
NHSL2	4	-0.49621	0.336344	0.473216
NDUFB7	4	0.42223	0.336344	0.473216
TMEM182	3	0.42339	0.336344	0.473216
ADPRHL1	3	0.47625	0.336344	0.473216
TSEN34	3	0.48238	0.336344	0.473216
GTF3C4	4	0.48332	0.336344	0.473216
TADA3	4	0.50457	0.336344	0.473216
CRLF1	4	0.53752	0.336344	0.473216
GJC1	4	0.55307	0.336344	0.473216
BLM	3	0.57788	0.336344	0.473216
KMT2A	2	0.6101	0.336344	0.473216
FUBP1	4	0.61568	0.336344	0.473216
SLCO4A1	4	0.62544	0.336344	0.473216
TSPAN18	4	0.64448	0.336344	0.473216
ACTR6	4	0.65527	0.336344	0.473216
POLR1E	4	0.72104	0.336344	0.473216
RBSN	3	0.86052	0.336344	0.473216
STEAP3	2	0.86586	0.336344	0.473216
ANAPC2	3	0.87415	0.336344	0.473216
SYMPK	2	0.8888	0.336344	0.473216
KLF5	4	0.88895	0.336344	0.473216
PSMD14	4	0.91298	0.336344	0.473216
RPS2	3	0.91941	0.336344	0.473216
ACTR10	2	1.0142	0.336344	0.473216
C1orf109	3	1.0441	0.336344	0.473216
AGAP11	1	1.2157	0.336344	0.473216
CENPA	2	1.348	0.336344	0.473216
PCBP4	3	0.50349	0.339739	0.468854
PEX14	4	0.52241	0.339739	0.468854
LAMTOR2	4	0.60235	0.340337	0.468091
CAMK2D	3	-0.68099	0.344321	0.463036
HPCAL4	4	-0.60507	0.344891	0.462318
NXPE2	3	0.32296	0.344891	0.462318
GINS1	3	0.46441	0.344891	0.462318
SHKBP1	4	0.27042	0.345509	0.46154
CMPK1	4	0.30511	0.345509	0.46154
CYB561D2	4	0.63443	0.345509	0.46154
RB1	3	-0.36335	0.346739	0.459997
EXOC7	4	0.59088	0.349889	0.45607
RLIM	4	-0.39424	0.351032	0.454653
BIRC2	4	0.50212	0.351032	0.454653
REEP1	3	-0.3151	0.351109	0.454558
COMMD6	3	-0.66553	0.351437	0.454153
FBXO36	4	-0.62425	0.351437	0.454153
TMPRSS2	2	-0.50146	0.351437	0.454153
PCIF1	4	-0.48537	0.351437	0.454153
ATP6V1FNB	4	-0.42661	0.351437	0.454153
OR13D1	4	-0.3639	0.351437	0.454153
CLDN5	3	0.17454	0.351437	0.454153
ADAT3	3	0.38685	0.351437	0.454153
CENPK	4	0.42212	0.351437	0.454153
IP6K2	4	0.52755	0.351437	0.454153
XRCC2	3	0.54881	0.351437	0.454153
SMIM1	2	0.71913	0.351437	0.454153
YARS1	4	0.75755	0.351437	0.454153
MCAT	4	-0.37344	0.352048	0.453398
TECTA	3	0.57722	0.354793	0.450025
CCDC18	3	0.73253	0.354793	0.450025
URB1	3	0.64479	0.359217	0.444644
OR2A42	1	-0.55279	0.36163	0.441735
CRK	3	-0.9253	0.365681	0.436897
SUMF2	3	-0.58717	0.365681	0.436897
PON3	3	-0.12085	0.366106	0.436393
TP53	4	-0.73312	0.368274	0.433828
WTAP	3	-0.034936	0.368274	0.433828
LIG3	2	-0.35593	0.373515	0.427692
FBXO42	3	0.80279	0.37486	0.426131
RRAGD	2	-0.70719	0.376013	0.424798
IGF2BP1	4	-0.6569	0.377203	0.423425
ATRNL1	4	-0.45731	0.379185	0.421149
PNN	4	0.69604	0.379467	0.420826
SNRPD1	2	1.0201	0.380446	0.419707
LKAAEAR1	4	-0.45285	0.381846	0.418112
COX5A	4	-0.63878	0.382119	0.417801
POR	4	-0.51829	0.385945	0.413475
SCYL2	4	-0.31813	0.385945	0.413475
TBCC	4	0.44812	0.385945	0.413475
CSTF3	4	0.53797	0.385945	0.413475
BRCA1	4	0.79227	0.385945	0.413475
MPC2	1	0.93357	0.387534	0.41169
GIPC1	2	-1.0167	0.389737	0.409229
NDC1	4	-0.075257	0.389737	0.409229
ASPG	4	0.45976	0.389737	0.409229
TFE3	3	-0.97043	0.390992	0.407832
DAB2IP	4	-0.61972	0.390992	0.407832
MAGOHB	2	-0.60132	0.390992	0.407832
PRSS8	4	-0.578	0.390992	0.407832
ABCC1	4	-0.57091	0.390992	0.407832
GZMM	4	-0.53741	0.390992	0.407832
GAPVD1	4	-0.46866	0.390992	0.407832
ATP7B	4	-0.44413	0.390992	0.407832
ACRBP	3	-0.43538	0.390992	0.407832
ELP3	4	-0.40538	0.390992	0.407832
HDAC5	4	-0.35356	0.390992	0.407832
MYO9B	4	0.32533	0.390992	0.407832
RAB3GAP2	4	0.48822	0.390992	0.407832
MAML2	4	0.52709	0.390992	0.407832
PLCD3	3	0.68956	0.390992	0.407832
SAMD9	3	0.6978	0.390992	0.407832
PRKAG3	4	0.76426	0.390992	0.407832
IMP4	4	0.79234	0.390992	0.407832
ATP6V1A	4	0.84161	0.390992	0.407832
FIP1L1	4	0.86404	0.390992	0.407832
FANCM	3	0.95572	0.390992	0.407832
INO80C	4	0.31499	0.391272	0.407521
TSC2	4	0.45098	0.391272	0.407521
SYF2	3	-0.12578	0.391319	0.407469
MARK2	4	0.060907	0.391319	0.407469
NDUFB9	4	0.34815	0.391319	0.407469
MIR205HG	2	0.5639	0.391319	0.407469
OCRL	3	0.65471	0.391319	0.407469
GFPT1	4	0.97204	0.391319	0.407469
RPL10	2	1.0998	0.391319	0.407469
ELP4	3	1.1029	0.391319	0.407469
COPZ1	3	0.3779	0.391429	0.407347
P4HA3	3	0.47498	0.391429	0.407347
CERS1	4	0.49939	0.391429	0.407347
VKORC1L1	4	0.58024	0.391429	0.407347
MRTO4	4	0.6924	0.391429	0.407347
CIAO1	4	0.89068	0.391429	0.407347
SUPT6H	2	1.006	0.391429	0.407347
TMEM185B	3	-0.35782	0.393182	0.405406
FERMT2	4	0.63908	0.393182	0.405406
RANGAP1	4	1.0869	0.394748	0.403681
NOL6	4	0.70114	0.395406	0.402957
POLR1C	3	0.78809	0.398069	0.400041
ZNF574	4	0.52302	0.398876	0.399162
PWWP3B	4	0.42435	0.399929	0.398017
NR2C2AP	3	0.78318	0.400531	0.397364
ATP5F1B	3	-0.77892	0.401816	0.395973
GABARAP	2	-0.73316	0.402329	0.395419
COL12A1	3	-0.37219	0.402839	0.394869
MTMR9	4	0.38376	0.403206	0.394473
RINL	4	0.51241	0.403206	0.394473
SCAF11	4	0.71266	0.403206	0.394473
ZNRD1	4	0.87885	0.403206	0.394473
SRSF7	4	0.84453	0.405227	0.392301
CRYBG3	4	0.41136	0.409501	0.387745
ALDH1A3	1	-0.89482	0.420677	0.376051
MAPK4	4	-0.71783	0.420677	0.376051
YWHAZ	1	-0.69303	0.420677	0.376051
NME3	4	-0.66186	0.420677	0.376051
DEK	4	-0.58804	0.420677	0.376051
CPXM2	4	-0.41912	0.420677	0.376051
SAR1A	4	0.33014	0.420677	0.376051
ECSIT	3	0.39373	0.420677	0.376051
CTPS1	4	0.40426	0.420677	0.376051
OAZ1	3	0.40743	0.420677	0.376051
WDR26	4	0.42996	0.420677	0.376051
GSK3B	4	0.45453	0.420677	0.376051
SLC41A3	4	0.49876	0.420677	0.376051
CEP295	4	0.508	0.420677	0.376051
ADGRA2	3	0.53449	0.420677	0.376051
DDX20	4	0.57093	0.420677	0.376051
DDX41	4	0.6261	0.420677	0.376051
PGGT1B	4	0.65448	0.420677	0.376051
DERL1	3	0.7421	0.420677	0.376051
ZNF526	4	0.80637	0.420677	0.376051
SNRNP200	4	-0.94878	0.421003	0.375715
GIT1	3	-0.83859	0.421003	0.375715
ABCB6	4	-0.69221	0.421003	0.375715
ZC3H12B	4	-0.62243	0.421003	0.375715
SMIM22	4	-0.5867	0.421003	0.375715
MED23	4	-0.53158	0.421003	0.375715
PHKG1	3	-0.53035	0.421003	0.375715
FUT9	3	-0.48302	0.421003	0.375715
ARHGEF28	4	-0.46689	0.421003	0.375715
IL12RB2	3	-0.44468	0.421003	0.375715
CPPED1	4	-0.43879	0.421003	0.375715
PLOD2	4	-0.42265	0.421003	0.375715
NR5A2	4	-0.40106	0.421003	0.375715
PKD2L1	4	-0.39956	0.421003	0.375715
MZF1	3	-0.388	0.421003	0.375715
ZNF292	4	-0.37101	0.421003	0.375715
KIAA0556	4	-0.35755	0.421003	0.375715
FMR1NB	4	-0.33037	0.421003	0.375715
GHR	4	-0.31581	0.421003	0.375715
FLT4	4	-0.29299	0.421003	0.375715
SMARCD1	4	-0.27609	0.421003	0.375715
PLAA	3	-0.12144	0.421003	0.375715
LY86	4	-0.092907	0.421003	0.375715
RET	4	0.17766	0.421003	0.375715
NUDT8	4	0.24241	0.421003	0.375715
CCND1	4	0.27048	0.421003	0.375715
ZNF628	4	0.31604	0.421003	0.375715
VPS11	4	0.32208	0.421003	0.375715
ACD	4	0.33046	0.421003	0.375715
HSBP1	4	0.33332	0.421003	0.375715
GRAMD1A	3	0.3503	0.421003	0.375715
TLE6	4	0.36235	0.421003	0.375715
ZNF793	4	0.37751	0.421003	0.375715
CMTM4	4	0.3913	0.421003	0.375715
KEAP1	4	0.41779	0.421003	0.375715
NIBAN3	4	0.46554	0.421003	0.375715
RXFP3	3	0.47669	0.421003	0.375715
KANSL3	4	0.49577	0.421003	0.375715
FADD	4	0.52137	0.421003	0.375715
RFXAP	4	0.52262	0.421003	0.375715
NUFIP1	4	0.53637	0.421003	0.375715
NRBP1	4	0.56228	0.421003	0.375715
THOC2	4	0.56675	0.421003	0.375715
CTDSPL2	4	0.60213	0.421003	0.375715
IGFLR1	3	0.62191	0.421003	0.375715
CHMP1B	2	0.64523	0.421003	0.375715
TBP	3	0.64581	0.421003	0.375715
METTL14	4	0.65958	0.421003	0.375715
ANXA8	2	0.70482	0.421003	0.375715
ILK	3	0.71648	0.421003	0.375715
ACO2	3	0.72324	0.421003	0.375715
FLCN	2	0.72512	0.421003	0.375715
UTP25	3	0.76675	0.421003	0.375715
SPATA5	4	0.80608	0.421003	0.375715
NDUFB1	1	0.81971	0.421003	0.375715
PLEKHG6	3	0.84151	0.421003	0.375715
EIF4G1	4	0.85048	0.421003	0.375715
SRSF3	3	0.87914	0.421003	0.375715
SLC6A11	1	0.88977	0.421003	0.375715
MAK16	4	0.92666	0.421003	0.375715
KATNB1	2	1.1222	0.421003	0.375715
CCAR2	3	-0.6228	0.421268	0.375442
LIN7C	4	-0.51609	0.421268	0.375442
COQ6	4	-0.49811	0.421268	0.375442
FAM234A	4	-0.38959	0.421268	0.375442
GUCD1	4	0.28397	0.421268	0.375442
CNFN	4	0.30766	0.421268	0.375442
MAG	4	0.42286	0.421268	0.375442
ARMH3	4	0.60751	0.421268	0.375442
NADSYN1	3	0.67929	0.421268	0.375442
SUGP1	2	0.69337	0.421268	0.375442
TERF2	4	0.69435	0.421268	0.375442
ZNF596	3	0.71224	0.421268	0.375442
RFXANK	3	0.75418	0.421268	0.375442
CEMIP2	3	0.78656	0.421268	0.375442
VPS29	3	0.87563	0.421268	0.375442
NSMCE4A	4	1.0379	0.421268	0.375442
DLX5	3	0.35032	0.423891	0.372746
SMARCD3	2	0.57221	0.423891	0.372746
FAM111A	3	-1.0514	0.427975	0.368582
TBL1XR1	3	-0.76738	0.427975	0.368582
RBM27	3	-0.75181	0.427975	0.368582
PFKFB3	3	-0.70005	0.427975	0.368582
TSPAN14	3	-0.67456	0.427975	0.368582
ACTN1	3	-0.63677	0.427975	0.368582
SCARB2	4	-0.54331	0.427975	0.368582
CHUK	4	-0.53035	0.427975	0.368582
PCBD1	4	-0.51457	0.427975	0.368582
ENPP2	3	0.122	0.427975	0.368582
SETD1B	4	0.24272	0.427975	0.368582
CTSK	4	0.27921	0.427975	0.368582
C11orf71	4	0.35226	0.427975	0.368582
DNM2	4	0.35239	0.427975	0.368582
MON2	4	0.35685	0.427975	0.368582
UBA2	4	0.41204	0.427975	0.368582
RAD23A	4	0.44749	0.427975	0.368582
SLMAP	4	0.49052	0.427975	0.368582
MAP3K10	3	0.52809	0.427975	0.368582
YLPM1	4	0.54789	0.427975	0.368582
DENR	4	0.55276	0.427975	0.368582
BAG5	3	0.58861	0.427975	0.368582
CTDNEP1	4	0.61418	0.427975	0.368582
STC2	3	0.61977	0.427975	0.368582
TIMM22	4	0.70764	0.427975	0.368582
S100A5	3	0.7591	0.427975	0.368582
TBCE	4	0.84522	0.427975	0.368582
COQ2	4	-0.4663	0.428255	0.368298
C10orf95	3	-0.69714	0.428356	0.368196
OTOGL	4	-0.35558	0.428356	0.368196
RRM1	2	0.26443	0.428356	0.368196
AUP1	3	0.58077	0.429521	0.367016
ZNF563	3	0.58382	0.429521	0.367016
TIMM10	4	0.62255	0.429521	0.367016
PSMB6	3	1.1862	0.429521	0.367016
KPTN	2	-0.92151	0.430854	0.36567
GUCY1B1	4	-0.20129	0.430854	0.36567
PMAIP1	3	-0.52834	0.430883	0.365641
TRIM52	3	0.50153	0.430883	0.365641
PHOSPHO2	2	-0.67854	0.43109	0.365432
TRIR	4	0.46963	0.432646	0.363868
NDUFA11	3	0.71618	0.432646	0.363868
VPS33A	4	0.31554	0.434501	0.362009
KCNJ13	4	-0.37038	0.434695	0.361815
DDX21	3	0.78629	0.434695	0.361815
SLC20A1	4	-0.44769	0.434826	0.361684
OR4C15	4	0.24229	0.434826	0.361684
DEFB1	2	-0.73804	0.436645	0.359872
NUDT3	2	-0.47327	0.436645	0.359872
STPG2	4	-0.16803	0.436645	0.359872
PSMG2	3	0.21777	0.436645	0.359872
RABIF	4	0.28869	0.436645	0.359872
RAB43	3	0.30847	0.436645	0.359872
PNMA1	4	0.31015	0.436645	0.359872
ZNF791	4	0.35963	0.436645	0.359872
YIPF2	4	0.42595	0.436645	0.359872
AKIP1	3	0.43255	0.436645	0.359872
SLC1A5	4	0.43634	0.436645	0.359872
LCTL	3	0.46387	0.436645	0.359872
FAF2	4	0.47879	0.436645	0.359872
CIC	4	0.48437	0.436645	0.359872
TPBGL	4	0.50518	0.436645	0.359872
MED18	4	0.53122	0.436645	0.359872
COG5	4	0.68614	0.436645	0.359872
TMEM30A	4	0.70016	0.436645	0.359872
CYP2S1	3	0.70271	0.436645	0.359872
ELOF1	4	0.72959	0.436645	0.359872
TRAPPC2L	4	0.74113	0.436645	0.359872
RBM28	3	0.75376	0.436645	0.359872
EIF4G2	2	0.75713	0.436645	0.359872
LAMTOR3	3	0.91344	0.436645	0.359872
RAD50	3	1.0919	0.436645	0.359872
FBXW10	4	0.32168	0.438527	0.358003
NOC3L	3	0.74789	0.438527	0.358003
CTAGE6	1	0.94041	0.439026	0.357509
PFDN6	4	0.18564	0.439687	0.356857
MIS18A	3	0.2725	0.440964	0.355597
BACH1	4	0.53746	0.440964	0.355597
NR1I3	3	0.53904	0.440964	0.355597
TRIM4	4	0.36883	0.442015	0.354563
BCAP31	3	0.53232	0.442336	0.354248
SWSAP1	4	0.39387	0.442735	0.353856
MAST1	4	0.53445	0.444182	0.352439
KDM1A	4	0.59557	0.444182	0.352439
FAU	4	0.60979	0.444182	0.352439
CEACAM21	4	0.45016	0.444274	0.352349
MB	3	0.61974	0.444274	0.352349
MAN1A1	1	-1.5887	0.444946	0.351692
SLC25A28	3	-0.90226	0.444946	0.351692
STOM	4	-0.61379	0.444946	0.351692
DYNLL2	4	-0.58442	0.444946	0.351692
RELA	4	-0.55751	0.444946	0.351692
INSC	3	-0.5302	0.444946	0.351692
COA4	2	-0.49172	0.444946	0.351692
COA1	4	-0.4787	0.444946	0.351692
ATPAF2	4	-0.46996	0.444946	0.351692
SUMO3	4	-0.46957	0.444946	0.351692
ANTXR1	3	-0.45285	0.444946	0.351692
SIN3B	4	-0.42821	0.444946	0.351692
AGT	4	-0.39245	0.444946	0.351692
FAT2	4	-0.36012	0.444946	0.351692
ZCCHC8	4	-0.31284	0.444946	0.351692
SAP30L	4	-0.2613	0.444946	0.351692
PLS3	4	-0.25901	0.444946	0.351692
KIAA1324	3	-0.24945	0.444946	0.351692
C6orf99	4	-0.21251	0.444946	0.351692
THOC6	4	0.038429	0.444946	0.351692
PHLPP2	4	0.28504	0.444946	0.351692
SLC25A39	4	0.37365	0.444946	0.351692
ATP6V1G3	4	0.38282	0.444946	0.351692
RPP14	4	0.41192	0.444946	0.351692
SNRPB	4	0.4467	0.444946	0.351692
DOT1L	4	0.47007	0.444946	0.351692
XRCC4	4	0.5236	0.444946	0.351692
NUP85	4	0.53442	0.444946	0.351692
HTATIP2	3	0.53595	0.444946	0.351692
EXOC8	3	0.55002	0.444946	0.351692
PLRG1	4	0.5617	0.444946	0.351692
NOP10	4	0.58787	0.444946	0.351692
QRICH1	4	0.59161	0.444946	0.351692
FPGS	3	0.61796	0.444946	0.351692
NDUFB6	4	0.62536	0.444946	0.351692
SPDL1	4	0.66145	0.444946	0.351692
FAM86C1	1	0.67066	0.444946	0.351692
S100A1	3	0.73083	0.444946	0.351692
CDH1	3	0.8556	0.444946	0.351692
ADSL	4	0.95124	0.444946	0.351692
SRFBP1	3	0.95265	0.444946	0.351692
PAFAH1B3	3	0.46843	0.445914	0.350749
RAB18	4	0.64387	0.445914	0.350749
CARD8	3	0.29124	0.447499	0.349208
RBM47	4	-0.53752	0.449511	0.34726
THBS2	4	-0.36506	0.449511	0.34726
PSMG4	3	0.49968	0.449511	0.34726
ATAD3C	3	0.85303	0.449511	0.34726
GPBP1	2	-0.97981	0.449678	0.347099
HSDL2	2	0.62411	0.449678	0.347099
KRTAP1-3	1	0.99342	0.449678	0.347099
SNRPA1	1	1.6747	0.449678	0.347099
IMMT	3	0.24747	0.452182	0.344687
SMIM12	4	-0.62728	0.453222	0.343689
SAMD5	3	0.42705	0.453222	0.343689
MCM3	3	0.49756	0.453222	0.343689
PAIP2	2	0.6563	0.453222	0.343689
GRM4	3	-0.45288	0.454639	0.342333
PDLIM2	4	-0.31551	0.454884	0.3421
PTK7	4	0.30282	0.454884	0.3421
MAATS1	4	0.5089	0.454884	0.3421
HEATR3	4	0.4646	0.455023	0.341967
PRKCB	3	-0.47709	0.455292	0.34171
NYAP1	4	0.42612	0.459743	0.337485
KIF6	2	-0.58692	0.459814	0.337418
GSDMD	4	0.4086	0.459814	0.337418
ASB7	4	0.55806	0.459814	0.337418
ELP5	4	0.52134	0.461323	0.335995
CD101	3	-0.78124	0.462872	0.33454
FOXF1	1	-0.68606	0.462872	0.33454
LYPD8	3	-0.49878	0.462872	0.33454
PRSS42P	3	-0.43813	0.462872	0.33454
CELF1	3	0.043548	0.462872	0.33454
DAZAP1	3	0.046277	0.462872	0.33454
H2AC1	4	0.2515	0.462872	0.33454
NCAM1	4	0.40875	0.462872	0.33454
ZNF837	4	0.6339	0.462872	0.33454
SAC3D1	3	0.69843	0.462872	0.33454
OTUB2	4	-0.57184	0.463524	0.333928
ASNSD1	4	-0.29263	0.463524	0.333928
CDC37L1	3	-0.066246	0.463524	0.333928
RACK1	4	0.07408	0.463524	0.333928
COLGALT1	3	0.13678	0.463524	0.333928
EMD	4	0.16204	0.463524	0.333928
ZNF558	4	0.32365	0.463524	0.333928
LYG2	4	0.33037	0.463524	0.333928
PDE7A	3	0.34325	0.463524	0.333928
ZCCHC10	3	0.34838	0.463524	0.333928
DLST	4	0.41201	0.463524	0.333928
USF1	4	0.44344	0.463524	0.333928
TPPP3	4	0.44853	0.463524	0.333928
CIT	4	0.45428	0.463524	0.333928
G3BP1	4	0.53202	0.463524	0.333928
FAM71A	4	0.59558	0.463524	0.333928
TRMT10A	4	0.61273	0.463524	0.333928
NHLRC2	4	0.62486	0.463524	0.333928
NAA40	3	0.62647	0.463524	0.333928
MFF	4	0.69589	0.463524	0.333928
ACHE	3	0.89408	0.463524	0.333928
DDX54	4	0.52937	0.465922	0.331687
INTS1	3	1.0065	0.465922	0.331687
BARX2	4	0.19943	0.467049	0.330638
CHRFAM7A	2	0.43107	0.468645	0.329156
IKZF4	4	0.52736	0.468645	0.329156
CLNS1A	4	0.63157	0.468645	0.329156
CAMK2B	3	-0.40568	0.471602	0.326425
KMT2B	4	0.34196	0.471602	0.326425
INSIG2	4	0.38565	0.471602	0.326425
TYW3	4	0.55454	0.471602	0.326425
PCDHA2	4	0.27344	0.472095	0.325971
TEX30	2	-0.70685	0.47413	0.324102
NUTM2G	2	-0.49404	0.47413	0.324102
PUS7L	3	-0.48741	0.47413	0.324102
SPATA31C1	3	-0.45718	0.47413	0.324102
PALD1	4	-0.41773	0.47413	0.324102
RAB40C	4	-0.40188	0.47413	0.324102
SDSL	3	-0.37346	0.47413	0.324102
SLC22A2	4	-0.32459	0.47413	0.324102
KDM4C	4	-0.23761	0.47413	0.324102
CD163	4	0.010051	0.47413	0.324102
KLF6	4	0.15936	0.47413	0.324102
ABR	4	0.20071	0.47413	0.324102
SLC25A41	3	0.33905	0.47413	0.324102
CWC25	4	0.35346	0.47413	0.324102
ASPRV1	4	0.40742	0.47413	0.324102
ATP10D	4	0.42375	0.47413	0.324102
HSD17B13	4	0.49201	0.47413	0.324102
GTF3A	3	0.58363	0.47413	0.324102
RTBDN	3	0.60456	0.47413	0.324102
XRCC5	4	0.67431	0.47413	0.324102
H3-3B	3	0.76152	0.47413	0.324102
HDAC3	4	0.80212	0.47413	0.324102
UGT1A10	4	0.53426	0.476476	0.321959
CENPQ	4	-0.39991	0.477209	0.321292
LYPD1	4	-0.14116	0.477209	0.321292
SLC34A1	3	0.63679	0.477209	0.321292
ABCG5	2	0.67559	0.477209	0.321292
GTSF1	3	0.38872	0.477253	0.321251
NPAP1L	4	0.50546	0.477382	0.321134
SERPINC1	2	0.60516	0.47789	0.320672
TTI1	4	0.61978	0.478902	0.319754
TUBG1	4	0.65716	0.479112	0.319563
CHFR	4	-0.52198	0.479238	0.319449
SERAC1	4	-0.47572	0.479238	0.319449
WDR70	3	-0.096669	0.479779	0.318959
KRT5	3	0.36455	0.479779	0.318959
C19orf38	4	0.49872	0.479779	0.318959
CLASP1	4	0.49996	0.479779	0.318959
DNAJA2	3	0.2868	0.480028	0.318734
PITHD1	4	-0.31147	0.480064	0.318701
RBIS	4	-0.30438	0.480064	0.318701
LGALS12	4	-0.17541	0.480064	0.318701
VRK1	4	0.40059	0.480064	0.318701
PDCD2L	4	0.25491	0.480306	0.318482
RBP2	3	0.47076	0.480306	0.318482
LRTOMT	3	0.61554	0.480306	0.318482
MZT1	2	0.84453	0.480306	0.318482
RPF1	4	0.46752	0.480344	0.318447
CWC15	4	0.47699	0.480344	0.318447
TAF5	4	-0.95927	0.480968	0.317884
ME2	4	-0.47471	0.480968	0.317884
DNALI1	4	-0.33834	0.480968	0.317884
SLC28A1	4	0.015145	0.480968	0.317884
KIAA1257	4	0.24489	0.480968	0.317884
SLC22A20P	4	0.24983	0.480968	0.317884
MAP7D1	4	0.2551	0.480968	0.317884
CAMSAP1	4	0.31779	0.480968	0.317884
NXF1	4	0.32224	0.480968	0.317884
SGO2	4	0.39721	0.480968	0.317884
VWF	4	0.39865	0.480968	0.317884
RPL13	3	0.55956	0.480968	0.317884
GPR63	3	0.56628	0.480968	0.317884
SF3A1	3	0.65028	0.480968	0.317884
FAM166A	4	0.33303	0.481933	0.317013
RAB2A	3	0.61807	0.48205	0.316908
OSTF1	4	-0.38156	0.482163	0.316806
TRPC4AP	4	0.14152	0.482163	0.316806
MYO7B	4	0.32718	0.482797	0.316236
MRPL2	4	0.55052	0.482797	0.316236
HSD17B14	4	0.3583	0.483152	0.315916
CCL3	4	-0.43139	0.484253	0.314927
DNAJB5	4	0.096161	0.484253	0.314927
PRKAB1	4	0.45034	0.484253	0.314927
SRSF5	4	-0.39425	0.485942	0.313415
FAM160B2	3	0.48504	0.485942	0.313415
NOL10	4	0.85521	0.485942	0.313415
B3GNT2	3	-0.77038	0.487568	0.311964
ACSL6	4	-0.36789	0.487568	0.311964
UNC5CL	4	-0.33012	0.487568	0.311964
GEMIN4	4	-0.046287	0.487568	0.311964
RPL28	4	0.8951	0.489334	0.310394
NECTIN2	4	0.14137	0.489953	0.309846
MUSK	2	-0.41591	0.493129	0.307039
FIBP	2	-0.26559	0.493308	0.306882
HNRNPL	4	-0.21477	0.493369	0.306828
PDLIM4	1	-0.54159	0.493391	0.306809
FAAH	2	-0.81082	0.495215	0.305206
CNTLN	3	-0.52465	0.495682	0.304796
STX1B	3	-0.43292	0.495682	0.304796
ABCB10	4	-0.36864	0.495682	0.304796
KRR1	4	0.57167	0.495682	0.304796
TMPO	4	0.09655	0.495914	0.304593
WDR82	3	0.57592	0.495914	0.304593
TMEM14C	3	-0.66089	0.496279	0.304274
CNOT4	4	0.16505	0.496279	0.304274
CHD9	4	0.31242	0.496279	0.304274
BTK	4	0.48014	0.496603	0.303991
ITPK1	4	0.50416	0.496603	0.303991
ZBTB10	4	0.6436	0.496603	0.303991
LUC7L2	1	-0.9004	0.500248	0.300814
REXO1	4	-0.27497	0.500248	0.300814
SNX30	4	-0.20852	0.500248	0.300814
ACP7	4	0.15723	0.500248	0.300814
PAFAH1B1	4	0.27861	0.500248	0.300814
PAGR1	4	0.29165	0.500248	0.300814
EPG5	4	0.30204	0.500248	0.300814
NUP155	4	0.30526	0.500248	0.300814
PLEK2	4	0.33688	0.500248	0.300814
NXT1	4	0.42061	0.500248	0.300814
TBCCD1	4	0.42565	0.500248	0.300814
NAA10	4	0.66873	0.500248	0.300814
ACTR1A	4	0.79403	0.500248	0.300814
FBL	4	0.81419	0.500248	0.300814
PSMB4	4	0.98139	0.500248	0.300814
UBE2I	4	1.0122	0.500248	0.300814
COG3	4	-0.0045066	0.501193	0.299995
DRC7	4	0.089356	0.501193	0.299995
RBCK1	4	0.21451	0.501193	0.299995
DCAF15	3	0.56173	0.501506	0.299724
DYNLRB1	4	-0.14496	0.502376	0.298971
LOC101927572	4	0.34118	0.502376	0.298971
DCAF12	4	0.40091	0.502376	0.298971
ARHGEF4	3	0.54868	0.502376	0.298971
GPI	2	-1.7587	0.503931	0.297629
POSTN	3	0.79352	0.503931	0.297629
EFNA2	3	0.45145	0.504725	0.296945
FADS2	3	-0.62759	0.506055	0.295803
CCR7	4	-0.58516	0.506055	0.295803
XPNPEP1	3	-0.56052	0.506055	0.295803
CDKN1C	4	-0.51417	0.506055	0.295803
ZNF460	4	-0.36953	0.506055	0.295803
SLC1A7	4	-0.024543	0.506055	0.295803
LRRC4B	4	0.38545	0.506055	0.295803
AASDH	4	0.49909	0.506055	0.295803
PAPOLA	4	0.50779	0.506055	0.295803
BNIP2	2	0.81535	0.506055	0.295803
SPEM1	4	-0.39063	0.507353	0.29469
ATP5F1C	4	-0.6682	0.508325	0.293858
ZRANB1	4	-0.48533	0.508325	0.293858
TNS3	4	-0.37919	0.508325	0.293858
CLEC16A	4	0.23434	0.508325	0.293858
RNF214	4	0.24847	0.50965	0.292728
H3C1	3	-0.61082	0.510752	0.29179
CDC37	2	0.61038	0.510752	0.29179
WIF1	4	-0.18895	0.510788	0.291759
KRT74	4	-0.41976	0.510789	0.291758
LGR6	4	-0.17994	0.510789	0.291758
SECISBP2L	3	-0.13715	0.510789	0.291758
DHX15	4	0.55943	0.510789	0.291758
MAVS	3	-0.45608	0.513261	0.289662
CYP4B1	3	-0.31343	0.513261	0.289662
ZC3H4	3	-0.90756	0.513387	0.289555
MRPS36	3	-0.79554	0.513387	0.289555
FAM71D	2	0.16435	0.513387	0.289555
SOX17	3	0.3679	0.513387	0.289555
LRP5	4	0.42321	0.513387	0.289555
PRR35	2	0.45365	0.513387	0.289555
ZNF446	3	0.73018	0.513387	0.289555
LIMD2	3	0.094143	0.514789	0.288371
DHRS3	4	0.67438	0.515612	0.287677
ALG13	2	0.4426	0.518795	0.285004
NAIF1	3	0.57296	0.518795	0.285004
FOXP1	4	-0.56991	0.520149	0.283873
ATG16L2	4	0.056296	0.520668	0.283439
METTL7A	4	0.41259	0.520668	0.283439
FXYD4	4	0.45944	0.520668	0.283439
BORCS6	3	0.50479	0.520668	0.283439
DDX6	4	0.56749	0.520668	0.283439
TEAD4	3	0.019503	0.524188	0.280513
TMEM175	4	0.40689	0.524188	0.280513
PCF11	4	0.53407	0.524188	0.280513
IFT122	4	0.16922	0.524873	0.279946
MYH15	4	0.35783	0.524873	0.279946
NMI	4	0.50896	0.524873	0.279946
PRDX2	3	0.64498	0.524873	0.279946
GATA6	4	0.40021	0.525089	0.279767
ATP13A1	3	0.41198	0.525089	0.279767
LAT2	3	0.10567	0.528509	0.276948
SRL	3	0.54957	0.528509	0.276948
PRIM1	4	0.04405	0.528751	0.276749
ACP5	4	0.52473	0.528751	0.276749
BNC1	4	0.38815	0.529258	0.276332
SMC6	4	0.62041	0.530746	0.275113
NAP1L3	4	0.075183	0.531109	0.274816
ST6GAL1	4	-0.50596	0.533253	0.273067
ZMYND8	4	-0.50568	0.533253	0.273067
LURAP1L	4	-0.42885	0.533253	0.273067
ZNF385A	4	0.36967	0.533253	0.273067
ADAM17	4	-0.3694	0.536955	0.270062
C18orf63	2	-0.69933	0.538408	0.268888
UPF3B	4	-0.32653	0.538408	0.268888
CCDC117	3	0.53628	0.538408	0.268888
PINLYP	3	0.67269	0.538408	0.268888
NT5C	3	0.9034	0.538408	0.268888
OR2A2	4	-0.61447	0.540561	0.267155
CHP1	4	-0.53889	0.540561	0.267155
CNTFR	4	-0.30543	0.544188	0.264251
MS4A15	4	0.33467	0.544188	0.264251
TIPARP	4	0.49307	0.54808	0.261156
SLC17A9	4	-0.59856	0.54828	0.260997
MAN2C1	4	0.3984	0.54828	0.260997
STRA6	3	0.40354	0.54828	0.260997
SYTL1	4	0.42005	0.54828	0.260997
DDX19B	4	0.52591	0.54828	0.260997
SPC24	3	0.73809	0.54828	0.260997
UBA52	3	0.82705	0.54828	0.260997
PSMC4	2	-1.2791	0.548625	0.260725
HHATL	3	-0.80656	0.548625	0.260725
FBRS	3	-0.67791	0.548625	0.260725
MAP3K7CL	3	-0.56312	0.548625	0.260725
FBXO25	3	-0.53378	0.548625	0.260725
C1QL1	3	-0.50633	0.548625	0.260725
SLC16A8	3	-0.46726	0.548625	0.260725
BVES	4	-0.46157	0.548625	0.260725
NEURL3	2	-0.44955	0.548625	0.260725
VTCN1	3	-0.42862	0.548625	0.260725
SLC9A3R2	2	-0.42011	0.548625	0.260725
XDH	4	-0.36925	0.548625	0.260725
SKAP1	4	-0.33861	0.548625	0.260725
TMEM143	4	-0.28057	0.548625	0.260725
DCLRE1C	3	-0.2628	0.548625	0.260725
MRPL9	4	-0.18852	0.548625	0.260725
PPM1A	3	-0.081955	0.548625	0.260725
SLC10A2	3	0.29	0.548625	0.260725
NFIB	4	0.32907	0.548625	0.260725
CD22	3	0.36465	0.548625	0.260725
CD86	3	0.3668	0.548625	0.260725
KLHL35	4	0.37912	0.548625	0.260725
PCDH8	3	0.38342	0.548625	0.260725
XRRA1	2	0.45603	0.548625	0.260725
POTEF	2	0.45906	0.548625	0.260725
PEX5	4	0.45925	0.548625	0.260725
STRIP1	3	0.47537	0.548625	0.260725
ANXA8L1	2	0.50801	0.548625	0.260725
NDUFB11	3	0.5236	0.548625	0.260725
CEP192	4	0.53271	0.548625	0.260725
YWHAG	2	0.55131	0.548625	0.260725
RAE1	3	0.56184	0.548625	0.260725
COL4A4	4	0.5875	0.548625	0.260725
CCDC92	3	0.64454	0.548625	0.260725
ADAMTS10	2	0.74813	0.548625	0.260725
KLHL17	1	0.76225	0.548625	0.260725
STT3B	2	0.78951	0.548625	0.260725
WNT10A	1	0.79915	0.548625	0.260725
PEX1	3	0.85268	0.548625	0.260725
VDAC1	3	-0.045667	0.549242	0.260236
UBASH3B	3	-0.74476	0.550808	0.259
BICRA	4	-0.11556	0.550832	0.258981
OVCH2	4	-0.58168	0.551633	0.25835
PHETA2	3	-0.46769	0.551633	0.25835
TXNRD2	4	-0.44101	0.551633	0.25835
MOB3A	4	-0.39026	0.551633	0.25835
MFN1	4	-0.35198	0.551633	0.25835
B3GLCT	4	-0.25576	0.551633	0.25835
ZNF521	4	-0.12678	0.551633	0.25835
PSPN	4	0.20022	0.551633	0.25835
TIMM17A	3	0.28848	0.551633	0.25835
IFI35	3	0.30448	0.551633	0.25835
WDR11	4	0.45106	0.551633	0.25835
TUSC1	4	0.54207	0.551633	0.25835
SERPINB7	3	0.70146	0.551633	0.25835
ZNF853	4	-0.45841	0.552614	0.257578
LONRF2	4	-0.0053805	0.552614	0.257578
POLDIP2	4	-0.49355	0.553219	0.257103
GPR84	4	-0.29666	0.553219	0.257103
RELCH	4	-0.18414	0.553219	0.257103
ZGPAT	4	-0.1046	0.553219	0.257103
ADAMTSL4	4	0.23935	0.553219	0.257103
HECTD3	4	0.29461	0.553219	0.257103
ATP2B1	4	0.37665	0.553219	0.257103
PTPN4	4	0.27932	0.553634	0.256777
RCC2	4	0.31331	0.553634	0.256777
NWD2	4	0.31663	0.553634	0.256777
DNAJC17	4	0.54634	0.553634	0.256777
EXOC3L1	2	0.5731	0.553634	0.256777
SF3B3	4	0.87019	0.553634	0.256777
NCBP3	4	0.064936	0.553942	0.256536
AHNAK	2	0.59023	0.554629	0.255997
FUT1	3	-0.37436	0.555734	0.255133
LYRM1	4	-0.10866	0.555734	0.255133
CCNF	4	0.27814	0.555734	0.255133
XPO4	4	0.34439	0.555734	0.255133
PTPRB	3	0.37988	0.555734	0.255133
TCTN3	3	0.41606	0.555734	0.255133
AP1M1	4	0.42273	0.555734	0.255133
NKX6-2	3	0.42441	0.555734	0.255133
ACOX1	4	0.55034	0.555734	0.255133
DIMT1	4	0.57544	0.555734	0.255133
SSBP3	2	0.60547	0.555734	0.255133
MST1	3	0.61296	0.555734	0.255133
EXOSC8	4	0.79788	0.555734	0.255133
MRM2	3	-0.58052	0.557195	0.253993
SMOC2	4	-0.53523	0.557195	0.253993
CSNK1A1L	4	-0.3485	0.557195	0.253993
SHOC2	4	-0.14968	0.557195	0.253993
TMEM130	4	-0.068187	0.557195	0.253993
ADAMTS18	4	-0.04945	0.557195	0.253993
LRP11	4	0.0090226	0.557195	0.253993
NXT2	4	0.056526	0.557195	0.253993
ELAVL1	4	0.078894	0.557195	0.253993
UBE2E3	4	0.17863	0.557195	0.253993
NCAPD3	4	0.23818	0.557195	0.253993
SLC13A4	4	0.35208	0.557195	0.253993
RASA2	4	0.36461	0.557195	0.253993
NIP7	4	0.40155	0.557195	0.253993
NTN4	4	0.41752	0.557195	0.253993
MUS81	4	0.41872	0.557195	0.253993
ZNF687	4	0.48717	0.557195	0.253993
TAF1D	4	0.49741	0.557195	0.253993
UACA	4	0.52376	0.557195	0.253993
TAF10	1	0.74288	0.557195	0.253993
SMU1	4	0.80973	0.557195	0.253993
NCOR1	3	-0.82995	0.55893	0.252642
CRB1	4	-0.50983	0.55893	0.252642
TNFSF10	4	-0.19774	0.55893	0.252642
SPRED1	4	0.1366	0.55893	0.252642
SRRM5	4	0.15662	0.55893	0.252642
CLDN19	4	0.1948	0.55893	0.252642
ZPR1	4	0.27803	0.55893	0.252642
TFCP2L1	4	0.34227	0.55893	0.252642
ZNF730	4	0.36258	0.55893	0.252642
IL37	4	0.38479	0.55893	0.252642
TEX14	4	0.39081	0.55893	0.252642
CCDC110	4	0.42405	0.55893	0.252642
PGAM5	4	0.44106	0.55893	0.252642
EDNRB	3	0.50809	0.55893	0.252642
RPS6	4	0.82791	0.55893	0.252642
HOXC13	1	1.0079	0.559369	0.252302
ASCL3	2	0.60722	0.570019	0.24411
OSBP2	2	-0.48624	0.571717	0.242819
ZMYM2	4	-0.30635	0.571717	0.242819
GLUD1	4	-0.58165	0.572115	0.242517
N4BP2L2	4	0.62538	0.572115	0.242517
UBE2J1	4	-0.68142	0.572393	0.242306
RPS6KA5	4	0.050175	0.572393	0.242306
ZNF768	4	0.54976	0.572393	0.242306
TMEM242	4	-0.43984	0.572425	0.242281
ATP5F1A	4	-0.61297	0.573266	0.241644
ANKIB1	4	-0.47616	0.574645	0.240601
CCDC130	1	1.2525	0.574974	0.240352
FRG2	1	0.84599	0.578081	0.238011
MSANTD1	2	0.57534	0.582286	0.234863
ADAMTS8	4	-0.13339	0.582735	0.234529
RBMXL1	4	0.33802	0.582735	0.234529
CENPH	4	0.42956	0.582735	0.234529
ECPAS	4	0.57312	0.582735	0.234529
ARMC7	4	0.79901	0.583084	0.234269
PKD1	1	-0.75215	0.584347	0.233329
IARS1	4	0.26477	0.584347	0.233329
SMCO2	4	0.29614	0.584347	0.233329
CELSR3	3	0.43316	0.584347	0.233329
STIP1	3	0.55457	0.584347	0.233329
POMK	4	0.21461	0.584468	0.233239
BRIX1	4	0.45083	0.584468	0.233239
JAKMIP1	4	0.53851	0.584468	0.233239
PET117	2	-0.79735	0.586452	0.231767
P2RY13	4	-0.45989	0.586452	0.231767
RNF185	3	0.33108	0.587871	0.230718
WWP2	4	0.4221	0.587871	0.230718
SNX1	4	-0.76398	0.589492	0.229522
TCHH	2	-0.61599	0.589492	0.229522
GCNA	3	-0.60026	0.589492	0.229522
GNA12	4	-0.52519	0.589492	0.229522
DYNAP	4	-0.49671	0.589492	0.229522
GPR19	4	-0.37298	0.589492	0.229522
MIR1-1HG	4	-0.30826	0.589492	0.229522
KIT	4	-0.18193	0.589492	0.229522
FAM110A	4	-0.14135	0.589492	0.229522
CCDC68	4	-0.12032	0.589492	0.229522
SERINC1	3	-0.059323	0.589492	0.229522
NABP1	4	0.073566	0.589492	0.229522
RPL11	3	0.12291	0.589492	0.229522
CUX1	4	0.26495	0.589492	0.229522
PCNX1	4	0.36786	0.589492	0.229522
HM13	3	0.37985	0.589492	0.229522
LUC7L3	4	0.42067	0.589492	0.229522
PLS1	3	0.4265	0.589492	0.229522
ELAVL3	4	0.43416	0.589492	0.229522
KCTD14	2	0.43583	0.589492	0.229522
SEPHS1	3	0.43975	0.589492	0.229522
POLR2B	4	0.44629	0.589492	0.229522
KIF11	4	0.51239	0.589492	0.229522
NCAPH	4	0.54009	0.589492	0.229522
KIDINS220	4	0.56441	0.589492	0.229522
NRF1	3	0.61702	0.589492	0.229522
CDC16	4	0.63186	0.589492	0.229522
PRPF6	2	0.89279	0.589492	0.229522
PTPN11	1	-1.8326	0.589752	0.22933
CRIP1	4	-0.42824	0.589752	0.22933
WNT11	2	-0.45444	0.59091	0.228479
C8orf87	4	-0.3912	0.592092	0.227611
KCNK3	2	-0.19316	0.592092	0.227611
POLR3K	4	0.65877	0.592092	0.227611
VDAC2	2	-0.41512	0.593016	0.226933
EIF1AD	4	0.74671	0.593041	0.226915
GUK1	2	1.0669	0.593041	0.226915
HSF4	2	-0.63144	0.593237	0.226772
SCN2B	3	-0.57838	0.593237	0.226772
ELOVL5	4	-0.50725	0.593237	0.226772
THEM4	2	-0.49463	0.593237	0.226772
TMEM192	4	-0.41969	0.593237	0.226772
RLN1	4	-0.38324	0.593237	0.226772
LRRC17	4	-0.2454	0.593237	0.226772
SNUPN	4	-0.10531	0.593237	0.226772
DGKZ	3	-0.005282	0.593237	0.226772
CDYL	4	0.048782	0.593237	0.226772
SLC39A3	4	0.052901	0.593237	0.226772
WDR24	4	0.075726	0.593237	0.226772
CYP2F1	4	0.078447	0.593237	0.226772
WDR88	3	0.18951	0.593237	0.226772
PDZD3	4	0.20247	0.593237	0.226772
ZZZ3	4	0.22536	0.593237	0.226772
TSPO2	4	0.26109	0.593237	0.226772
MVD	4	0.28811	0.593237	0.226772
ZCCHC4	4	0.29389	0.593237	0.226772
DDI1	3	0.35592	0.593237	0.226772
TAS2R4	4	0.36134	0.593237	0.226772
PARP1	4	0.36818	0.593237	0.226772
KCNC3	4	0.37893	0.593237	0.226772
TYK2	4	0.42179	0.593237	0.226772
TMEM176B	3	0.42594	0.593237	0.226772
RAB11FIP2	4	0.42803	0.593237	0.226772
AP2S1	4	0.45776	0.593237	0.226772
FOLH1	2	0.49198	0.593237	0.226772
CCDC88A	4	0.49286	0.593237	0.226772
SALL1	4	0.52817	0.593237	0.226772
ARMC9	3	0.53102	0.593237	0.226772
CDCA3	4	0.57332	0.593237	0.226772
CD3EAP	4	0.64988	0.593237	0.226772
PAX8	3	0.65736	0.593237	0.226772
CCDC115	4	0.67603	0.593237	0.226772
MFSD14B	3	-0.86013	0.593405	0.226649
SOD1	2	-0.021315	0.593405	0.226649
BRSK1	3	0.31396	0.593405	0.226649
STK36	4	0.37765	0.593405	0.226649
CYLD	4	0.43169	0.593405	0.226649
TP53I13	4	-0.29248	0.59391	0.22628
SHOX2	3	-0.63456	0.595146	0.225376
GNRH2	4	-0.5996	0.595146	0.225376
TMEM171	4	-0.58805	0.595146	0.225376
C12orf65	3	-0.59945	0.595593	0.22505
DMXL2	3	-0.86387	0.595767	0.224924
TATDN1	4	-0.50056	0.596103	0.224678
BICD2	4	-0.47653	0.596875	0.224116
FBXL17	3	-0.89202	0.597796	0.223447
MSN	2	-0.8376	0.597796	0.223447
YPEL3	3	-0.61675	0.597796	0.223447
TNFRSF10C	4	-0.57614	0.597796	0.223447
PIPOX	3	-0.57183	0.597796	0.223447
KCNN3	2	-0.55649	0.597796	0.223447
EMP1	3	-0.50665	0.597796	0.223447
NCOA5	4	-0.38177	0.597796	0.223447
WDR27	3	-0.37162	0.597796	0.223447
ACTG2	4	-0.35918	0.597796	0.223447
GBP4	4	-0.33427	0.597796	0.223447
ATP6V0A4	4	-0.32256	0.597796	0.223447
CA14	4	-0.22641	0.597796	0.223447
CD99L2	4	-0.1868	0.597796	0.223447
BCL9	3	0.13974	0.597796	0.223447
ACADSB	4	0.28001	0.597796	0.223447
RNF216	4	0.30964	0.597796	0.223447
RBM12	4	0.32485	0.597796	0.223447
DCUN1D5	4	0.40836	0.597796	0.223447
PPAT	4	0.41083	0.597796	0.223447
SYT3	4	0.41883	0.597796	0.223447
SATB1	3	0.43162	0.597796	0.223447
ACTN4	4	0.5975	0.597796	0.223447
PDE6G	3	0.63367	0.597796	0.223447
PNKD	2	-0.70915	0.598679	0.222806
TRIM35	2	-0.36231	0.598679	0.222806
USP39	4	0.18405	0.598679	0.222806
EXOSC9	4	0.19911	0.598679	0.222806
AP1M2	4	0.2193	0.598679	0.222806
ZNF585B	4	0.26125	0.598679	0.222806
CDK11A	4	0.26364	0.598679	0.222806
ALKBH8	4	0.30108	0.598679	0.222806
PLA2G4C	4	0.40599	0.598679	0.222806
ZNF546	4	0.50519	0.598679	0.222806
PDE8A	4	0.5273	0.598679	0.222806
NBPF10	2	0.66573	0.598679	0.222806
ATP2A1	4	-0.38019	0.60013	0.221755
MYNN	4	0.14397	0.60013	0.221755
MAGEA10	4	0.22029	0.60013	0.221755
MECOM	4	0.2889	0.60013	0.221755
GPX2	4	0.34422	0.60013	0.221755
PTPRA	4	0.52148	0.60013	0.221755
C19orf12	3	0.55231	0.60013	0.221755
LSM11	4	0.56157	0.60013	0.221755
P3H4	3	0.69198	0.60013	0.221755
GLI4	4	0.32619	0.600607	0.221409
ZNF189	3	-0.96401	0.601688	0.220629
FCER1G	2	-0.69327	0.601688	0.220629
DHRSX	2	-0.43615	0.601688	0.220629
PATL2	3	-0.42259	0.601688	0.220629
PDZD11	3	-0.22581	0.601688	0.220629
EXOSC4	4	0.050205	0.601688	0.220629
CBFB	4	0.15439	0.601688	0.220629
HOOK2	4	0.2515	0.601688	0.220629
ATF5	3	0.34074	0.601688	0.220629
GARS1	4	0.40658	0.601688	0.220629
SPATA13	3	0.41575	0.601688	0.220629
ZNF44	4	0.42999	0.601688	0.220629
ABCB9	3	0.43335	0.601688	0.220629
RB1CC1	4	0.47908	0.601688	0.220629
NUP93	3	0.53963	0.601688	0.220629
RBM22	4	0.54433	0.601688	0.220629
TAMM41	4	0.66659	0.601688	0.220629
SLC25A17	2	0.67462	0.601688	0.220629
MRE11	3	0.71309	0.601688	0.220629
HSD17B3	3	0.77066	0.601688	0.220629
UTP4	4	0.69262	0.602388	0.220123
APOA2	4	-0.40048	0.602454	0.220076
AVPR2	4	-0.30614	0.602454	0.220076
OGDH	4	0.37538	0.602454	0.220076
C2orf78	3	0.45048	0.602454	0.220076
CDH17	4	-0.36789	0.602535	0.220018
DPY30	2	0.98429	0.602538	0.220016
BMP8A	3	0.67246	0.602721	0.219884
SLITRK5	4	-0.41524	0.603851	0.21907
ATR	3	-0.38406	0.604084	0.218903
POLR3B	3	0.068298	0.60511	0.218166
PPP1R15A	3	0.69655	0.60511	0.218166
KCNJ1	3	0.63902	0.605776	0.217688
ZNF517	3	0.81014	0.605776	0.217688
PLAC9	2	-0.8126	0.61332	0.212313
CDC42	1	-0.77498	0.61332	0.212313
RSAD2	4	-0.59156	0.61332	0.212313
DNAH2	4	-0.50677	0.61332	0.212313
STMND1	4	-0.37084	0.61332	0.212313
GBP5	3	-0.35943	0.61332	0.212313
DEFB124	4	-0.30507	0.61332	0.212313
IDO1	4	-0.27279	0.61332	0.212313
MBD4	4	0.048479	0.61332	0.212313
PBLD	4	0.2203	0.61332	0.212313
ZNF623	4	0.25865	0.61332	0.212313
HYLS1	4	0.30693	0.61332	0.212313
OLFM2	2	0.33052	0.61332	0.212313
LETMD1	4	0.38628	0.61332	0.212313
LCAT	4	0.39861	0.61332	0.212313
CEACAM19	2	0.44398	0.61332	0.212313
CEP57	4	0.52682	0.61332	0.212313
NR2F6	2	0.55451	0.61332	0.212313
ABHD15	2	0.55493	0.61332	0.212313
DPH3	4	0.58724	0.61332	0.212313
FDPS	2	0.63967	0.61332	0.212313
FEM1B	3	0.33352	0.614337	0.211593
MDC1	3	0.53565	0.614337	0.211593
SLBP	4	-0.57806	0.614625	0.21139
MRPL19	4	-0.43124	0.614625	0.21139
CSPG5	3	-0.4011	0.615412	0.210834
MYBL2	3	0.46685	0.615412	0.210834
CYP26B1	4	-0.33997	0.615537	0.210746
TNFSF4	4	-0.31991	0.615537	0.210746
CCDC50	4	-0.30305	0.615537	0.210746
TEKT1	4	-0.29028	0.615537	0.210746
HMGXB3	4	-0.27312	0.615537	0.210746
RRM2	8	-0.11212	0.615537	0.210746
ADAMTS1	4	-0.021974	0.615537	0.210746
PSMD13	4	0.01031	0.615537	0.210746
SLC5A9	3	0.050821	0.615537	0.210746
RNF31	4	0.27499	0.615537	0.210746
PTPRH	3	0.27963	0.615537	0.210746
ITGA6	4	0.29059	0.615537	0.210746
IL18BP	4	0.31674	0.615537	0.210746
PES1	4	0.36543	0.615537	0.210746
MINDY1	4	0.38628	0.615537	0.210746
PTPRR	4	0.3987	0.615537	0.210746
S100A8	3	0.4778	0.615537	0.210746
DDX3X	3	0.49222	0.615537	0.210746
FNTA	4	0.50889	0.615537	0.210746
E2F3	3	0.53764	0.615537	0.210746
B3GNT6	3	0.59959	0.615537	0.210746
OSGEPL1	2	0.6932	0.615537	0.210746
FOXD4L5	3	0.42182	0.616872	0.209805
TMEM79	3	0.60163	0.616872	0.209805
USP3	2	-0.69056	0.618216	0.20886
CHPF	2	-0.46216	0.618216	0.20886
TAFA2	3	-0.38223	0.618216	0.20886
YIPF1	4	-0.15486	0.618216	0.20886
RPS14	1	1.0302	0.618216	0.20886
RPL10A	2	1.0455	0.618216	0.20886
CRACD	4	-0.58308	0.619231	0.208147
OTOG	4	-0.37057	0.623875	0.204902
LAMC1	4	-0.18156	0.626762	0.202897
MAN2B2	4	-0.12671	0.626762	0.202897
IBTK	4	0.26303	0.626762	0.202897
CCDC61	3	0.30761	0.626762	0.202897
OXSM	4	-0.46515	0.626892	0.202807
RICTOR	3	0.33976	0.628672	0.201576
ZDHHC23	2	0.14304	0.62897	0.20137
IFNLR1	3	0.34523	0.629421	0.201059
C14orf119	4	0.37937	0.629421	0.201059
TMEM159	3	0.067369	0.629742	0.200837
SDCCAG8	4	-0.78683	0.631689	0.199497
GABRE	3	-0.7241	0.631689	0.199497
C1orf50	4	-0.56125	0.631689	0.199497
BAHD1	4	-0.53398	0.631689	0.199497
ARHGAP31	4	-0.45318	0.631689	0.199497
TRIM15	4	-0.35754	0.631689	0.199497
KCNV1	4	-0.32754	0.631689	0.199497
SEZ6	4	-0.25302	0.631689	0.199497
PCED1A	4	-0.24777	0.631689	0.199497
DIXDC1	4	-0.17942	0.631689	0.199497
PHACTR4	4	-0.10971	0.631689	0.199497
MYO3A	4	-0.099094	0.631689	0.199497
PSMG1	4	0.0037996	0.631689	0.199497
DND1	4	0.081128	0.631689	0.199497
PHF2	4	0.23472	0.631689	0.199497
KCNN1	2	0.24757	0.631689	0.199497
KHNYN	4	0.31629	0.631689	0.199497
PTPRJ	3	0.31788	0.631689	0.199497
SPATA32	4	0.3485	0.631689	0.199497
HCN4	4	0.39925	0.631689	0.199497
PEX10	4	0.42765	0.631689	0.199497
APOE	4	0.42932	0.631689	0.199497
PLCB3	4	0.44059	0.631689	0.199497
OCIAD1	3	0.48244	0.631689	0.199497
FTSJ3	3	0.52165	0.631689	0.199497
RALB	4	0.53232	0.631689	0.199497
NR2E3	2	0.54707	0.631689	0.199497
AAAS	2	0.55101	0.631689	0.199497
CCT4	4	0.60451	0.631689	0.199497
RAB5C	2	0.63586	0.631689	0.199497
COPS5	3	0.82061	0.631689	0.199497
PSMD3	3	0.93228	0.631689	0.199497
NOP2	2	0.95985	0.631689	0.199497
RPL18	3	1.3228	0.631689	0.199497
LIPC	3	-0.42404	0.631851	0.199386
CLCN4	4	-0.32978	0.631851	0.199386
GBE1	4	0.37529	0.631851	0.199386
MRPL51	4	0.50317	0.631851	0.199386
EID2	2	0.58541	0.632959	0.198624
N4BP2L1	4	-0.66536	0.633417	0.19831
UBE2J2	4	-0.2564	0.633417	0.19831
CD48	4	0.12061	0.633417	0.19831
DERL2	3	-1.1977	0.634067	0.197865
PPP6R1	3	-0.80946	0.634067	0.197865
ZNF511	2	-0.77204	0.634067	0.197865
CCDC81	2	-0.72379	0.634067	0.197865
ACBD7	1	-0.70426	0.634067	0.197865
MAP3K7	4	-0.53877	0.634067	0.197865
C1orf210	3	-0.41808	0.634067	0.197865
CLTRN	4	-0.41331	0.634067	0.197865
ANKRD37	4	-0.40689	0.634067	0.197865
SLC25A46	3	-0.38928	0.634067	0.197865
PCGF1	4	-0.35525	0.634067	0.197865
FAM104B	4	-0.32687	0.634067	0.197865
PHYHIPL	4	-0.30726	0.634067	0.197865
OASL	4	-0.30471	0.634067	0.197865
SRP14	3	-0.29369	0.634067	0.197865
RSPH9	3	-0.27798	0.634067	0.197865
CCN2	4	-0.1989	0.634067	0.197865
COBL	4	-0.053128	0.634067	0.197865
ELF4	4	0.027291	0.634067	0.197865
TCF25	3	0.070036	0.634067	0.197865
RPP40	4	0.070845	0.634067	0.197865
JCHAIN	4	0.094384	0.634067	0.197865
ZNF106	3	0.097517	0.634067	0.197865
SSC5D	4	0.11931	0.634067	0.197865
CCR10	4	0.39838	0.634067	0.197865
ARHGAP45	4	0.40453	0.634067	0.197865
ZNF777	4	0.42393	0.634067	0.197865
PAG1	3	0.44354	0.634067	0.197865
ZNF154	4	0.54108	0.634067	0.197865
EIF2S1	4	0.55271	0.634067	0.197865
THBS4	3	0.60816	0.634067	0.197865
RPS3A	1	1.2269	0.634067	0.197865
GFM2	3	-1.0492	0.636724	0.196049
CRPPA	3	-0.80746	0.636801	0.195996
ART3	3	-0.4822	0.636801	0.195996
GNAQ	4	-0.28581	0.636801	0.195996
USP15	3	0.33741	0.636801	0.195996
ZNF625	4	0.4097	0.636801	0.195996
BMS1	2	0.70782	0.636801	0.195996
EFHC1	3	-0.53138	0.637923	0.195232
BPIFB2	4	0.065303	0.637923	0.195232
PYGO2	4	0.18455	0.637923	0.195232
CCL26	4	0.31655	0.637923	0.195232
ORC4	4	0.35526	0.637923	0.195232
ODC1	4	0.36366	0.637923	0.195232
SH3GL1	3	0.45741	0.637923	0.195232
AARS1	4	0.4735	0.637923	0.195232
RCC1L	2	0.83117	0.637923	0.195232
RPS24	3	1.2676	0.637923	0.195232
CTF1	2	-0.48199	0.63894	0.19454
DGKA	3	-0.4445	0.63894	0.19454
ZNF70	4	0.17415	0.63894	0.19454
RASGEF1A	4	0.26058	0.63894	0.19454
CLDN1	4	0.34661	0.63894	0.19454
CASP1	3	0.49856	0.63894	0.19454
ZFHX4	4	-0.23138	0.638963	0.194525
BICRAL	4	-0.47792	0.639345	0.194265
GTF2H4	4	0.50199	0.639996	0.193823
TM4SF1	4	0.18084	0.64004	0.193793
TRMT12	3	0.44687	0.643627	0.191366
PIBF1	3	0.52892	0.643627	0.191366
TCF4	2	-0.86227	0.644449	0.190812
PSMB10	3	0.31413	0.644449	0.190812
PDPN	2	-0.27228	0.6459	0.189835
H3C7	3	-0.65168	0.646103	0.189698
MORC4	3	-0.361	0.646103	0.189698
SNED1	3	0.029165	0.646103	0.189698
TRIAP1	3	0.87527	0.646103	0.189698
STXBP5	3	-0.70845	0.646349	0.189533
ZNF350	3	0.01429	0.646349	0.189533
TNNC2	4	0.15479	0.646349	0.189533
TOP1MT	3	0.46135	0.646349	0.189533
LARP1	4	0.30844	0.646989	0.189103
GCNT3	4	-0.61161	0.647261	0.188921
METTL9	3	-0.29041	0.647261	0.188921
PRAM1	2	0.55595	0.647261	0.188921
NUP35	3	-0.81927	0.647269	0.188915
SLC38A11	3	-0.50484	0.647269	0.188915
RPS6KA2	4	-0.32382	0.647269	0.188915
ZNF30	4	0.15686	0.647269	0.188915
XPA	4	0.37729	0.647269	0.188915
AVPR1B	4	0.43317	0.647269	0.188915
NUB1	1	-0.85445	0.647904	0.188489
NUDC	3	0.87549	0.64984	0.187194
BAG4	3	-0.37195	0.649987	0.187095
ZNF157	3	0.26607	0.650045	0.187056
PTMA	3	-0.86466	0.651386	0.186162
HDAC7	3	-0.8504	0.651386	0.186162
SLC25A51	2	0.42691	0.651386	0.186162
SLC41A1	3	-0.32896	0.651408	0.186147
MAP6D1	4	0.2404	0.651408	0.186147
LEMD2	4	0.33947	0.651408	0.186147
CCDC122	4	0.36402	0.651408	0.186147
FNDC7	4	0.38111	0.651408	0.186147
CUBN	4	-0.37148	0.652782	0.185232
ZSWIM7	4	0.33434	0.652782	0.185232
CTNNBL1	4	0.67049	0.652782	0.185232
SLC30A9	2	-0.9362	0.65321	0.184947
TTC9B	2	-0.76969	0.65321	0.184947
C6orf226	3	-0.48838	0.65321	0.184947
ACOT4	3	-0.42639	0.65321	0.184947
H2AW	4	-0.3977	0.65321	0.184947
MROH2A	3	-0.38119	0.65321	0.184947
FBP2	2	-0.35074	0.65321	0.184947
WFDC3	3	-0.34724	0.65321	0.184947
MID1IP1	4	-0.33629	0.65321	0.184947
SPARCL1	4	-0.32108	0.65321	0.184947
LRRC59	4	-0.29524	0.65321	0.184947
BTN2A2	4	-0.27313	0.65321	0.184947
TSNAXIP1	4	-0.26256	0.65321	0.184947
LZTFL1	4	-0.24338	0.65321	0.184947
IL12B	2	-0.23934	0.65321	0.184947
PI4KA	3	-0.22095	0.65321	0.184947
AKR1E2	4	-0.18779	0.65321	0.184947
NOVA2	4	-0.14889	0.65321	0.184947
ETV6	4	-0.038444	0.65321	0.184947
PACC1	4	-0.0040886	0.65321	0.184947
ZNF211	4	0.20463	0.65321	0.184947
MMD	3	0.22871	0.65321	0.184947
IQSEC2	4	0.23472	0.65321	0.184947
CCT3	4	0.24185	0.65321	0.184947
TRIM3	3	0.27263	0.65321	0.184947
CCAR1	4	0.27494	0.65321	0.184947
ZNF699	4	0.2877	0.65321	0.184947
ZNF732	4	0.29196	0.65321	0.184947
GSTP1	4	0.29437	0.65321	0.184947
RBM11	4	0.30107	0.65321	0.184947
A4GNT	3	0.30557	0.65321	0.184947
DHX37	4	0.35009	0.65321	0.184947
SGCE	4	0.35338	0.65321	0.184947
CPT1A	3	0.38229	0.65321	0.184947
UBXN10	3	0.41413	0.65321	0.184947
SAMD9L	4	0.41833	0.65321	0.184947
TTLL3	2	0.42346	0.65321	0.184947
CBX3	3	0.43074	0.65321	0.184947
GMEB2	4	0.45291	0.65321	0.184947
UBL3	4	0.46129	0.65321	0.184947
FSD1	4	0.47921	0.65321	0.184947
TINF2	3	0.49054	0.65321	0.184947
HINT3	4	0.49962	0.65321	0.184947
DAND5	4	0.51998	0.65321	0.184947
GET3	4	0.54329	0.65321	0.184947
CNTD2	2	0.56269	0.65321	0.184947
TFDP1	4	0.56946	0.65321	0.184947
KLK1	3	0.59687	0.65321	0.184947
HNF1B	4	0.60842	0.65321	0.184947
ART1	2	0.62752	0.65321	0.184947
ARHGEF16	2	0.64019	0.65321	0.184947
BNIP3	2	0.66287	0.65321	0.184947
POLR3E	4	0.69234	0.65321	0.184947
TTK	3	1.0486	0.65321	0.184947
MAP7D2	1	-0.78146	0.653887	0.184497
MECP2	4	-0.64949	0.653887	0.184497
GMFG	3	0.38431	0.653887	0.184497
KNSTRN	3	0.63537	0.653887	0.184497
VTN	3	0.48063	0.654508	0.184085
LNPK	3	-0.25604	0.655654	0.183326
FOXI3	1	0.78551	0.656041	0.183069
STS	2	-0.2849	0.656827	0.182549
EZHIP	3	-0.33046	0.65701	0.182428
XRCC6	3	0.12868	0.65701	0.182428
FAAP24	3	0.397	0.65701	0.182428
TEDDM1	3	0.41506	0.65701	0.182428
BTG4	3	0.45943	0.657751	0.181938
COX18	2	-0.68035	0.658575	0.181395
RRP12	3	-1.2792	0.659095	0.181052
KDM5C	1	-0.99558	0.659095	0.181052
RBFA	4	-0.65304	0.659095	0.181052
DYRK1A	2	-0.60256	0.659095	0.181052
FASN	4	-0.53457	0.659095	0.181052
DHX30	4	-0.50904	0.659095	0.181052
PTGR2	3	-0.50321	0.659095	0.181052
CXXC4	4	-0.48954	0.659095	0.181052
SLC10A3	2	-0.48115	0.659095	0.181052
LUM	4	-0.43083	0.659095	0.181052
PRDM1	2	-0.39781	0.659095	0.181052
H4C1	4	-0.39251	0.659095	0.181052
B9D1	4	-0.3837	0.659095	0.181052
PIM1	4	-0.37697	0.659095	0.181052
HMGCL	4	-0.32161	0.659095	0.181052
GRHL1	4	-0.3173	0.659095	0.181052
GLOD5	4	-0.31666	0.659095	0.181052
NR1I2	4	-0.30467	0.659095	0.181052
MKX	3	-0.19945	0.659095	0.181052
TXNDC11	4	-0.17383	0.659095	0.181052
TIMM8B	4	-0.019203	0.659095	0.181052
TXNRD3	4	0.16763	0.659095	0.181052
GPR62	3	0.18099	0.659095	0.181052
PLXNB2	4	0.26188	0.659095	0.181052
APEH	4	0.29761	0.659095	0.181052
CHMP5	4	0.31478	0.659095	0.181052
MMS22L	4	0.3174	0.659095	0.181052
LOC100506422	4	0.33361	0.659095	0.181052
DCAF8	4	0.34787	0.659095	0.181052
WFDC1	4	0.35472	0.659095	0.181052
KRTAP5-9	3	0.40163	0.659095	0.181052
MUC16	4	0.419	0.659095	0.181052
IPO8	3	0.51757	0.659095	0.181052
TC2N	4	0.52033	0.659095	0.181052
TTF1	4	0.54485	0.659095	0.181052
SNRNP25	4	0.59633	0.659095	0.181052
H2BC4	2	0.60687	0.659095	0.181052
H1-2	4	0.62495	0.659095	0.181052
MYRF	2	0.64282	0.659095	0.181052
PCDHGA12	2	0.74294	0.659095	0.181052
POLR2C	3	0.97988	0.659095	0.181052
SLC35E2A	1	-1.1526	0.659482	0.180797
HMX1	3	-0.9749	0.659482	0.180797
C6orf47	2	-0.90613	0.659482	0.180797
FBXL4	2	-0.58914	0.659482	0.180797
PPL	2	-0.53679	0.659482	0.180797
TWIST1	3	-0.4967	0.659482	0.180797
MEF2C	3	-0.49225	0.659482	0.180797
LRRCC1	4	-0.4768	0.659482	0.180797
DNAJC14	4	-0.39861	0.659482	0.180797
CYP27A1	3	-0.37192	0.659482	0.180797
HNRNPLL	4	-0.35509	0.659482	0.180797
TCP11L1	3	-0.33505	0.659482	0.180797
CLEC19A	3	-0.064015	0.659482	0.180797
EDC3	3	-0.060631	0.659482	0.180797
GSTA4	4	-0.039362	0.659482	0.180797
RPUSD3	4	0.067461	0.659482	0.180797
IL17D	3	0.17819	0.659482	0.180797
PALM	4	0.19024	0.659482	0.180797
SP3	4	0.20218	0.659482	0.180797
RAB27B	3	0.20728	0.659482	0.180797
DUSP5	3	0.26829	0.659482	0.180797
PI3	4	0.33903	0.659482	0.180797
SOWAHC	3	0.34309	0.659482	0.180797
ZNF710	3	0.35073	0.659482	0.180797
WASHC4	3	0.36985	0.659482	0.180797
SLC8B1	4	0.40397	0.659482	0.180797
NINJ1	4	0.40789	0.659482	0.180797
OGFOD3	4	0.44676	0.659482	0.180797
HEATR5B	4	0.46083	0.659482	0.180797
IGFL2	3	0.4693	0.659482	0.180797
TAS2R5	3	0.48329	0.659482	0.180797
ERCC3	4	0.51611	0.659482	0.180797
BUD31	4	0.53239	0.659482	0.180797
DTYMK	4	0.56393	0.659482	0.180797
HARS2	4	0.60039	0.659482	0.180797
ECT2	3	0.62158	0.659482	0.180797
RPL27A	1	1.3118	0.659482	0.180797
ZBTB5	3	-0.40087	0.659483	0.180796
ANKRD1	3	0.38841	0.659483	0.180796
CCDC93	4	0.45141	0.659483	0.180796
ETFA	3	0.24325	0.65953	0.180766
TEX43	2	-0.92517	0.660936	0.17984
ZNF280C	3	-0.45691	0.660936	0.17984
RYR2	2	0.62371	0.660936	0.17984
HAND2	3	-0.34461	0.66116	0.179693
TPGS2	3	-0.71715	0.661979	0.179156
SLC24A2	3	-0.57926	0.661979	0.179156
SAP25	3	-0.53203	0.661979	0.179156
DR1	4	0.10418	0.661979	0.179156
CD79A	4	0.36794	0.661979	0.179156
KCNG3	3	-0.7265	0.663367	0.178246
OSBP	3	-0.6552	0.663367	0.178246
ANKRD31	2	-0.63516	0.663367	0.178246
NXPH3	4	-0.61423	0.663367	0.178246
BCKDK	4	-0.5568	0.663367	0.178246
DARS2	4	-0.50912	0.663367	0.178246
CD1D	4	-0.49107	0.663367	0.178246
EPHA1	4	-0.44404	0.663367	0.178246
ZFPL1	4	-0.38182	0.663367	0.178246
TEX38	4	-0.30073	0.663367	0.178246
C9orf139	4	-0.27878	0.663367	0.178246
ITPRIP	4	-0.2727	0.663367	0.178246
COL27A1	4	-0.23175	0.663367	0.178246
WDR54	4	-0.20536	0.663367	0.178246
CDNF	3	-0.16944	0.663367	0.178246
LSMEM2	4	-0.14426	0.663367	0.178246
CNTRL	4	-0.099997	0.663367	0.178246
PTGS2	4	-0.026999	0.663367	0.178246
CHRM4	4	0.04301	0.663367	0.178246
BCAS4	3	0.11656	0.663367	0.178246
CETN3	4	0.17742	0.663367	0.178246
CCDC71	4	0.23285	0.663367	0.178246
GASK1A	4	0.2469	0.663367	0.178246
CTRL	4	0.25618	0.663367	0.178246
ZNRF1	4	0.27367	0.663367	0.178246
JAGN1	4	0.30891	0.663367	0.178246
TMEM135	3	0.33565	0.663367	0.178246
YJU2	4	0.34812	0.663367	0.178246
CAMLG	4	0.36509	0.663367	0.178246
MAP4K1	4	0.36876	0.663367	0.178246
ZNF506	4	0.39676	0.663367	0.178246
USF3	2	0.39846	0.663367	0.178246
ZBTB20	4	0.40512	0.663367	0.178246
COX20	2	0.41167	0.663367	0.178246
ACSF2	4	0.41616	0.663367	0.178246
OSBPL9	2	0.45164	0.663367	0.178246
LARP4B	4	0.45319	0.663367	0.178246
RAB6A	4	0.45329	0.663367	0.178246
COL6A6	3	0.46134	0.663367	0.178246
SCAF4	4	0.46847	0.663367	0.178246
COPS8	4	0.4704	0.663367	0.178246
LZTS3	3	0.47741	0.663367	0.178246
DCTN4	4	0.48344	0.663367	0.178246
ST13	4	0.50299	0.663367	0.178246
BLOC1S2	3	0.52113	0.663367	0.178246
GALNT10	2	0.55306	0.663367	0.178246
FOXM1	4	0.56523	0.663367	0.178246
AOC1	1	0.66909	0.663367	0.178246
USE1	3	0.67269	0.663367	0.178246
CSNK2B	4	0.70923	0.663367	0.178246
NOP14	4	0.72101	0.663367	0.178246
KXD1	1	0.74121	0.663367	0.178246
ABT1	4	0.84735	0.663367	0.178246
RPL37A	1	1.0583	0.663367	0.178246
MEX3C	4	0.25803	0.664139	0.177741
COG4	3	0.56929	0.664139	0.177741
GABRA2	4	-0.45604	0.664722	0.17736
HGD	3	0.29792	0.664722	0.17736
SMC4	4	0.45003	0.664722	0.17736
PAM	3	0.30215	0.665432	0.176896
CABP4	3	0.62379	0.665432	0.176896
CEP41	3	0.33758	0.665929	0.176572
PELI2	3	0.30472	0.666824	0.175989
DUSP22	3	-0.82192	0.667974	0.175241
MTMR6	3	-0.52999	0.667974	0.175241
ASCC1	3	-0.45128	0.667974	0.175241
AIFM3	4	-0.35707	0.667974	0.175241
TAB3	3	-0.096678	0.667974	0.175241
SIRT4	4	-0.060589	0.667974	0.175241
CNOT6L	4	0.1251	0.667974	0.175241
MVB12A	4	0.2804	0.667974	0.175241
TBCEL	4	0.2892	0.667974	0.175241
TCEA2	4	0.3362	0.667974	0.175241
ZNF653	4	0.33937	0.667974	0.175241
C3orf22	4	0.35329	0.667974	0.175241
RALA	4	0.37292	0.667974	0.175241
DDIAS	4	0.39911	0.667974	0.175241
MYOZ1	3	0.41396	0.667974	0.175241
CERS2	3	0.5588	0.667974	0.175241
EIF3K	3	0.56381	0.667974	0.175241
CDC6	3	0.78016	0.667974	0.175241
SLC25A20	3	-0.59012	0.667999	0.175224
RNF41	4	-0.54354	0.667999	0.175224
PPP1R42	3	-0.36022	0.667999	0.175224
MINDY3	4	-0.35453	0.667999	0.175224
PLPBP	4	-0.32301	0.667999	0.175224
ALKAL2	3	-0.29082	0.667999	0.175224
OTP	3	-0.28691	0.667999	0.175224
ZNF577	3	-0.23902	0.667999	0.175224
DNAH11	4	0.0071719	0.667999	0.175224
ELMO2	4	0.29978	0.667999	0.175224
DPY19L3	4	0.3742	0.667999	0.175224
PHB	4	0.41284	0.667999	0.175224
GBF1	4	0.47593	0.667999	0.175224
GOSR2	4	0.53249	0.667999	0.175224
TOMM34	2	0.63724	0.667999	0.175224
SPCS2	1	0.93074	0.667999	0.175224
OBSL1	3	-0.39055	0.668579	0.174847
FAM126B	3	-0.34061	0.668579	0.174847
HMGN2	4	0.41819	0.669083	0.17452
MAP2K5	3	0.47728	0.669083	0.17452
AURKB	4	0.52222	0.669083	0.17452
TBXT	3	-0.36036	0.670958	0.173305
TANGO6	3	-1.1979	0.671625	0.172873
FAHD1	3	0.3536	0.672106	0.172562
MRFAP1	2	-0.54773	0.672531	0.172288
SPIB	2	0.49427	0.673899	0.171405
ADAM33	3	-0.56318	0.676194	0.169928
TMUB1	3	-0.53317	0.676194	0.169928
ANGPTL2	2	-0.49451	0.676194	0.169928
H1-7	4	-0.49387	0.676194	0.169928
CCN3	4	-0.34348	0.676194	0.169928
PSMF1	2	-0.31553	0.676194	0.169928
USP27X	4	-0.18303	0.676194	0.169928
ZNF133	4	-0.017196	0.676194	0.169928
EXOSC7	3	0.090165	0.676194	0.169928
RNF8	4	0.20346	0.676194	0.169928
ALKBH4	4	0.22487	0.676194	0.169928
ENKD1	4	0.22511	0.676194	0.169928
C11orf94	4	0.25475	0.676194	0.169928
PSMC6	4	0.28119	0.676194	0.169928
GRTP1	4	0.30178	0.676194	0.169928
PCDHA10	3	0.30835	0.676194	0.169928
ZNF432	3	0.3905	0.676194	0.169928
PIWIL2	3	0.4371	0.676194	0.169928
ZSCAN23	4	0.43725	0.676194	0.169928
B4GALT1	2	0.46997	0.676194	0.169928
ANKRD49	3	0.87706	0.676194	0.169928
LGALS7B	1	0.92998	0.676194	0.169928
NOLC1	3	1.1243	0.676194	0.169928
HIC2	4	0.068892	0.677597	0.169029
PSG4	3	0.40931	0.68005	0.167459
RAB11FIP4	2	0.56603	0.68005	0.167459
KRT18	1	-0.83421	0.680518	0.16716
C1orf167	4	0.24493	0.680622	0.167094
SH2D1B	4	0.11251	0.681035	0.166831
AJAP1	3	0.11054	0.682532	0.165877
KIF5A	2	0.42107	0.682532	0.165877
TMEM255B	3	-0.24987	0.68306	0.165541
TSN	4	0.30283	0.68306	0.165541
RNF169	4	0.32666	0.68306	0.165541
SNX32	3	0.42974	0.68306	0.165541
ATAD1	4	0.64791	0.68306	0.165541
CLRN3	4	-0.4346	0.683571	0.165216
BAIAP3	4	0.29085	0.683571	0.165216
PNPLA2	3	0.28399	0.683665	0.165157
PPRC1	3	0.44562	0.683665	0.165157
NAA16	3	0.043062	0.684308	0.164748
DUSP6	3	-0.71839	0.684499	0.164627
YBX1	1	0.51676	0.685566	0.163951
SPIN2B	1	0.54091	0.685566	0.163951
IRF4	2	0.14563	0.686027	0.163659
FAM153B	2	-1.0233	0.686735	0.163211
ERCC6L	3	-0.82864	0.686735	0.163211
ZNF408	2	-0.79339	0.686735	0.163211
DSC2	2	-0.61511	0.686735	0.163211
TBCA	2	-0.60684	0.686735	0.163211
INSIG1	3	-0.59643	0.686735	0.163211
RBMX	3	-0.55508	0.686735	0.163211
NBPF3	2	-0.54548	0.686735	0.163211
ARFIP2	4	-0.5454	0.686735	0.163211
CCNDBP1	3	-0.52538	0.686735	0.163211
AZGP1	4	-0.51943	0.686735	0.163211
HIBADH	4	-0.50358	0.686735	0.163211
CLEC6A	3	-0.48698	0.686735	0.163211
ABAT	3	-0.46795	0.686735	0.163211
BSG	4	-0.44176	0.686735	0.163211
TIMP1	4	-0.43162	0.686735	0.163211
BHMT2	4	-0.42537	0.686735	0.163211
PTGR1	4	-0.41304	0.686735	0.163211
GTPBP2	4	-0.40611	0.686735	0.163211
RPL22L1	4	-0.40363	0.686735	0.163211
PLPP1	3	-0.40357	0.686735	0.163211
USP6NL	4	-0.39771	0.686735	0.163211
SETD7	3	-0.39654	0.686735	0.163211
SLC52A1	2	-0.37469	0.686735	0.163211
LYSMD4	3	-0.35412	0.686735	0.163211
STMP1	3	-0.34676	0.686735	0.163211
GABRQ	4	-0.33659	0.686735	0.163211
ESM1	4	-0.33539	0.686735	0.163211
DCAF7	4	-0.33364	0.686735	0.163211
GXYLT1	4	-0.31837	0.686735	0.163211
DIO2	4	-0.31654	0.686735	0.163211
KDELR2	3	-0.31025	0.686735	0.163211
STEAP1B	3	-0.29954	0.686735	0.163211
ACKR2	4	-0.28844	0.686735	0.163211
KRBOX1	3	-0.21281	0.686735	0.163211
EBP	4	-0.17502	0.686735	0.163211
PSKH1	4	-0.12509	0.686735	0.163211
NLGN3	4	-0.1104	0.686735	0.163211
FOXO6	4	-0.080449	0.686735	0.163211
ENPP3	4	-0.031791	0.686735	0.163211
KATNA1	3	-0.012879	0.686735	0.163211
RTL8C	4	0.036424	0.686735	0.163211
SOAT1	4	0.038081	0.686735	0.163211
TNK2	4	0.043454	0.686735	0.163211
SLC1A4	4	0.098125	0.686735	0.163211
GABARAPL2	4	0.1125	0.686735	0.163211
TPD52	4	0.13987	0.686735	0.163211
LOXL1	3	0.15598	0.686735	0.163211
PKMYT1	4	0.16165	0.686735	0.163211
EIF1AX	3	0.16673	0.686735	0.163211
USP1	3	0.17799	0.686735	0.163211
LYPD6B	4	0.19261	0.686735	0.163211
ACTL10	3	0.1934	0.686735	0.163211
CDKN2AIP	4	0.20519	0.686735	0.163211
SARS2	3	0.20539	0.686735	0.163211
UBXN6	4	0.21998	0.686735	0.163211
SERPINA12	3	0.2277	0.686735	0.163211
CUTC	4	0.23454	0.686735	0.163211
COPG1	4	0.24912	0.686735	0.163211
TOMM20	3	0.25639	0.686735	0.163211
TMEM223	4	0.26097	0.686735	0.163211
MCMBP	4	0.26214	0.686735	0.163211
ACOT8	3	0.27134	0.686735	0.163211
KCNB2	4	0.27382	0.686735	0.163211
RABAC1	3	0.28477	0.686735	0.163211
ZNF554	4	0.29764	0.686735	0.163211
RASGRP2	4	0.29766	0.686735	0.163211
SLFN13	4	0.31467	0.686735	0.163211
TRA2A	2	0.33111	0.686735	0.163211
TRMT6	3	0.33127	0.686735	0.163211
DPPA4	4	0.34406	0.686735	0.163211
PAK1	3	0.34534	0.686735	0.163211
SURF6	4	0.35168	0.686735	0.163211
TRIM56	3	0.35439	0.686735	0.163211
UBFD1	3	0.35966	0.686735	0.163211
DNAJC10	4	0.36033	0.686735	0.163211
NWD1	2	0.362	0.686735	0.163211
TAZ	4	0.36437	0.686735	0.163211
STK24	2	0.38951	0.686735	0.163211
CRYAB	2	0.39332	0.686735	0.163211
JADE3	4	0.4026	0.686735	0.163211
ARMCX6	4	0.4033	0.686735	0.163211
SEC24C	4	0.41629	0.686735	0.163211
GRPEL1	4	0.42655	0.686735	0.163211
FAAP20	3	0.42976	0.686735	0.163211
HOXD13	3	0.45242	0.686735	0.163211
SPINT2	4	0.52349	0.686735	0.163211
SIRT1	2	0.55504	0.686735	0.163211
CIRBP	2	0.58238	0.686735	0.163211
VN1R4	1	0.61778	0.686735	0.163211
SUPT5H	3	0.62108	0.686735	0.163211
GCN1	3	0.62423	0.686735	0.163211
UBA3	4	0.66057	0.686735	0.163211
ATP6V1E1	2	0.67476	0.686735	0.163211
RPL7A	3	0.78345	0.686735	0.163211
SNRNP35	4	0.41859	0.686812	0.163162
SLC5A12	4	-0.36358	0.687222	0.162903
DLK1	4	-0.0060452	0.687222	0.162903
EGFR	4	-0.48051	0.688143	0.162321
LPXN	4	-0.34868	0.688143	0.162321
C17orf99	3	-0.333	0.688143	0.162321
ZKSCAN5	3	-0.32802	0.688143	0.162321
ZNF616	4	-0.32615	0.688143	0.162321
TERB1	4	-0.12359	0.688143	0.162321
CHRNG	3	0.27377	0.688143	0.162321
TRAPPC10	2	0.27656	0.688143	0.162321
MAP2K7	3	0.36316	0.688143	0.162321
SAP18	3	0.39487	0.688143	0.162321
CLPB	2	0.48039	0.688143	0.162321
SKA2	2	0.53441	0.688143	0.162321
RPN2	3	1.2399	0.688143	0.162321
MRPL39	4	-0.6915	0.688162	0.162309
KCNJ4	3	-0.68094	0.688162	0.162309
CNTD1	2	-0.56721	0.688162	0.162309
DENND2B	2	-0.56233	0.688162	0.162309
FOXP2	3	-0.43396	0.688162	0.162309
ABCB5	3	-0.41894	0.688162	0.162309
SYT2	4	-0.37125	0.688162	0.162309
LIN7B	4	-0.37106	0.688162	0.162309
C9orf47	4	-0.36033	0.688162	0.162309
RHOU	4	-0.33808	0.688162	0.162309
ZSCAN9	3	-0.33663	0.688162	0.162309
EDA2R	4	-0.32463	0.688162	0.162309
BLMH	4	-0.31368	0.688162	0.162309
RTL8A	3	-0.30523	0.688162	0.162309
C4orf19	4	-0.30042	0.688162	0.162309
KCNIP4	4	-0.29963	0.688162	0.162309
ATP5PO	4	-0.28298	0.688162	0.162309
RAB6B	4	-0.25417	0.688162	0.162309
SYNJ2	4	-0.22369	0.688162	0.162309
METTL18	4	-0.1432	0.688162	0.162309
GUCA2B	4	-0.13714	0.688162	0.162309
CTBP1	4	-0.11503	0.688162	0.162309
ATP23	4	-0.1025	0.688162	0.162309
GPX1	3	-0.036928	0.688162	0.162309
SLC4A1	4	0.029921	0.688162	0.162309
E2F1	4	0.036863	0.688162	0.162309
IMP3	4	0.1813	0.688162	0.162309
CNTN6	4	0.21927	0.688162	0.162309
NEUROD2	4	0.25021	0.688162	0.162309
INHBB	4	0.25949	0.688162	0.162309
CHST9	4	0.31361	0.688162	0.162309
RRN3	3	0.33041	0.688162	0.162309
RCOR2	4	0.33296	0.688162	0.162309
LMO7DN	4	0.34659	0.688162	0.162309
BTN2A1	4	0.34727	0.688162	0.162309
TMEM37	4	0.35907	0.688162	0.162309
ATF4	2	0.40123	0.688162	0.162309
C11orf54	3	0.4085	0.688162	0.162309
TPRKB	4	0.45204	0.688162	0.162309
PHF5A	4	0.4637	0.688162	0.162309
PEX6	3	0.49314	0.688162	0.162309
PRKAB2	3	0.49331	0.688162	0.162309
TSPAN31	4	0.51357	0.688162	0.162309
LHX5	3	0.5312	0.688162	0.162309
NDE1	3	0.53803	0.688162	0.162309
PIK3C3	4	0.53863	0.688162	0.162309
UBL5	4	0.59724	0.688162	0.162309
IL36G	3	0.60821	0.688162	0.162309
GPX4	3	0.66622	0.688162	0.162309
LSM7	2	0.68546	0.688162	0.162309
CXCL1	3	0.69685	0.688162	0.162309
TBATA	4	-0.55985	0.688621	0.16202
CREB3L2	4	-0.38989	0.688621	0.16202
FHL3	4	-0.32065	0.688621	0.16202
BCAR1	2	0.32178	0.688621	0.16202
CLPX	4	-0.47613	0.689475	0.161481
NT5C3B	3	0.49961	0.689475	0.161481
ABLIM1	4	-0.25367	0.690022	0.161137
GAS7	4	-0.11569	0.690022	0.161137
PAX9	3	0.43912	0.690022	0.161137
SAPCD2	2	0.52674	0.690801	0.160647
TF	4	0.24001	0.691608	0.16014
TMEM240	4	0.29126	0.691608	0.16014
ABHD11	4	0.29783	0.691608	0.16014
USP48	4	0.38682	0.691608	0.16014
SCAPER	4	0.42986	0.691608	0.16014
ASCL2	3	0.54998	0.691608	0.16014
PCDHB14	3	-0.53548	0.692285	0.159715
KRT4	3	-0.63283	0.693064	0.159226
CCNI2	4	-0.087681	0.693064	0.159226
NAPG	2	0.80373	0.693642	0.158865
GAL	2	-0.68038	0.694909	0.158072
TMEM169	3	0.023454	0.694909	0.158072
TAC4	3	-0.70328	0.695213	0.157882
TYMP	3	-0.43285	0.695213	0.157882
PRAC1	3	-0.40849	0.695213	0.157882
RANBP3	3	0.19081	0.695213	0.157882
PLSCR4	3	0.53538	0.695213	0.157882
DRAXIN	3	0.59242	0.695213	0.157882
RPL7L1	3	0.62947	0.695213	0.157882
FAM9A	4	-0.50624	0.695513	0.157694
FOXH1	4	-0.44457	0.695513	0.157694
ALDH8A1	4	-0.25162	0.695513	0.157694
NTF4	3	-0.23094	0.695513	0.157694
BTN3A1	4	-0.19734	0.695513	0.157694
RASSF1	4	0.12434	0.695513	0.157694
SLC25A19	4	0.32152	0.695513	0.157694
KIAA0100	4	0.34525	0.695513	0.157694
HIC1	4	0.35812	0.695513	0.157694
SCTR	3	0.50193	0.695513	0.157694
PAF1	3	0.7969	0.695513	0.157694
PTPN6	3	0.58403	0.695679	0.157591
ZNF280B	3	-0.4377	0.695933	0.157433
ERGIC1	2	-0.35804	0.695933	0.157433
OSBPL11	4	0.10577	0.695933	0.157433
GPR152	4	0.37835	0.695933	0.157433
IP6K1	4	0.45142	0.695933	0.157433
PISD	4	0.52248	0.695933	0.157433
ARCN1	4	0.54213	0.695933	0.157433
DHPS	4	0.67408	0.695933	0.157433
JADE2	2	-0.82316	0.699272	0.155354
SH3D21	2	-0.71451	0.699272	0.155354
ZNF229	3	0.50837	0.699595	0.155153
TBC1D30	4	-0.45256	0.700274	0.154732
CACHD1	4	-0.39861	0.700274	0.154732
CYP39A1	4	-0.27554	0.700274	0.154732
PPP1R12C	3	-0.5169	0.700725	0.154452
MIXL1	4	-0.033817	0.704482	0.15213
MCOLN2	4	0.33062	0.706404	0.150947
CD52	4	0.35462	0.706404	0.150947
SLC25A38	4	0.013947	0.706434	0.150928
FAM217B	1	-0.6604	0.706684	0.150775
C2CD2	4	0.33755	0.706684	0.150775
PPFIBP2	4	0.36335	0.706684	0.150775
GLIPR2	2	-0.65382	0.707256	0.150424
RAB11B	2	0.49005	0.707256	0.150424
PON1	3	0.15531	0.707285	0.150405
[truncated: 13,970 more rows]

## Sheet: test_Cu-DDC_Day14_ DMSO
gene	num	logfc	FDR	logFDR
MTF1	4	-1.4915	0.000214951	3.66766
CDKN2A	4	-0.81318	0.000214951	3.66766
REXO2	4	0.50318	0.000214951	3.66766
RPUSD3	4	0.55871	0.000214951	3.66766
PDHA1	3	0.72575	0.000214951	3.66766
MRPL17	4	0.7419	0.000214951	3.66766
SGF29	4	0.75103	0.000214951	3.66766
COX11	4	0.77223	0.000214951	3.66766
NDUFS1	4	0.77806	0.000214951	3.66766
LIPT1	4	0.79029	0.000214951	3.66766
MRPL21	4	0.808	0.000214951	3.66766
LARS2	4	0.87731	0.000214951	3.66766
MRPL41	4	0.88082	0.000214951	3.66766
POLG	4	0.89673	0.000214951	3.66766
MECR	4	0.89958	0.000214951	3.66766
DLAT	4	0.90174	0.000214951	3.66766
QRSL1	4	0.9336	0.000214951	3.66766
MTG1	4	0.95131	0.000214951	3.66766
STARD7	4	0.95364	0.000214951	3.66766
FASTKD5	4	0.98534	0.000214951	3.66766
PDE12	4	1.0092	0.000214951	3.66766
TWNK	4	1.01	0.000214951	3.66766
MRPL15	4	1.0212	0.000214951	3.66766
CLPP	3	1.0417	0.000214951	3.66766
MRPS25	4	1.0455	0.000214951	3.66766
CS	4	1.047	0.000214951	3.66766
COX17	3	1.1324	0.000214951	3.66766
PDHX	3	1.1332	0.000214951	3.66766
CYCS	3	1.1339	0.000214951	3.66766
PDHB	4	1.1523	0.000214951	3.66766
AASDHPPT	4	1.1957	0.000214951	3.66766
FAU	4	1.2084	0.000214951	3.66766
HARS2	4	1.2207	0.000214951	3.66766
SLC25A39	4	1.3161	0.000214951	3.66766
CDK1	4	1.3194	0.000214951	3.66766
LIPT2	2	1.3493	0.000214951	3.66766
GCLM	4	1.4688	0.000214951	3.66766
DNM1L	4	1.4846	0.000214951	3.66766
LIAS	4	1.6754	0.000214951	3.66766
RPS27A	1	2.1434	0.000214951	3.66766
WARS2	4	0.71969	0.000614145	3.21173
MRPL36	4	0.90871	0.000614145	3.21173
GLS	3	-0.70812	0.000934534	3.02941
C7orf26	3	0.79273	0.000934534	3.02941
MRPS33	4	0.83518	0.000934534	3.02941
RPL19	2	1.9892	0.000934534	3.02941
GFM1	4	0.67987	0.00118014	2.92807
NDUFA6	4	0.82878	0.00118014	2.92807
GCLC	4	0.84207	0.00118014	2.92807
SDHAF2	4	0.85921	0.00118014	2.92807
COX18	2	0.89344	0.00118014	2.92807
COX14	4	0.70285	0.00128971	2.88951
COA5	3	0.71333	0.00128971	2.88951
PTCD3	4	0.8265	0.00128971	2.88951
MRPS11	4	0.83274	0.00128971	2.88951
GATB	4	0.83531	0.00128971	2.88951
COX15	3	1.0415	0.00128971	2.88951
MRPL51	4	1.2871	0.00128971	2.88951
DHX15	4	1.6331	0.00128971	2.88951
ATL2	2	2.1402	0.00128971	2.88951
MFF	4	0.74402	0.00152545	2.8166
YARS2	4	0.86319	0.00152545	2.8166
UQCC2	4	0.63719	0.00164373	2.78417
NDUFA9	3	0.77652	0.00164373	2.78417
PPA2	4	0.78638	0.00164373	2.78417
NDUFB6	4	0.80279	0.00164373	2.78417
BRPF1	4	0.8095	0.00164373	2.78417
ELOB	4	1.7232	0.00164373	2.78417
MRPS7	4	0.63712	0.00171958	2.76458
SLC25A19	4	0.67323	0.00171958	2.76458
MRPS16	4	0.78566	0.00171958	2.76458
COX6B1	4	0.92828	0.00171958	2.76458
TARS2	4	0.93974	0.00171958	2.76458
DLD	3	1.0121	0.00171958	2.76458
COA6	3	1.0399	0.00171958	2.76458
EARS2	4	1.0471	0.00187394	2.72724
COPS5	3	1.1841	0.00187394	2.72724
CIAO1	4	1.3909	0.00187394	2.72724
RB1	3	-0.54281	0.00201683	2.69533
GATC	3	1.1641	0.00201683	2.69533
GTPBP4	4	1.8149	0.00201683	2.69533
SARS2	3	0.93092	0.0021754	2.66246
NARS2	3	0.9656	0.0021754	2.66246
PARS2	4	0.82134	0.00235421	2.62815
UQCRC1	4	0.60947	0.00247068	2.60718
PRC1	4	0.88051	0.00247068	2.60718
NAPA	2	1.1216	0.00247068	2.60718
METTL17	3	0.79888	0.0026084	2.58363
TUBGCP4	3	1.0937	0.0026084	2.58363
MRPL53	4	0.65855	0.00268111	2.57169
YEATS2	4	0.93874	0.00268111	2.57169
CMPK1	4	1.098	0.00268111	2.57169
FPGS	3	1.6118	0.00268111	2.57169
MARS2	4	0.9913	0.00283552	2.54737
NDUFAF6	4	0.55167	0.00303969	2.51717
MRM2	3	0.69544	0.00303969	2.51717
MRPS9	4	0.70588	0.00303969	2.51717
CENPW	3	0.96064	0.00303969	2.51717
AFG3L2	4	0.98544	0.00303969	2.51717
ATPAF2	4	0.75379	0.00331997	2.47887
UBA2	4	0.7689	0.00331997	2.47887
MTO1	4	0.7543	0.00342264	2.46564
GPX4	3	1.0293	0.00342264	2.46564
PDZD4	4	-0.54297	0.00388569	2.41053
CHCHD1	4	0.72328	0.00401233	2.3966
HSD17B10	3	0.83177	0.00409821	2.38741
RPL27	3	1.1074	0.00409821	2.38741
RRN3	3	1.2978	0.00421936	2.37475
MPC1	4	0.6606	0.0048118	2.31769
TFAM	4	0.84608	0.0048799	2.31159
RPS25	2	2.1334	0.0048799	2.31159
MRPS14	4	1.0006	0.00529686	2.27598
IDH3A	4	1.0921	0.00550566	2.25919
UBE2I	4	1.2692	0.00550566	2.25919
RMND1	4	0.53877	0.00575642	2.23985
SHMT2	4	0.6443	0.00575642	2.23985
MRPL34	4	0.80084	0.00575642	2.23985
SLC25A51	2	0.9277	0.00575642	2.23985
HCCS	4	0.48377	0.00580367	2.2363
H2AC6	3	0.8936	0.00580367	2.2363
TRRAP	3	0.79369	0.00618198	2.20887
SLFN11	4	0.21358	0.00636111	2.19647
MRPS23	4	0.70035	0.00636111	2.19647
UQCR10	4	0.78063	0.00658721	2.1813
CSTF3	4	0.87727	0.00667198	2.17575
MRPL13	4	0.66618	0.00670245	2.17377
NDUFB10	4	0.74919	0.00670245	2.17377
TIMM9	4	0.85384	0.00678433	2.16849
MRRF	4	0.67148	0.00713158	2.14681
RPAIN	3	0.53487	0.00741669	2.12979
NDUFA8	3	0.76337	0.00741669	2.12979
CLPX	4	0.85083	0.00788143	2.1034
CYC1	4	0.82091	0.00802049	2.0958
RCC1L	2	1.5474	0.00802049	2.0958
COPZ1	3	1.426	0.00834315	2.07867
MTERF1	3	0.64706	0.00866029	2.06247
IMP4	4	0.99808	0.00866029	2.06247
TUT1	4	1.0578	0.00866029	2.06247
COX7B	2	0.80274	0.00872183	2.05939
SSBP1	3	1.1473	0.00902796	2.04441
FARS2	3	0.81649	0.00908579	2.04164
NDUFS6	4	0.69984	0.00938505	2.02756
DBR1	3	-0.16	0.0094398	2.02504
MRPL2	4	0.69538	0.00973244	2.01178
MRPS30	4	0.7267	0.00981791	2.00798
RPUSD4	4	0.73309	0.00981791	2.00798
POT1	4	0.76108	0.00981791	2.00798
FDX1	2	1.0253	0.00981791	2.00798
COQ7	4	0.60593	0.0100984	1.99575
NDUFB9	4	0.81347	0.0102384	1.98977
POLR2K	4	0.87638	0.0102384	1.98977
SUPT16H	4	1.1165	0.0102384	1.98977
MRPS12	4	0.78429	0.0105522	1.97666
HAUS5	4	1.0013	0.0105522	1.97666
MRPS18A	4	0.73706	0.010595	1.9749
GGPS1	3	1.3593	0.0106372	1.97317
SPATA5	4	0.85746	0.0111173	1.954
NDUFB7	4	0.6011	0.0111936	1.95103
ATIC	3	0.71206	0.0111936	1.95103
N6AMT1	4	0.73567	0.0113751	1.94405
DDX20	4	1.1626	0.0113751	1.94405
DYNLRB1	4	0.80288	0.0113765	1.94399
RPLP0	4	1.0576	0.0113765	1.94399
MRPS2	3	1.12	0.0113765	1.94399
WDR12	3	1.3984	0.0116204	1.93478
RUVBL2	4	0.88395	0.0116872	1.93229
CHMP4B	4	0.89844	0.0116872	1.93229
MRPL52	3	0.76237	0.0126412	1.89821
RSL1D1	4	0.50846	0.0133803	1.87353
OXA1L	3	-0.87231	0.0136468	1.86497
SLC25A26	4	0.61283	0.0136468	1.86497
MRPL57	4	1.1787	0.0136468	1.86497
GNL3	4	1.2821	0.0136674	1.86431
COQ2	4	0.72062	0.0138853	1.85744
NDUFS2	3	0.80048	0.0139042	1.85686
TAF6L	4	0.4932	0.0139598	1.85512
ARMH3	4	0.65949	0.0139598	1.85512
PMVK	3	1.0171	0.0139598	1.85512
ALAS1	4	0.54253	0.0140738	1.85159
EXOC3	4	0.64241	0.0143778	1.84231
MCUR1	4	-1.332	0.0144884	1.83898
SLC25A32	4	0.79846	0.0150817	1.82155
MRPL12	3	1.0227	0.0150817	1.82155
MAN2C1	4	0.442	0.0152803	1.81587
MRPS18B	4	0.51875	0.0154765	1.81033
DTYMK	4	0.66769	0.0154856	1.81007
NDUFV1	3	0.71394	0.0156947	1.80425
CDC16	4	0.90508	0.0156947	1.80425
KLF5	4	0.93562	0.0156947	1.80425
MRPL44	4	0.75959	0.0160646	1.79413
SRP54	4	0.75883	0.0164307	1.78434
ACD	4	0.57494	0.0166139	1.77953
PTPMT1	4	0.78005	0.0167948	1.77483
DARS1	4	0.97944	0.0174177	1.75901
NDUFB4	3	0.48649	0.0181123	1.74203
YAE1	3	0.7761	0.0181123	1.74203
DPH1	3	0.82096	0.0181123	1.74203
RPS19	4	0.98051	0.0186083	1.73029
GCSH	2	1.0253	0.0186083	1.73029
ATP5PD	2	1.1987	0.0186083	1.73029
CDC27	2	1.3792	0.0186083	1.73029
COX7C	4	0.87087	0.0199628	1.69978
ANKRD49	3	0.88343	0.0201037	1.69672
RPL3	3	1.0725	0.0201037	1.69672
DYNC1LI2	4	0.62293	0.0201597	1.69552
TRAPPC11	4	0.7469	0.0201597	1.69552
CAPRIN1	3	0.84787	0.0209757	1.67828
MAD2L2	3	0.77123	0.0210407	1.67694
PET117	2	0.98887	0.0229144	1.63989
CCDC28B	4	0.55141	0.023664	1.62591
MRPL16	3	0.61819	0.023664	1.62591
MFN2	4	0.69175	0.023664	1.62591
MRPL40	3	0.796	0.023664	1.62591
EGLN1	3	1.1423	0.023664	1.62591
MCAT	4	0.63771	0.0248791	1.60417
COX4I1	3	1.2962	0.0248791	1.60417
MARCHF5	4	0.74952	0.0253229	1.59649
STK11	4	0.92239	0.0253229	1.59649
GADD45GIP1	4	1.0622	0.0253229	1.59649
NDUFB5	3	0.9319	0.0255199	1.59312
COPB2	3	1.0845	0.0266502	1.5743
NFYC	3	0.63994	0.0270284	1.56818
VPS45	3	1.3761	0.0270284	1.56818
MRPL30	4	0.61975	0.0281354	1.55075
MCMBP	4	0.80002	0.0289273	1.53869
GBF1	4	0.59939	0.0299041	1.52427
MBTPS1	4	0.80267	0.0299041	1.52427
PSMD6	4	0.98533	0.0299041	1.52427
ZKSCAN5	3	-0.60125	0.0312002	1.50584
NDUFA11	3	0.92605	0.0312145	1.50564
BUD31	4	0.6673	0.0316753	1.49928
KAT8	3	0.37973	0.0317721	1.49795
GTPBP6	4	0.67633	0.0317721	1.49795
SOX2	4	-0.54825	0.0317882	1.49773
NDUFA1	4	0.4876	0.0317882	1.49773
UQCRC2	4	0.66303	0.0317882	1.49773
HNRNPA2B1	4	0.67506	0.0317882	1.49773
NUBPL	3	0.71861	0.0317882	1.49773
EIF4G1	4	0.88411	0.0317882	1.49773
RPL28	4	1.1733	0.0317882	1.49773
PSMA6	2	1.6755	0.0317882	1.49773
DNTTIP2	4	0.48838	0.0322244	1.49182
TRAIP	4	0.63076	0.0323047	1.49073
NUP133	3	0.7753	0.0324537	1.48874
TOP1MT	3	0.85725	0.032462	1.48862
IFT81	3	-0.93483	0.0325391	1.48759
MCM5	4	0.90922	0.0333125	1.47739
PSMB5	4	0.79336	0.0333868	1.47643
KMT2A	2	0.76052	0.0342198	1.46572
PURG	3	-0.94884	0.0347703	1.45879
HMBS	4	0.69199	0.0354461	1.45043
MRPS21	3	0.77315	0.0354461	1.45043
OSBPL9	2	1.2102	0.0354461	1.45043
NOP2	2	1.9007	0.0362534	1.44065
NRF1	3	0.86234	0.0373261	1.42799
CIT	4	0.71404	0.0375581	1.4253
VARS2	4	0.92706	0.0375581	1.4253
UQCC1	3	1.0638	0.0375581	1.4253
SNAPIN	4	0.44043	0.037666	1.42405
GSS	4	0.53883	0.037666	1.42405
MRPL14	3	0.88943	0.0384443	1.41517
CERS2	3	0.93391	0.0386255	1.41313
ZBTB11	4	0.44787	0.0386583	1.41276
USE1	3	0.85273	0.0386583	1.41276
SPDYE1	3	0.55272	0.0392259	1.40643
TAF4	4	0.39412	0.0400486	1.39741
HNRNPU	3	-0.13426	0.0406713	1.39071
SLC7A5	4	0.69803	0.041225	1.38484
SCAP	4	1.0076	0.0420032	1.37672
RPL10A	3	1.2459	0.0420032	1.37672
NDUFS3	4	0.47052	0.0420102	1.37665
EPC2	4	0.70117	0.0420102	1.37665
MRPS22	4	0.46649	0.0424857	1.37176
POLR2B	4	0.84607	0.0433648	1.36286
GTF2B	3	0.90447	0.0433648	1.36286
AHR	4	-0.43886	0.0447401	1.3493
ZNF365	4	0.33825	0.0447401	1.3493
PPIE	4	0.47296	0.0447401	1.3493
XRN1	4	0.51783	0.0447401	1.3493
MRPS18C	4	0.56506	0.0447401	1.3493
BRCA1	4	0.56981	0.0447401	1.3493
MTIF3	4	0.65252	0.0447401	1.3493
EIF3I	4	0.68142	0.0447401	1.3493
PHF5A	4	0.90019	0.0447401	1.3493
ACTR10	2	1.3572	0.0447401	1.3493
DOT1L	4	0.62254	0.0449079	1.34768
SURF6	4	0.8954	0.0449079	1.34768
U2SURP	4	0.78957	0.045169	1.34516
LONP1	4	0.49625	0.0457473	1.33963
FOXM1	4	0.80893	0.0457473	1.33963
TEFM	3	0.58294	0.0457487	1.33962
ARHGEF39	4	0.63681	0.0457487	1.33962
UTP25	3	1.1103	0.0457487	1.33962
MDH2	3	0.67929	0.0459626	1.3376
MTBP	3	1.4005	0.0459626	1.3376
RPL7A	3	0.36951	0.0461531	1.3358
MRPL55	2	0.64488	0.0461531	1.3358
MRPS5	4	0.69794	0.0461531	1.3358
SYMPK	2	1.0154	0.0461531	1.3358
ENTPD3	3	-0.70449	0.0471611	1.32642
NSF	4	0.82317	0.0471611	1.32642
ATP7B	4	-0.71411	0.0472323	1.32576
PCGF6	4	0.41443	0.0481547	1.31736
FAM111A	3	-1.2305	0.0490711	1.30917
TEDC1	3	0.54821	0.0494386	1.30593
ZNF341	3	0.63233	0.0494386	1.30593
PET100	3	0.66761	0.0494386	1.30593
NDUFB11	3	0.7826	0.0494386	1.30593
KIDINS220	4	0.8144	0.0494524	1.30581
DNAJC11	3	1.0258	0.0494524	1.30581
MED8	4	0.77741	0.0501231	1.29996
NUP88	4	0.33072	0.0516157	1.28722
RABEP2	4	-0.41452	0.0517802	1.28584
INTS6	4	0.57822	0.0517802	1.28584
MRPL37	3	0.61416	0.0532533	1.27365
NDUFA2	4	0.65146	0.0533567	1.27281
TMEM120A	3	0.91825	0.053677	1.27021
CCDC162P	4	-0.59348	0.0537573	1.26956
RBFA	4	0.46362	0.0537573	1.26956
PPRC1	3	0.68873	0.0537573	1.26956
SMC6	4	0.75119	0.0537573	1.26956
DHFR2	3	0.64276	0.0540179	1.26746
MRPL35	2	1.0911	0.054703	1.26199
LRRC24	4	0.5626	0.0550645	1.25913
MRPL32	3	0.6262	0.0555829	1.25506
EIF2B3	4	0.65767	0.0560982	1.25105
MTHFD1	4	0.36093	0.0572593	1.24215
KCND1	3	0.59499	0.0572593	1.24215
INTS10	4	1.0278	0.0572593	1.24215
SF3B1	4	0.75973	0.0574507	1.24071
SSB	2	0.93773	0.0584716	1.23305
ELOC	1	1.1999	0.0586062	1.23206
ZFAT	4	0.51956	0.0595668	1.225
MRPL48	3	0.56287	0.0614472	1.2115
NDUFC1	4	0.53238	0.062234	1.20597
TRMT12	3	0.64642	0.062234	1.20597
DCTN4	4	0.73402	0.062234	1.20597
TERF2	4	0.74602	0.062234	1.20597
MRPL4	3	0.84851	0.062234	1.20597
KIF11	4	0.92362	0.062234	1.20597
NME6	4	0.74881	0.0626069	1.20338
GMPPB	3	0.73567	0.0626246	1.20325
MRPL54	4	0.5361	0.0626607	1.203
POLD2	3	1.2855	0.0626607	1.203
NMT1	4	0.77882	0.0632761	1.19876
MTG2	3	0.71077	0.0654295	1.18423
RRM1	2	1.119	0.0670744	1.17344
RNF126	4	0.60226	0.0673268	1.17181
MTHFD2	4	0.63506	0.0676262	1.16989
MRPS6	3	0.762	0.067777	1.16892
LYRM2	4	0.25422	0.0686631	1.16328
MRPL9	4	0.45802	0.0686631	1.16328
ZNF148	4	0.5957	0.0686631	1.16328
POLR1E	4	0.75714	0.0686631	1.16328
DPH3	4	0.81042	0.0686631	1.16328
MRPS34	3	0.9445	0.0687116	1.16297
COG6	4	0.26101	0.070293	1.15309
RPS16	4	0.49041	0.070293	1.15309
KDSR	4	0.59648	0.070293	1.15309
NSMCE3	3	0.32274	0.0708918	1.1494
ACAD8	4	0.37985	0.0708918	1.1494
DHX30	4	0.61752	0.0708918	1.1494
CDH1	3	0.69192	0.0708918	1.1494
NOP10	4	0.6363	0.0721623	1.14169
DIMT1	4	0.91021	0.0722	1.14146
SNRPG	1	2.0107	0.0726607	1.1387
MED6	4	0.91862	0.0740553	1.13044
NDUFAF8	4	0.56647	0.0750819	1.12446
MRPL49	3	0.8196	0.0750819	1.12446
ALG2	3	1.1939	0.0750819	1.12446
PSMB11	4	0.60828	0.0751576	1.12403
CCDC84	4	0.86885	0.0754175	1.12253
TMPRSS4	4	0.4597	0.0771755	1.11252
SDHA	4	0.62271	0.0771755	1.11252
NKAPD1	4	0.23178	0.0775659	1.11033
METTL14	4	0.57845	0.0787773	1.1036
PRIM1	4	0.74768	0.0793435	1.10049
PSMC2	4	0.62967	0.080771	1.09274
MTHFD1L	4	0.74948	0.0816475	1.08806
SEC24C	4	0.50811	0.0819725	1.08633
F11	3	0.52045	0.0819725	1.08633
MRPS24	3	0.78585	0.0819725	1.08633
MRPL33	3	0.96386	0.0819725	1.08633
ATP6V1B2	3	1.3556	0.0819725	1.08633
MPI	3	0.59384	0.0826522	1.08275
UBR4	4	0.44945	0.0829726	1.08107
BIRC2	4	0.34779	0.0833655	1.07901
JTB	4	0.54631	0.0833655	1.07901
RIOK1	4	0.69406	0.0833655	1.07901
DDX6	4	0.71468	0.0833655	1.07901
PSMG3	4	0.80281	0.0833655	1.07901
HSPA9	4	0.62745	0.0836743	1.07741
PRR36	4	0.46898	0.0839896	1.07577
SIPA1	4	-0.66402	0.084748	1.07187
FZD8	4	-0.31753	0.084748	1.07187
NUF2	3	0.63231	0.084748	1.07187
SINHCAF	3	0.63894	0.084748	1.07187
SEPTIN7	3	0.86185	0.084748	1.07187
SUPT6H	2	1.3484	0.0852721	1.06919
DIDO1	4	0.69505	0.0853543	1.06877
ARL16	4	0.38525	0.0856193	1.06743
AIFM1	4	0.71785	0.0857003	1.06702
API5	4	0.3171	0.0862168	1.06441
NDUFS5	4	0.6438	0.0862168	1.06441
TXNL4B	4	0.8657	0.0865086	1.06294
NCOA4	4	-0.65843	0.087271	1.05913
NDUFB2	3	0.59249	0.0887908	1.05163
CCDC62	3	-0.19967	0.0888564	1.05131
CENPL	4	0.63912	0.0888564	1.05131
POTEF	2	0.71541	0.0906572	1.0426
ATP2B1	4	0.39338	0.0906853	1.04246
RPL37	3	1.439	0.0907379	1.04221
NUDC	3	1.5693	0.0907379	1.04221
RPAP1	1	2.3136	0.0907379	1.04221
COASY	4	0.61819	0.0909733	1.04109
TNFRSF25	4	0.32638	0.0922296	1.03513
ARF6	2	1.3152	0.0922296	1.03513
MTREX	4	0.54114	0.0923375	1.03462
NCAPD2	4	0.88146	0.0924449	1.03412
IMMT	3	0.57688	0.0924681	1.03401
TLE3	3	0.3455	0.0924764	1.03397
MTRES1	4	0.46783	0.0924764	1.03397
NGRN	4	0.36436	0.0925824	1.03347
MVD	4	0.50036	0.0932815	1.0302
CCT6A	3	0.99789	0.0932815	1.0302
MRPL42	4	0.61146	0.0933308	1.02998
TAMM41	4	0.8013	0.0933308	1.02998
NDUFB3	4	0.32413	0.093856	1.02754
FNTA	4	0.63212	0.093856	1.02754
FNDC10	2	-0.1984	0.0947766	1.0233
MYBL2	3	0.59022	0.0947766	1.0233
ALAD	3	0.84897	0.0947938	1.02322
RPS17	2	1.3428	0.0948551	1.02294
NDUFS8	4	0.52538	0.0949162	1.02266
DDX3X	3	0.046858	0.09499	1.02232
GOLGA6D	1	0.8267	0.09499	1.02232
AGAP11	1	1.2085	0.09499	1.02232
TXN	3	1.3788	0.09499	1.02232
MRPS17	3	0.55001	0.0953629	1.02062
VKORC1L1	4	0.51018	0.0968906	1.01372
DHX38	4	0.71691	0.0968906	1.01372
TSC22D2	4	0.78307	0.0968906	1.01372
PAK2	3	1.4247	0.0969819	1.01331
GPR1	4	-0.42973	0.0977976	1.00967
PCLO	4	0.64158	0.0977976	1.00967
VAPA	3	0.7706	0.0977976	1.00967
GLRX5	4	0.40695	0.0989365	1.00464
RAD1	4	0.58398	0.0989365	1.00464
NIPBL	3	0.88712	0.0994061	1.00259
TMEM229B	4	-0.63645	0.0999142	1.00037
SFPQ	4	1.522	0.0999142	1.00037
CHIC2	4	0.56994	0.0999364	1.00028
DDX28	4	0.62767	0.0999364	1.00028
HSD17B12	3	0.80152	0.0999364	1.00028
MIGA2	4	0.42936	0.100091	0.999605
GINS3	4	0.56308	0.100091	0.999605
SCO1	4	0.69131	0.100091	0.999605
MRPL1	2	0.87692	0.100091	0.999605
WNT10A	1	0.98169	0.100091	0.999605
SNRPA1	1	1.855	0.100091	0.999605
YY1	3	0.70864	0.100591	0.997441
ZNF217	3	0.97114	0.100591	0.997441
PI4KB	4	0.41291	0.100646	0.997204
CARS1	3	0.42641	0.100646	0.997204
CHCHD5	4	0.54212	0.100646	0.997204
CDC6	3	1.1279	0.100646	0.997204
ACTL6A	4	0.32053	0.103268	0.986032
ABT1	4	0.74388	0.104297	0.98173
B4GALT3	3	0.66524	0.104388	0.981351
SYNE4	4	0.25702	0.104546	0.980693
CAP1	4	0.44122	0.106189	0.973921
ITSN2	3	0.56461	0.106255	0.973652
COPS8	4	0.54833	0.106406	0.973033
TFB2M	4	0.76222	0.106406	0.973033
DDX46	4	0.71569	0.106409	0.973023
CNTNAP1	4	0.77022	0.106409	0.973023
YPEL5	4	0.45031	0.10644	0.972895
PNPT1	4	0.64429	0.109271	0.961496
SDHB	4	0.84155	0.109976	0.958702
TMEM242	4	0.34039	0.110683	0.955919
DPH5	4	0.75365	0.110683	0.955919
DMAC1	3	0.81698	0.110683	0.955919
FAM98C	4	0.62953	0.111095	0.954304
NUDT3	2	-0.56255	0.111264	0.953646
PHF6	4	0.49265	0.111264	0.953646
TIMMDC1	4	0.49653	0.111264	0.953646
EXOSC7	3	0.50545	0.112424	0.94914
PPP2R1A	4	0.56785	0.112424	0.94914
LAMC3	4	0.3307	0.112648	0.948276
PFDN2	4	0.69315	0.112648	0.948276
SNRNP27	4	0.79522	0.112648	0.948276
HAGH	4	0.61384	0.1156	0.937042
MRPL43	2	1.0218	0.11589	0.935953
ACTR2	4	0.56397	0.116467	0.933796
THOC2	4	0.63324	0.116467	0.933796
GTF3C2	2	0.82647	0.117063	0.93158
GAR1	4	0.42909	0.118036	0.927987
RMI1	4	0.38481	0.118626	0.92582
RPL14	2	1.9506	0.119284	0.923417
VPS37A	4	0.6405	0.121697	0.914722
MS4A1	3	0.44357	0.121758	0.914502
TPT1	3	0.55171	0.121758	0.914502
TCP1	3	1.0063	0.121758	0.914502
NT5C	3	0.6174	0.123392	0.908712
SLC9A9	2	-0.93906	0.123793	0.907304
PITRM1	4	-0.55308	0.124552	0.904649
AARS1	4	0.49863	0.124552	0.904649
CAND1	4	0.55011	0.124552	0.904649
NOA1	4	0.66992	0.124552	0.904649
NOP14	4	1.0765	0.124552	0.904649
SAMM50	3	1.0942	0.124552	0.904649
TRAPPC1	3	1.1266	0.124552	0.904649
HK1	4	0.29068	0.126797	0.896891
PGK1	4	0.54077	0.126797	0.896891
TUBGCP3	4	0.60303	0.126797	0.896891
PREB	4	0.58059	0.12714	0.895716
ZPR1	4	0.66097	0.12714	0.895716
GCNA	3	-0.82361	0.128157	0.892256
MTERF4	2	0.76503	0.128157	0.892256
DPY30	2	1.2425	0.128157	0.892256
PFDN4	3	-0.53641	0.128381	0.891499
FOXRED1	3	0.48856	0.128381	0.891499
CDC37	2	1.0342	0.128381	0.891499
TNFRSF10C	4	-0.67634	0.128394	0.891454
CIAO2A	4	-0.5291	0.128394	0.891454
NUCB1	4	0.35508	0.128394	0.891454
PEX14	4	0.3601	0.128394	0.891454
MRPL11	3	0.40384	0.128394	0.891454
DHX37	4	0.42449	0.128394	0.891454
COX10	4	0.45648	0.128394	0.891454
POLR3K	4	0.48853	0.128394	0.891454
CWC25	4	0.49024	0.128394	0.891454
BECN1	4	0.64623	0.128394	0.891454
GPKOW	4	0.79586	0.128394	0.891454
PHB	4	0.89831	0.128394	0.891454
TLCD4	1	1.1332	0.128394	0.891454
EXOC4	2	1.2718	0.128394	0.891454
RPE	4	-0.58727	0.128542	0.890956
TMEM139	3	-0.36166	0.128542	0.890956
EIF2S1	4	0.63048	0.128542	0.890956
TRIR	4	0.69047	0.128542	0.890956
HARS1	3	1.0061	0.128542	0.890956
MRPL45	2	0.84638	0.128623	0.890683
KPNA2	3	0.44801	0.128748	0.890259
MSRB1	3	0.50537	0.128748	0.890259
COX5A	4	0.36584	0.130876	0.883141
SERBP1	2	0.85567	0.132178	0.878842
IER5	4	-0.71596	0.132235	0.878654
ELAC2	4	0.43894	0.132235	0.878654
TTI1	4	0.66972	0.132235	0.878654
FBXL14	4	-0.39013	0.132279	0.878509
MALSU1	4	0.57429	0.134387	0.871641
NMD3	4	0.57447	0.134387	0.871641
NUP93	3	0.72651	0.134387	0.871641
ZFAND5	3	0.63285	0.134669	0.870732
ANAPC11	4	0.63027	0.134931	0.869889
SEPHS1	3	0.65737	0.134931	0.869889
EXOSC10	4	0.67602	0.135891	0.866809
CINP	4	0.52668	0.135951	0.866618
TKT	4	-0.42041	0.136204	0.86581
ATP5F1D	4	0.4692	0.13639	0.865217
EEF1A1	1	1.5764	0.13639	0.865217
SPTLC1	4	0.51061	0.138772	0.857699
FASTKD2	3	0.57232	0.138772	0.857699
NOC4L	4	0.64799	0.13886	0.857424
LEAP2	4	0.54129	0.139314	0.856005
ZNF586	4	0.30779	0.139701	0.854802
FBXO11	4	0.62694	0.139701	0.854802
OR2D2	4	-0.76859	0.13982	0.854431
ALG1	4	0.68081	0.140773	0.85148
ACAD10	3	0.85476	0.140773	0.85148
NAA10	4	0.54857	0.141213	0.850126
RBM12	4	0.67571	0.141213	0.850126
NKPD1	2	0.53299	0.141267	0.849959
AP2M1	4	0.62644	0.141553	0.849081
NFS1	4	0.87358	0.141553	0.849081
SLC35E2B	3	0.48068	0.141634	0.848832
VRK1	4	0.51326	0.141925	0.847941
CLEC17A	4	0.4246	0.142188	0.847138
ZNF718	3	0.40956	0.14319	0.844088
ARID1B	4	0.54353	0.14319	0.844088
COA8	3	0.59329	0.14319	0.844088
CTNNBL1	4	0.83341	0.14319	0.844088
KRTAP17-1	3	-0.51413	0.143825	0.842166
ZRSR2	4	0.37785	0.144026	0.84156
BTBD10	2	0.58839	0.144026	0.84156
PFDN6	4	1.1153	0.144026	0.84156
TGFBRAP1	4	0.52961	0.14434	0.840613
CTPS1	4	0.30382	0.144446	0.840294
GSTO1	4	0.32825	0.144446	0.840294
KMT2B	4	0.34563	0.144446	0.840294
TACC3	4	0.43709	0.144446	0.840294
NFIA	4	0.52276	0.144446	0.840294
C1QBP	4	0.53634	0.144446	0.840294
CDAN1	4	0.54555	0.144446	0.840294
TSFM	4	0.64165	0.144446	0.840294
NDUFV2	3	0.71642	0.144446	0.840294
SOX17	3	0.73919	0.144446	0.840294
RPL18	3	1.3749	0.144446	0.840294
ATP6V1E1	2	0.94759	0.144605	0.839818
RBM22	4	0.73625	0.14475	0.839381
RPS5	3	0.95216	0.14475	0.839381
ZNF574	4	0.49775	0.146465	0.834265
GTPBP8	4	0.56866	0.146465	0.834265
MRPS28	4	0.43363	0.148583	0.828031
TBRG4	4	0.36856	0.149924	0.824128
PALB2	3	0.57579	0.153056	0.815151
SF3B3	4	0.94135	0.153056	0.815151
HAUS6	4	0.59507	0.153706	0.813309
PSMD3	3	1.0066	0.15447	0.811156
BAG5	3	0.31759	0.154526	0.811
SLC25A3	4	0.53197	0.155703	0.807703
WFDC3	3	-0.47213	0.155704	0.807699
SUPV3L1	2	0.83978	0.155758	0.807551
STAMBP	3	-0.029323	0.155781	0.807486
VWCE	3	0.47073	0.155781	0.807486
RPS11	3	0.91708	0.156424	0.805697
DEDD2	4	0.36958	0.157979	0.8014
P2RX7	4	-0.51609	0.158495	0.799985
CPSF3	3	1.0706	0.158495	0.799985
SRSF7	4	0.97666	0.16004	0.795772
GINS2	4	0.66219	0.160842	0.793602
POLA1	2	0.76769	0.160842	0.793602
COX20	2	0.86246	0.160842	0.793602
CA2	4	-0.32792	0.162043	0.790369
SCYL2	4	-0.2765	0.162043	0.790369
NODAL	4	0.50068	0.162043	0.790369
DDX47	3	1.0157	0.16294	0.787973
CTCF	3	0.68852	0.163772	0.785759
RTF1	4	0.37609	0.164205	0.784614
SRRD	4	0.47063	0.164205	0.784614
CEP128	4	-0.40958	0.164764	0.783138
GPD1L	4	-0.56582	0.165588	0.780971
THOC1	3	-0.49066	0.165771	0.780492
G6PD	3	-0.4247	0.165771	0.780492
TOMM22	3	0.67704	0.165942	0.780044
TNRC18	4	0.34869	0.165952	0.780017
ST6GAL1	4	-0.59378	0.167149	0.776897
GLOD5	4	-0.38212	0.167439	0.776143
RING1	3	0.32923	0.167439	0.776143
SBNO2	4	0.37011	0.167439	0.776143
ATP6V1G1	3	0.37234	0.167439	0.776143
ITPK1	4	0.48199	0.167439	0.776143
RAD51D	3	0.70341	0.167439	0.776143
RAE1	3	0.77652	0.167439	0.776143
C2CD4A	2	-0.7107	0.167869	0.77503
ARVCF	4	-0.65025	0.167869	0.77503
HCN4	4	0.37818	0.167869	0.77503
TRAPPC5	3	1.2526	0.167869	0.77503
GART	4	0.63536	0.168348	0.773793
DDX41	4	0.58196	0.168643	0.773031
CCDC90B	4	-0.47913	0.169311	0.771316
LSM14B	4	0.33719	0.170473	0.768345
PANK1	3	0.57297	0.170473	0.768345
PTBP1	4	0.35739	0.171501	0.765733
KAT2A	4	0.49424	0.171501	0.765733
UBAP2L	4	0.55468	0.171658	0.765335
YARS1	4	0.77449	0.172155	0.764081
CCDC115	4	0.66547	0.172262	0.763811
YWHAZ	1	-0.72607	0.172547	0.763091
MGMT	3	-0.56722	0.172803	0.762449
NAA20	4	0.68169	0.172803	0.762449
PLEKHG3	4	-0.57797	0.173139	0.761606
MTPAP	3	0.96725	0.173139	0.761606
TRIM16L	3	-0.073374	0.173887	0.759733
MRPL27	4	0.38389	0.174837	0.757367
UROS	4	0.39463	0.174837	0.757367
MEIOC	4	0.39494	0.174837	0.757367
BMP4	4	0.43804	0.174837	0.757367
MRM3	2	0.54127	0.174837	0.757367
HIC2	4	0.60642	0.174837	0.757367
UTP4	4	0.7809	0.174837	0.757367
MRPL18	3	0.39281	0.174885	0.757246
URI1	4	0.48931	0.175313	0.756186
PCIF1	4	-0.27026	0.176506	0.753241
TTF1	4	0.62418	0.177317	0.751249
GPR82	4	-0.57916	0.177324	0.751233
LKAAEAR1	4	-0.53062	0.177324	0.751233
SPATC1	4	0.28673	0.177324	0.751233
POLRMT	3	0.81818	0.177324	0.751233
ADSL	4	0.82137	0.177324	0.751233
BICRA	4	0.22384	0.177368	0.751124
NDUFA4	3	0.42524	0.178872	0.747459
TBCC	4	0.60062	0.179161	0.746757
ART3	3	-0.9341	0.181	0.742321
BMF	4	-0.54458	0.181	0.742321
TDRP	3	-0.51893	0.181	0.742321
TMEM214	4	0.34565	0.181	0.742321
STK40	4	0.35914	0.181	0.742321
ZNF793	4	0.3764	0.181	0.742321
AARS2	4	0.42348	0.181	0.742321
SLC7A6OS	4	0.47141	0.181	0.742321
ARFGEF1	4	0.48932	0.181	0.742321
EMG1	4	0.50172	0.181	0.742321
CLP1	4	0.51378	0.181	0.742321
CSNK2B	4	0.62251	0.181	0.742321
HEATR1	4	0.63718	0.181	0.742321
HNRNPM	3	0.77063	0.181	0.742321
RPL4	4	0.78371	0.181	0.742321
TBL3	4	0.45393	0.183174	0.737137
ERRFI1	4	0.35258	0.184668	0.733608
MS4A15	4	0.41212	0.184668	0.733608
DMAP1	4	0.53126	0.184668	0.733608
PDX1	3	-0.49462	0.186043	0.730386
NSMCE4A	4	0.77257	0.186559	0.729185
TPX2	4	0.40491	0.186914	0.728359
UBE2B	4	0.50536	0.186914	0.728359
KIF9	4	0.52475	0.186914	0.728359
SPC24	3	0.67767	0.186914	0.728359
NELFA	3	0.97827	0.186914	0.728359
MUC6	1	1.3371	0.187936	0.725991
NDUFS7	4	0.60727	0.187936	0.725989
RNF20	3	0.55614	0.188058	0.725708
SERINC1	3	0.030524	0.1883	0.72515
LIG1	4	0.35738	0.18893	0.723699
TELO2	4	0.60335	0.18905	0.723424
CARHSP1	3	-0.46298	0.189913	0.721445
VPS52	4	0.75778	0.190151	0.720901
SNRPB	4	0.24485	0.190575	0.719934
ATXN7L3	4	0.48852	0.190575	0.719934
COA3	3	0.52123	0.190575	0.719934
CNOT4	4	0.55677	0.190575	0.719934
RFC5	3	-0.4409	0.190946	0.719089
VWA3B	3	-0.43307	0.190946	0.719089
CCDC59	3	0.69961	0.190946	0.719089
EIF3A	4	0.83887	0.190946	0.719089
SSU72	3	0.49801	0.192243	0.716149
POLR1D	4	0.8067	0.193374	0.713602
XRCC2	3	0.34159	0.193459	0.71341
DNM2	4	0.89184	0.194139	0.711887
ANAPC2	3	0.49743	0.194791	0.710431
ACAD9	4	0.37256	0.194961	0.710052
SNF8	4	0.59343	0.194961	0.710052
YEATS4	4	0.49011	0.195213	0.70949
GOT2	3	-0.66219	0.195474	0.708912
SEH1L	3	0.77918	0.195477	0.708904
C1orf210	3	-0.44328	0.195916	0.707929
LY96	4	-0.42483	0.195916	0.707929
IL18	3	0.19692	0.195916	0.707929
HNF1B	4	0.31338	0.195916	0.707929
RPRML	4	0.47604	0.195916	0.707929
MRPL28	3	0.59829	0.195916	0.707929
RAD23B	4	0.61273	0.195916	0.707929
MST1L	4	0.66596	0.195916	0.707929
GPR137C	4	-0.39757	0.196195	0.707312
ERCC3	4	0.23699	0.196195	0.707312
CEL	4	0.29329	0.196195	0.707312
DDX23	4	0.53221	0.196195	0.707312
HACD2	4	0.63044	0.196195	0.707312
PRMT7	4	0.29803	0.196713	0.706168
TERT	2	-0.71494	0.19685	0.705865
APC	3	-0.48198	0.19685	0.705865
NUDT10	3	-0.3144	0.19685	0.705865
SCN4A	4	0.31577	0.19685	0.705865
PRELID1	4	0.48019	0.19685	0.705865
IP6K2	4	0.5464	0.19685	0.705865
GTPBP10	4	0.55512	0.19685	0.705865
THOC5	4	0.62878	0.19685	0.705865
NBPF14	2	0.67951	0.19685	0.705865
GPN2	3	1.3971	0.197742	0.7039
DOLK	4	1.0193	0.197776	0.703826
DDX19A	4	0.16637	0.198815	0.701551
ZNF623	4	0.58579	0.198815	0.701551
ACRBP	3	-0.57215	0.198963	0.701229
CCNB1	3	0.28994	0.198963	0.701229
EMC3	8	0.29478	0.198963	0.701229
FAM218A	3	0.34116	0.198963	0.701229
ABCF1	4	0.71714	0.198963	0.701229
SNRNP200	4	0.85511	0.198963	0.701229
IL9R	4	0.54435	0.200268	0.698389
SMNDC1	4	0.52993	0.201346	0.696057
C11orf80	4	0.48229	0.201957	0.694741
PEBP1	2	0.56884	0.201957	0.694741
BRIX1	4	0.97102	0.202163	0.694299
DIS3	4	1.0444	0.202635	0.693285
MIS12	4	0.60117	0.205012	0.68822
PIH1D2	4	0.53466	0.21015	0.677471
ATP7A	4	-0.3378	0.210918	0.675886
UBA1	3	0.85752	0.213316	0.670976
SMIM22	4	-0.47184	0.213563	0.670473
ACO2	3	0.57122	0.213563	0.670473
KCNC3	4	0.29136	0.213707	0.670181
CENPA	2	1.211	0.215367	0.66682
RASA2	4	0.42824	0.215598	0.666356
REL	4	-0.5968	0.216217	0.665111
ALG12	3	-0.42099	0.216217	0.665111
POP4	3	0.99718	0.216217	0.665111
ATG9A	4	-0.58633	0.216355	0.664833
ALDH1A1	4	-0.37871	0.216355	0.664833
CST7	4	0.043153	0.216355	0.664833
AAMP	4	0.58763	0.216355	0.664833
SMU1	4	0.62219	0.216355	0.664833
NOL6	4	0.67706	0.216355	0.664833
CENPK	4	0.74893	0.216355	0.664833
GOLGA6L9	1	1.2305	0.216355	0.664833
FOPNL	4	-0.35689	0.216459	0.664625
CCDC74B	3	0.2978	0.216459	0.664625
FHAD1	3	0.53305	0.216459	0.664625
TSR1	4	0.70337	0.216459	0.664625
PLAA	3	0.18762	0.216668	0.664205
NDUFS4	4	0.57342	0.216668	0.664205
SUZ12	3	0.4815	0.216975	0.66359
SCD	4	0.637	0.217508	0.662525
PRR16	3	0.87531	0.217508	0.662525
TSEN15	3	0.185	0.219007	0.659541
UBP1	4	-0.30343	0.220194	0.657194
SETD4	4	0.56061	0.220194	0.657194
TOR3A	4	-0.081432	0.221183	0.655247
EXOC3L4	3	0.64809	0.221183	0.655247
SMC3	4	0.92365	0.221183	0.655247
SNRPD3	4	0.99886	0.221183	0.655247
PAXIP1	4	0.57396	0.22123	0.655157
GGA1	4	-0.57576	0.221358	0.654904
TSSK3	4	-0.52123	0.221562	0.654505
FOXP1	4	-0.46125	0.221562	0.654505
SIN3B	4	-0.39249	0.221562	0.654505
TMEM265	4	-0.35387	0.221562	0.654505
SPINK5	3	-0.16429	0.221562	0.654505
ITLN1	4	0.16601	0.221562	0.654505
OXSM	4	0.40346	0.221562	0.654505
DVL3	3	0.40406	0.221562	0.654505
PEA15	3	0.42536	0.221562	0.654505
RABGGTB	3	0.42924	0.221562	0.654505
SPRED3	4	0.44714	0.221562	0.654505
DRICH1	2	0.52033	0.221562	0.654505
KIF26B	3	0.53673	0.221562	0.654505
CDK2AP1	3	0.63056	0.221562	0.654505
ATRNL1	4	-0.34106	0.221938	0.653768
CAPS2	4	-0.34495	0.221973	0.6537
ZKSCAN8	4	-0.34247	0.221973	0.6537
G3BP1	4	0.47128	0.221973	0.6537
FAM92B	4	0.4862	0.221973	0.6537
PDPR	4	0.57202	0.221973	0.6537
CENPM	4	0.79969	0.221973	0.6537
TSPAN13	4	-0.59254	0.222877	0.651936
ZNF180	4	-0.44917	0.222877	0.651936
RELCH	4	-0.42675	0.222877	0.651936
JPH1	3	-0.16653	0.222877	0.651936
GLTP	4	0.15499	0.222877	0.651936
MAP3K14	4	0.3685	0.222877	0.651936
PPOX	4	0.38494	0.222877	0.651936
CHTOP	4	0.38899	0.222877	0.651936
ALMS1	3	0.39825	0.222877	0.651936
COPG1	4	0.41433	0.222877	0.651936
AP2S1	4	0.42305	0.222877	0.651936
RPS6KC1	3	0.43402	0.222877	0.651936
DNTTIP1	4	0.45469	0.222877	0.651936
PSMD11	4	0.46561	0.222877	0.651936
UQCRB	3	0.49139	0.222877	0.651936
FERMT2	4	0.5205	0.222877	0.651936
CD3EAP	4	0.58527	0.222877	0.651936
EIF2B1	3	0.59071	0.222877	0.651936
CENPC	3	0.63215	0.222877	0.651936
ALYREF	2	0.63911	0.222877	0.651936
DDX42	4	0.65473	0.222877	0.651936
HIPK3	3	0.68582	0.222877	0.651936
DCTN5	4	0.70698	0.222877	0.651936
RRP12	3	1.5399	0.223279	0.651151
KRT18	1	-1.2743	0.223458	0.650804
UTP20	4	0.57695	0.22406	0.649636
CHRFAM7A	2	0.37885	0.224504	0.648777
MMADHC	4	0.43796	0.224504	0.648777
PDK3	3	0.45381	0.224504	0.648777
RPP40	4	0.46667	0.224504	0.648777
CRNKL1	4	0.49536	0.224504	0.648777
PDE6G	3	0.49739	0.224504	0.648777
MRTO4	4	0.52692	0.224504	0.648777
MTIF2	3	0.527	0.224504	0.648777
CDC5L	4	0.70731	0.224504	0.648777
COX5B	3	0.71303	0.224504	0.648777
POLR3B	3	0.76704	0.224504	0.648777
DNAJC9	2	1.2206	0.224504	0.648777
PABPC4	3	0.47245	0.224993	0.647831
MRPS26	3	0.4833	0.224993	0.647831
AHNAK2	3	0.68272	0.224993	0.647831
ATG2A	3	0.55816	0.22505	0.647721
XRCC4	4	0.30111	0.225687	0.646494
SLC29A4	4	0.44467	0.225687	0.646494
TRMT61A	2	0.5181	0.225687	0.646494
MBOAT2	2	0.62338	0.225687	0.646494
ORC3	4	0.82874	0.225687	0.646494
DMXL2	3	-0.9415	0.226734	0.644482
DNPH1	4	-0.4827	0.227233	0.643528
H1-6	3	0.54705	0.227233	0.643528
METTL5	4	-0.60018	0.227707	0.642624
RNASEH2C	4	-0.41372	0.227707	0.642624
SLFN13	4	0.44853	0.227707	0.642624
FKBPL	4	0.045136	0.228453	0.641202
OSR1	4	0.4889	0.228453	0.641202
MRPL38	4	0.6178	0.228453	0.641202
PPA1	4	0.805	0.228453	0.641202
RANGAP1	4	0.91238	0.228453	0.641202
FAM193A	4	-0.43204	0.229163	0.639855
KCTD20	4	-0.43789	0.229907	0.638448
DDX52	4	0.40065	0.23182	0.634849
TFE3	3	-0.46258	0.232292	0.633966
ABCA5	3	-0.89635	0.233592	0.631542
POLR2E	3	-0.43665	0.233592	0.631542
TREML1	4	-0.51677	0.234405	0.630033
IP6K1	4	0.4865	0.235334	0.628314
FBL	4	0.79251	0.235334	0.628314
OR2AE1	4	0.35123	0.235956	0.62717
HIGD2A	4	0.46203	0.235956	0.62717
SEPHS2	4	0.25923	0.236016	0.627058
SEMA6B	3	0.19408	0.236027	0.627037
PROZ	2	0.67135	0.236027	0.627037
LPL	4	-0.68666	0.236412	0.626331
SLC30A1	1	-1.0645	0.236756	0.625699
FAR2	3	-0.43225	0.236763	0.625686
C6orf89	4	-0.57729	0.236971	0.625305
PDE8B	4	-0.31977	0.236971	0.625305
INPP4B	4	-0.2551	0.236971	0.625305
NIPSNAP3B	4	0.04555	0.236971	0.625305
EIF4EBP2	4	0.213	0.236971	0.625305
LAMTOR1	4	0.33566	0.236971	0.625305
LSM5	4	0.48089	0.236971	0.625305
DR1	4	0.48683	0.236971	0.625305
COPA	3	0.5244	0.236971	0.625305
UGT1A10	4	0.52749	0.236971	0.625305
RARS2	4	0.53567	0.236971	0.625305
ALDOA	4	0.58576	0.236971	0.625305
RBBP8	4	0.60479	0.236971	0.625305
ATP5ME	2	0.60691	0.236971	0.625305
TMEM31	2	-0.87713	0.237347	0.624616
YBEY	3	0.23803	0.237688	0.623993
DAD1	2	1.3468	0.240773	0.618392
ATL3	4	-0.35031	0.241644	0.616825
CYB5R4	4	-0.54287	0.242327	0.615599
OBSL1	3	-0.43796	0.242327	0.615599
MRPS36	3	-0.71418	0.243732	0.613088
SEC24D	4	-0.45432	0.245107	0.610644
UGGT1	4	0.15898	0.245107	0.610644
EIF4E	2	0.65484	0.246883	0.607508
UQCRQ	3	0.72674	0.246883	0.607508
BTN3A3	4	-0.34632	0.246934	0.60742
RPS7	2	0.86652	0.248342	0.60495
METTL16	3	0.75008	0.248738	0.604258
LSM11	4	0.54038	0.249389	0.603123
PRPF38A	4	0.44635	0.249599	0.602756
H2BC21	1	-1.4818	0.250285	0.601565
MFSD8	4	0.35629	0.250328	0.60149
FSTL4	2	0.78314	0.254646	0.594063
TCEAL4	4	0.26158	0.254871	0.593679
ZNF74	4	0.42275	0.254871	0.593679
BTNL9	4	0.29638	0.255555	0.592516
PTPN23	4	0.5422	0.255555	0.592516
SRP72	4	0.57058	0.255555	0.592516
PTPN11	1	1.0417	0.255555	0.592516
TMEM208	4	-0.73139	0.255797	0.592104
DDAH2	4	-0.53028	0.255797	0.592104
KCNJ11	4	-0.51569	0.255797	0.592104
MYOM3	4	-0.43303	0.255797	0.592104
FANCF	3	0.37624	0.255797	0.592104
CENPJ	4	0.46315	0.255797	0.592104
NXT1	4	0.48554	0.255797	0.592104
ARL10	4	0.51772	0.255797	0.592104
TEDC2	2	0.56327	0.255797	0.592104
GOSR1	2	0.70763	0.255797	0.592104
SAP30BP	3	1.0402	0.255797	0.592104
TMEM131L	3	-0.49229	0.257753	0.588796
UQCR11	3	0.42333	0.258449	0.587625
RBBP4	3	0.51023	0.258449	0.587625
NUMA1	3	0.81979	0.258449	0.587625
SH3PXD2A	4	-0.34946	0.259751	0.585442
MAP6	4	-0.40178	0.261719	0.582164
BCKDK	4	-0.6111	0.262528	0.580825
CCL26	4	0.31783	0.262528	0.580825
SCAF8	3	0.37424	0.262528	0.580825
SRSF1	4	0.59998	0.262528	0.580825
MIEF1	3	0.44014	0.262629	0.580657
MED18	4	0.49235	0.26315	0.579797
NOP16	4	0.57256	0.26315	0.579797
SAMD8	4	0.46654	0.264278	0.577939
TNFRSF13B	3	-0.46813	0.265928	0.575236
SCIN	4	-0.47711	0.265973	0.575162
EXOSC2	3	0.45714	0.266794	0.573825
MRPL10	3	0.35177	0.267672	0.572397
GPR62	3	0.52298	0.267672	0.572397
BCORL1	4	-0.33366	0.268752	0.570648
SLK	3	-0.46535	0.269058	0.570154
PRUNE1	4	0.16762	0.270763	0.56741
MTERF3	4	0.40786	0.271047	0.566955
TMEM126A	4	0.34459	0.271174	0.566752
CTRC	2	0.62808	0.272577	0.564512
TRIT1	3	0.4381	0.272592	0.564486
CDC73	3	0.56488	0.272592	0.564486
ERLIN1	2	0.65194	0.272592	0.564486
SF3B5	3	0.67826	0.272592	0.564486
B4GALT5	2	0.86057	0.272592	0.564486
ALG11	3	0.90583	0.272592	0.564486
TUBB	3	0.57875	0.274016	0.562224
ARMC7	4	0.64666	0.275179	0.560385
MEOX1	3	0.32631	0.276252	0.558694
ELP5	4	0.080564	0.276511	0.558288
CDS2	3	0.090201	0.276511	0.558288
OSBPL3	3	0.60517	0.276511	0.558288
USF3	2	0.57971	0.276836	0.557778
TPK1	4	0.32507	0.277489	0.556754
METTL7A	4	0.36402	0.278198	0.555645
ZDHHC19	4	0.37775	0.278198	0.555645
DIS3L2	3	0.44391	0.278198	0.555645
PGS1	3	0.4612	0.278198	0.555645
HNRNPL	4	0.32731	0.278687	0.554884
RPL35	4	0.39925	0.278687	0.554884
CACNB1	4	0.49489	0.278687	0.554884
MAPK13	4	-0.43554	0.279283	0.553956
SIRPG	4	-0.43815	0.27938	0.553805
TAF9	3	-0.43471	0.27938	0.553805
C12orf4	4	-0.40258	0.27938	0.553805
UBR1	4	-0.080226	0.27938	0.553805
TUBA1C	3	0.66151	0.27938	0.553805
UBE2M	2	0.91348	0.280922	0.551414
CRCP	3	0.64706	0.282189	0.549459
RPS3	3	0.068851	0.282217	0.549417
KCNV1	4	-0.25754	0.283971	0.546726
UFSP2	4	-0.48072	0.284512	0.545899
GRHL1	4	-0.27557	0.284512	0.545899
DCT	4	-0.29189	0.284521	0.545885
SLC23A2	4	-0.62878	0.284854	0.545377
POLR3GL	4	-0.45996	0.284854	0.545377
RBM18	3	0.63673	0.284854	0.545377
SUPT5H	3	0.66119	0.284854	0.545377
MICALL1	4	-0.56613	0.286071	0.543525
RNF146	4	-0.46694	0.286386	0.543049
HNRNPC	3	0.69675	0.286386	0.543049
EEPD1	4	-0.3492	0.287078	0.542
PRPF19	3	0.79966	0.287619	0.541182
MAT2B	3	-0.47355	0.28784	0.540849
RPN2	3	0.73985	0.288699	0.539555
TMEM67	3	0.35678	0.289737	0.537997
EIF4B	1	-0.8245	0.292875	0.533317
IL17RE	4	0.046114	0.292953	0.533203
INSIG2	4	0.25637	0.292953	0.533203
RIC8A	3	0.36877	0.292953	0.533203
MRPL19	4	0.38369	0.292953	0.533203
TGIF1	3	0.61836	0.292953	0.533203
CCNH	3	0.8799	0.292953	0.533203
NDOR1	2	1.1864	0.292953	0.533203
PSMC6	4	0.62444	0.293599	0.532245
CTNS	4	0.41199	0.293661	0.532153
NDUFAF7	4	0.42963	0.293661	0.532153
PPWD1	4	0.46396	0.293661	0.532153
TBCE	4	0.69667	0.293661	0.532153
LSM10	4	0.31812	0.293723	0.532063
MAD2L1BP	4	0.55184	0.293723	0.532063
TERF1	4	0.23791	0.293863	0.531855
PLK4	4	0.24281	0.293863	0.531855
COPZ2	4	0.29917	0.293863	0.531855
GOSR2	4	0.54608	0.293863	0.531855
CWC15	4	0.59085	0.293863	0.531855
PSMB4	4	0.84723	0.293863	0.531855
SLC26A7	4	-0.43117	0.295806	0.528993
CAVIN4	4	-0.43143	0.296938	0.527334
GPIHBP1	4	-0.49642	0.297351	0.526731
TMEM79	3	0.33127	0.297932	0.525883
VAMP8	4	-0.40446	0.298128	0.525597
MAGIX	4	-0.39998	0.298128	0.525597
TP53I3	3	0.71355	0.298128	0.525597
LYRM1	4	-0.37303	0.298836	0.524567
TLCD1	4	0.63512	0.298861	0.52453
SGPL1	3	0.29898	0.299847	0.5231
GALNT9	3	0.33225	0.299847	0.5231
WDR33	4	0.36674	0.299847	0.5231
FAM219B	3	0.3769	0.299847	0.5231
STC2	3	0.46806	0.299847	0.5231
BUB1B	3	0.4833	0.299847	0.5231
AQR	4	0.49096	0.299847	0.5231
GBA	3	0.49224	0.299847	0.5231
EIF3E	4	0.5166	0.299847	0.5231
MPP2	3	0.55279	0.299847	0.5231
INTS8	3	0.59699	0.299847	0.5231
CYP4B1	3	-0.3892	0.300044	0.522814
UFL1	4	-0.59738	0.300187	0.522607
TMEM30B	4	-0.31267	0.300187	0.522607
CCKAR	4	-0.26789	0.300187	0.522607
IRX5	3	-0.096112	0.300324	0.52241
DNASE1	4	0.13543	0.301231	0.5211
CENPQ	4	-0.43774	0.302315	0.519541
MTUS1	4	-0.34461	0.302419	0.51939
HES6	4	0.25497	0.302717	0.518964
RAD18	4	0.29098	0.302717	0.518964
TAF1D	4	0.53043	0.30288	0.51873
NDUFAF5	4	0.37929	0.303986	0.517146
CPED1	4	0.4631	0.306416	0.513688
FKBP3	4	-0.40318	0.307403	0.512292
P2RY1	4	0.29203	0.307403	0.512292
CFL1	4	0.33398	0.307403	0.512292
HAUS4	4	0.61725	0.307403	0.512292
IL36G	3	0.33752	0.307572	0.512054
CLSTN2	4	0.35369	0.307572	0.512054
FECH	4	0.4417	0.308091	0.511322
RTTN	4	0.49417	0.308091	0.511322
NHP2	4	0.26648	0.30818	0.511196
MTCH2	4	0.42513	0.30818	0.511196
EXOSC8	4	0.56157	0.30818	0.511196
DHX9	3	0.84193	0.308715	0.510443
NEK9	4	0.24614	0.310002	0.508636
CNOT2	3	0.35307	0.310002	0.508636
CCT8	4	0.43782	0.310002	0.508636
ACTR5	3	0.44083	0.310002	0.508636
HS2ST1	4	-0.4978	0.312157	0.505627
INTS1	3	0.56016	0.313091	0.50433
MTX1	3	0.38921	0.313473	0.5038
ULBP2	2	0.41825	0.314144	0.502872
ARFGEF3	4	0.17086	0.315507	0.500991
PITHD1	4	-0.20862	0.31555	0.500932
USPL1	4	0.16252	0.31555	0.500932
PVRIG	4	0.24007	0.31555	0.500932
NAT10	4	0.41202	0.31555	0.500932
CDK13	3	-0.51473	0.316642	0.499431
C6orf201	4	-0.48267	0.316642	0.499431
PORCN	4	-0.47359	0.316642	0.499431
LRRIQ4	4	-0.46361	0.316642	0.499431
SNAP47	4	-0.34676	0.316642	0.499431
ABRAXAS1	4	0.22619	0.316642	0.499431
ALG10	4	0.34556	0.316642	0.499431
CCNYL1	4	0.37812	0.316642	0.499431
SMARCA2	4	0.38954	0.316642	0.499431
PEX5	4	0.48013	0.316642	0.499431
PRIM2	4	0.68749	0.316642	0.499431
ZC3H15	2	0.42213	0.317331	0.498488
POLR2L	4	0.64619	0.317331	0.498488
LMNA	2	0.77383	0.317448	0.498328
USP24	1	0.92882	0.317448	0.498328
TGFB1	3	-0.58775	0.317819	0.497821
DLEC1	4	0.4503	0.318643	0.496696
MASP2	4	-0.50157	0.318929	0.496305
NEK4	4	-0.27791	0.318929	0.496305
OSBPL6	4	0.093643	0.318929	0.496305
NFU1	4	0.31536	0.318929	0.496305
ARPC1B	3	0.34539	0.318929	0.496305
HIGD1A	3	0.37251	0.318929	0.496305
E4F1	3	0.43986	0.318929	0.496305
HMGA1	2	0.71969	0.318929	0.496305
FH	4	0.57745	0.319211	0.495922
CNBD2	4	0.47715	0.31938	0.495692
CRLS1	3	0.57179	0.319464	0.495578
MARCHF6	1	-0.73488	0.319547	0.495466
MMUT	3	-0.47054	0.319547	0.495466
MX2	3	-0.40513	0.319547	0.495466
ENPP3	4	-0.31422	0.319547	0.495466
FGFR3	4	-0.30011	0.319547	0.495466
NCOA7	4	-0.079917	0.319547	0.495466
POLR3C	3	0.14518	0.319547	0.495466
GGN	4	0.38417	0.319547	0.495466
CDK2AP2	3	0.42247	0.319547	0.495466
SPICE1	4	0.45712	0.319547	0.495466
DKC1	4	0.59927	0.319547	0.495466
DST	3	0.64091	0.319547	0.495466
SURF1	3	0.65538	0.319547	0.495466
UBD	4	-0.43881	0.320101	0.494712
AHRR	4	-0.43041	0.321759	0.492469
FAM107B	4	-0.39926	0.321759	0.492469
RAD21	4	-0.35856	0.321759	0.492469
PSEN2	4	-0.31901	0.321759	0.492469
SRXN1	4	-0.28577	0.321759	0.492469
CPPED1	4	-0.21087	0.321759	0.492469
EEF1G	3	0.23868	0.321759	0.492469
VIPR2	4	0.3338	0.321759	0.492469
KLHL35	4	0.34032	0.321759	0.492469
ZNF783	3	0.37269	0.321759	0.492469
ECRG4	3	0.39173	0.321759	0.492469
SFRP4	4	0.41802	0.321759	0.492469
NR3C1	2	0.46967	0.321759	0.492469
RPP25L	4	0.61167	0.321759	0.492469
GSTCD	3	0.61539	0.321759	0.492469
GFM2	3	0.69056	0.321759	0.492469
RPL31	2	0.73905	0.321759	0.492469
SMOC2	4	-0.36738	0.322547	0.491407
LOC389602	4	-0.047887	0.322547	0.491407
EIF3L	4	-0.0026501	0.322547	0.491407
MDN1	3	0.025986	0.322547	0.491407
C19orf53	3	0.16714	0.322547	0.491407
HLTF	3	0.29295	0.322547	0.491407
KLK11	4	0.427	0.322547	0.491407
PSMC5	4	0.44445	0.322547	0.491407
NDUFA10	3	0.60159	0.322547	0.491407
PRMT5	4	0.6494	0.322547	0.491407
AKIRIN2	2	1.1322	0.322547	0.491407
CCDC130	1	1.2293	0.322547	0.491407
PTGR2	3	-0.46215	0.323541	0.490071
FCRLB	3	-0.097902	0.323541	0.490071
KCNQ5	3	-0.58005	0.324204	0.489181
H4C5	3	-0.52085	0.324204	0.489181
WNT7A	4	0.12889	0.324204	0.489181
CBARP	4	0.28705	0.324273	0.489089
ATP6V0D1	3	0.4455	0.324273	0.489089
NOC2L	4	0.59034	0.324273	0.489089
NYAP1	4	0.50234	0.324349	0.488987
RBX1	3	0.53968	0.324989	0.488131
VARS	3	1.1604	0.325038	0.488066
ITPRIP	4	-0.26892	0.325789	0.487064
PLK1	4	0.63523	0.325789	0.487064
EIF6	4	0.77944	0.325789	0.487064
ELP4	3	0.8297	0.325789	0.487064
NSA2	2	0.84541	0.325789	0.487064
IGSF23	2	-0.54398	0.326605	0.485978
SMO	2	0.46585	0.326605	0.485978
OR2A42	1	-0.43685	0.328353	0.483658
DGAT1	4	0.35036	0.328353	0.483658
NSUN4	4	0.43912	0.328353	0.483658
RFC2	4	0.50773	0.328353	0.483658
H2BU1	3	0.67277	0.328353	0.483658
PLOD2	4	-0.46671	0.328699	0.483202
C12orf80	3	-0.45211	0.328699	0.483202
MAPK4	4	-0.4031	0.328699	0.483202
KLHL6	4	-0.37438	0.328699	0.483202
TTC9	4	-0.35608	0.328699	0.483202
ZNF776	3	-0.18715	0.328699	0.483202
TEX9	4	-0.015441	0.328699	0.483202
TEX14	4	0.18498	0.328699	0.483202
MED13L	4	0.29886	0.328699	0.483202
ZNF837	4	0.31945	0.328699	0.483202
EVI5	4	0.36363	0.328699	0.483202
ECHS1	4	0.36618	0.328699	0.483202
GEMIN8	4	0.40225	0.328699	0.483202
ITPRIPL1	4	0.41742	0.328699	0.483202
C14orf132	4	0.44326	0.328699	0.483202
ARCN1	4	0.45486	0.328699	0.483202
EP400	4	0.46733	0.328699	0.483202
PSMD7	3	0.50616	0.328699	0.483202
PRPF4B	4	0.53154	0.328699	0.483202
USP7	4	0.55016	0.328699	0.483202
PSMA2	4	0.55715	0.328699	0.483202
EIF4G2	2	0.59742	0.328699	0.483202
BOLA3	1	0.88022	0.328699	0.483202
RPAP2	1	1.204	0.328699	0.483202
ZNRF2	2	0.64536	0.329237	0.482491
RNF217	4	-0.30352	0.331688	0.47927
DCAKD	4	0.34845	0.331688	0.47927
PRSS8	4	-0.21873	0.33256	0.47813
OTUB2	4	-0.31402	0.332627	0.478042
RTL8C	4	-0.4314	0.334378	0.475763
UHMK1	2	-0.63051	0.33465	0.475409
GRK5	4	-0.25898	0.335853	0.47385
SIRPD	4	-0.40818	0.340414	0.467993
SPATA9	3	-0.60521	0.34081	0.467488
TCTE1	4	0.2943	0.34117	0.467029
CHRNG	3	0.44458	0.34117	0.467029
IMPDH2	2	0.58584	0.34117	0.467029
XRCC6	3	0.74478	0.34123	0.466953
KIF3C	4	0.29559	0.341752	0.466289
NUTF2	3	0.038285	0.341965	0.466018
MAFK	3	0.33085	0.342624	0.465182
ADAT3	3	0.46505	0.342624	0.465182
MICOS10	4	0.49558	0.342624	0.465182
DAZAP2	3	0.57001	0.342624	0.465182
LRRFIP2	3	0.57508	0.342624	0.465182
FRRS1	3	0.66486	0.342624	0.465182
TMEM176B	3	0.35648	0.342677	0.465115
TADA3	4	0.42911	0.342677	0.465115
STOML2	2	0.51465	0.342677	0.465115
GOLGA4	3	0.61827	0.342677	0.465115
CLSPN	3	0.39174	0.342971	0.464743
EIF2S3	4	0.66791	0.342971	0.464743
IGLL5	2	-0.29106	0.346139	0.46075
NMI	4	0.34631	0.346139	0.46075
KRT16	4	0.37717	0.346139	0.46075
NDRG2	3	-0.45927	0.347386	0.459188
CLASP2	2	0.26605	0.349951	0.455992
ZDHHC8	3	0.40094	0.349951	0.455992
CPNE3	3	0.44362	0.349951	0.455992
LAMTOR4	3	0.71693	0.350635	0.455144
FAM234A	4	-0.37847	0.353472	0.451645
ELOVL5	4	-0.35124	0.353472	0.451645
PPID	4	-0.32901	0.353472	0.451645
AP1G2	4	-0.32295	0.353472	0.451645
KCNQ2	4	-0.23921	0.353472	0.451645
FANCA	3	0.22947	0.353472	0.451645
SLC35D2	2	0.35509	0.353472	0.451645
MYBBP1A	4	0.43994	0.353472	0.451645
MVK	4	0.45467	0.353472	0.451645
SF1	4	0.4985	0.353472	0.451645
RHPN1	2	0.53102	0.353472	0.451645
ACTR1A	4	0.64172	0.353472	0.451645
PFKFB1	4	-0.24803	0.353917	0.451099
EME1	4	0.23506	0.353917	0.451099
CKS1B	2	0.44388	0.353917	0.451099
LIN9	4	0.46767	0.354914	0.449877
FARSA	4	0.42545	0.355485	0.449179
PSMC3	4	0.32655	0.35608	0.448452
STARD10	3	-1.1183	0.356599	0.447819
SPATA24	3	-0.25028	0.357641	0.446553
FUT4	3	-0.54342	0.359222	0.444637
FLOT1	3	-0.14299	0.359222	0.444637
ITGA7	4	0.15372	0.360159	0.443505
SLC25A28	3	-0.56285	0.361344	0.44208
PER2	4	0.32455	0.361593	0.44178
CLVS1	4	0.40957	0.361593	0.44178
C4A	1	1.0602	0.361593	0.44178
MAPK6	3	-0.41115	0.362642	0.440522
FAM210B	4	-0.36149	0.362642	0.440522
RUNX2	4	-0.34516	0.362642	0.440522
BTN3A1	4	-0.32083	0.362642	0.440522
MYO3A	4	-0.26126	0.362642	0.440522
TMEM253	3	-0.041649	0.362642	0.440522
KNTC1	4	0.060583	0.362642	0.440522
SWAP70	4	0.19674	0.362642	0.440522
SCAMP3	3	0.4122	0.362642	0.440522
YIF1A	4	0.46483	0.362642	0.440522
FOXD4L1	2	0.52103	0.362642	0.440522
ZNF566	3	0.62831	0.362642	0.440522
IMP3	4	0.76402	0.362642	0.440522
MED13	4	-0.76533	0.36327	0.43977
ANXA10	4	-0.47577	0.36327	0.43977
ZSCAN5B	4	-0.4388	0.36327	0.43977
ZNF396	4	-0.41248	0.36327	0.43977
RWDD1	4	-0.19335	0.36327	0.43977
VANGL1	3	0.21177	0.36327	0.43977
FBXL5	3	0.311	0.36327	0.43977
REEP3	4	0.35957	0.36327	0.43977
ANAPC5	4	0.57522	0.36327	0.43977
HINT1	4	-0.65498	0.363277	0.439763
PYROXD1	4	0.42347	0.363277	0.439763
GJB2	4	-0.37808	0.363719	0.439233
FIGN	3	0.5514	0.363719	0.439233
UBE2J2	4	0.029788	0.364535	0.438261
TMEM270	3	0.12282	0.366463	0.43597
H2BC4	2	0.59069	0.367662	0.434551
TXN2	3	0.48812	0.367771	0.434423
ERO1A	3	-0.55728	0.36795	0.434211
GTF2F1	4	0.050192	0.36795	0.434211
ZRANB3	4	0.20563	0.36795	0.434211
OLFM1	4	0.36602	0.36795	0.434211
UPF1	3	0.84956	0.36795	0.434211
NR2C2AP	3	0.6382	0.368226	0.433885
ZNF202	3	-1.093	0.370837	0.430817
CTTNBP2NL	4	0.2614	0.372698	0.428643
SEC16A	3	0.38745	0.373163	0.428102
TMEM182	3	0.55097	0.375259	0.425668
WDR36	3	0.52504	0.375337	0.425578
AKT1	4	-0.26697	0.37659	0.424131
RAB6A	4	0.041211	0.376663	0.424047
TMEM94	4	0.065626	0.376663	0.424047
RAN	4	0.41253	0.376663	0.424047
TSPAN31	4	0.45957	0.376663	0.424047
RPA3	4	0.79229	0.376663	0.424047
RND2	4	0.1668	0.377973	0.42254
MTX2	4	0.34329	0.377973	0.42254
AVPR1B	4	0.37674	0.377973	0.42254
VPS25	3	0.53893	0.377973	0.42254
EXOC2	4	0.54905	0.377973	0.42254
INTS3	3	0.7381	0.379118	0.421225
RRM2B	2	0.36143	0.38145	0.418562
UQCC3	2	0.64391	0.381831	0.418129
CCDC144A	2	-0.48532	0.381911	0.418037
ECSIT	3	0.33073	0.381911	0.418037
DNAH3	3	0.54983	0.381911	0.418037
CXCL1	3	0.61637	0.381911	0.418037
LSM12	3	0.63318	0.381911	0.418037
ZBTB17	3	0.71252	0.381911	0.418037
PEX16	3	0.75544	0.381911	0.418037
TMSB4X	1	0.84615	0.381911	0.418037
PRR5-ARHGAP8	1	0.9293	0.381911	0.418037
TMEM62	4	-0.37135	0.382785	0.417046
H3-5	2	0.42664	0.384551	0.415046
SLC2A11	3	-0.6283	0.384598	0.414994
WDR63	3	0.052389	0.384947	0.414599
RHPN2	4	0.42981	0.384947	0.414599
SKA2	2	0.57875	0.384947	0.414599
EDA2R	4	-0.37618	0.385227	0.414283
OTUD4	3	-0.48991	0.385407	0.41408
KCNMB3	4	0.33943	0.385407	0.41408
SIKE1	4	0.44141	0.385407	0.41408
SNRNP70	4	0.49663	0.385407	0.41408
PFDN5	4	0.63435	0.385407	0.41408
SLC19A1	3	0.47244	0.385686	0.413766
LYPLAL1	4	-0.26195	0.386172	0.413219
POLE	4	0.31347	0.386172	0.413219
PLAAT3	1	0.74504	0.38666	0.412671
TAF5	4	0.69939	0.388241	0.410898
ABCB6	4	-0.48685	0.388332	0.410797
SOBP	4	-0.30191	0.388332	0.410797
SSPO	4	-0.29388	0.388332	0.410797
THUMPD3	3	0.29549	0.388332	0.410797
RBM33	3	0.33581	0.388332	0.410797
ISCA1	2	0.4021	0.388332	0.410797
MRPL22	3	0.4668	0.388332	0.410797
PSMA5	4	0.62259	0.388884	0.41018
ZNHIT2	1	1.3645	0.38962	0.409358
MED30	3	0.48815	0.390657	0.408205
DMAC2	1	0.54421	0.392223	0.406467
UCN2	4	0.36488	0.392648	0.405996
CANX	3	0.46659	0.392648	0.405996
TMEM255B	3	0.033532	0.393218	0.405367
CENPI	3	0.54452	0.393925	0.404586
MIS18A	3	0.21114	0.394255	0.404223
PRXL2C	3	0.55441	0.394255	0.404223
CACFD1	3	0.43253	0.394385	0.40408
SRPX2	4	-0.023654	0.394722	0.403709
OCIAD1	3	0.23695	0.395035	0.403365
RNF40	3	0.27383	0.395115	0.403276
APOA2	4	0.33172	0.395115	0.403276
UBL5	4	0.54094	0.395115	0.403276
YKT6	4	0.61714	0.395115	0.403276
GABRA3	3	-0.055213	0.395336	0.403034
MKX	3	-0.91205	0.395661	0.402677
GPATCH4	4	0.37232	0.395661	0.402677
ZNF22	2	0.41151	0.396223	0.40206
GPSM2	3	0.32541	0.396706	0.401531
TAF1A	3	0.86803	0.396706	0.401531
SDAD1	3	0.75467	0.397087	0.401115
FGF22	1	0.81028	0.397087	0.401115
NLE1	3	1.0633	0.397087	0.401115
B3GNT7	4	-0.27723	0.397236	0.400951
PRAME	3	-0.17719	0.397544	0.400615
COQ8B	3	-0.3824	0.398442	0.399635
ZBTB14	3	0.42355	0.400268	0.397649
SLC25A37	4	-0.48867	0.40038	0.397527
STAB2	4	-0.36369	0.40038	0.397527
HLA-DOB	2	-0.62569	0.4004	0.397506
FBXL4	2	-0.60098	0.4004	0.397506
PCBP2	4	-0.52925	0.4004	0.397506
FEM1C	4	0.066811	0.4004	0.397506
SMCO4	3	0.19321	0.4004	0.397506
RNF214	4	0.28289	0.4004	0.397506
TRIM28	4	0.30054	0.4004	0.397506
NAA25	3	0.30353	0.4004	0.397506
ATP5F1A	4	0.37465	0.4004	0.397506
POLDIP2	4	0.37689	0.4004	0.397506
YRDC	4	0.45362	0.4004	0.397506
RIOK3	4	0.46062	0.4004	0.397506
COX6C	4	0.48076	0.4004	0.397506
PDSS2	3	0.49395	0.4004	0.397506
BOP1	4	0.55633	0.4004	0.397506
KAT5	3	0.79879	0.4004	0.397506
ATP5MPL	1	0.90922	0.4004	0.397506
ATMIN	4	-0.45819	0.401688	0.396111
SLC33A1	4	-0.24274	0.401688	0.396111
MMAB	4	-0.22779	0.401688	0.396111
GNAQ	4	-0.15251	0.401688	0.396111
XKR4	3	0.16176	0.401688	0.396111
KCNJ8	4	0.29563	0.401688	0.396111
CFAP47	4	-0.46457	0.401751	0.396043
LRIG3	4	-0.35102	0.401751	0.396043
NT5E	3	-0.63017	0.403234	0.394443
EEF1AKMT3	4	-0.5036	0.403234	0.394443
NMBR	4	-0.41852	0.403234	0.394443
ZNF717	3	-0.3954	0.403234	0.394443
GUCY1B1	4	0.038313	0.403234	0.394443
C1QTNF12	4	0.19556	0.403234	0.394443
COQ3	3	0.21939	0.403234	0.394443
KLF1	4	0.26327	0.403234	0.394443
FNBP4	4	0.27971	0.403234	0.394443
MXD1	4	0.28111	0.403234	0.394443
KCNJ1	3	0.3527	0.403234	0.394443
SON	4	0.35587	0.403234	0.394443
TUFM	4	0.38603	0.403234	0.394443
SMAD9	4	0.39135	0.403234	0.394443
TRAPPC8	3	0.40657	0.403234	0.394443
SH3BP1	2	0.42928	0.403234	0.394443
DVL1	4	0.4434	0.403234	0.394443
PATJ	4	0.44379	0.403234	0.394443
DDHD1	4	0.49051	0.403234	0.394443
HMGCS1	4	0.54134	0.403234	0.394443
ATP1A1	4	0.58091	0.403234	0.394443
MPC2	1	0.67159	0.403234	0.394443
RPP38	3	0.82571	0.403234	0.394443
PTPRA	4	0.4597	0.405081	0.392458
ACSL3	4	0.22603	0.405241	0.392287
HGH1	3	-0.011331	0.405881	0.391601
ECT2	3	0.61959	0.406478	0.390963
MARCO	3	-0.37959	0.407646	0.389717
ASPH	4	0.12413	0.407646	0.389717
UGT1A5	4	0.065786	0.408201	0.389126
LSM14A	4	0.34674	0.408201	0.389126
SNX4	4	0.29372	0.408445	0.388866
SBDS	4	0.28479	0.409958	0.387261
PLEKHG6	3	0.41945	0.409958	0.387261
SRCAP	3	0.67675	0.409958	0.387261
FAM155B	3	-0.64018	0.411148	0.386002
F5	3	-0.638	0.411148	0.386002
OTUD7B	3	-0.59785	0.411148	0.386002
SIM1	4	-0.58496	0.411148	0.386002
ZFP37	4	-0.55032	0.411148	0.386002
DSEL	3	-0.50135	0.411148	0.386002
COIL	4	-0.44099	0.411148	0.386002
SMIM24	3	-0.35659	0.411148	0.386002
CPQ	4	-0.043412	0.411148	0.386002
RBP2	3	0.39008	0.411148	0.386002
ARL4D	3	0.42363	0.411148	0.386002
SUN1	2	0.67883	0.411148	0.386002
RFC3	4	0.7273	0.411148	0.386002
COPE	3	0.86526	0.411148	0.386002
KIF12	3	-0.57662	0.41117	0.385979
FAM104B	4	-0.24892	0.41117	0.385979
PLEC	3	0.18688	0.41117	0.385979
RPUSD2	3	0.38959	0.41117	0.385979
PON1	3	0.46487	0.41117	0.385979
RBM8A	3	0.74671	0.41117	0.385979
STRIP1	3	0.77728	0.41117	0.385979
ZNF492	1	1.1836	0.41117	0.385979
TCN1	4	-0.54264	0.411878	0.385231
CAD	3	0.63652	0.412329	0.384756
TLDC2	4	-0.33917	0.412397	0.384684
TBPL2	4	-0.24922	0.412397	0.384684
ESM1	4	-0.3515	0.413679	0.383336
TBL1XR1	3	-0.67291	0.414576	0.382396
DHPS	4	0.72998	0.414576	0.382396
MAP3K20	2	-0.48971	0.414684	0.382282
ARGLU1	4	-0.021773	0.414684	0.382282
THAP11	4	0.33138	0.414684	0.382282
LIMS1	2	0.37373	0.414684	0.382282
KIAA0100	4	0.64878	0.414684	0.382282
KRR1	4	0.30408	0.415343	0.381594
LIPC	3	-0.57752	0.4167	0.380177
SLC7A11	4	0.073024	0.417059	0.379803
COL16A1	3	-0.35772	0.417333	0.379517
KIFAP3	4	0.18828	0.419279	0.377497
MSANTD4	2	-0.56139	0.419334	0.37744
HPX	4	-0.35529	0.419334	0.37744
ARHGEF4	3	-0.23911	0.419334	0.37744
HSBP1L1	3	0.038938	0.419352	0.377421
NEUROD1	4	-0.025975	0.421037	0.375679
CCDC153	4	0.23943	0.421052	0.375664
MIER2	4	0.28957	0.421052	0.375664
ZCCHC14	3	0.40474	0.421052	0.375664
TNPO1	3	0.51931	0.421052	0.375664
FARSB	4	0.57014	0.421052	0.375664
SLC3A2	3	0.73731	0.421052	0.375664
MRPL20	3	0.83065	0.421052	0.375664
NCOR1	3	-0.57899	0.421453	0.375251
MAGI3	3	-0.37112	0.421453	0.375251
SAT2	4	0.14461	0.421453	0.375251
RNMT	3	0.1755	0.421453	0.375251
METTL22	4	0.18219	0.421453	0.375251
MICALL2	4	0.20286	0.421453	0.375251
UAP1	4	0.34285	0.421453	0.375251
CTXN1	3	0.34341	0.421453	0.375251
OAZ3	3	0.40853	0.421453	0.375251
APP	4	0.40883	0.421453	0.375251
PTPN7	3	0.42055	0.421453	0.375251
TAF5L	3	0.44094	0.421453	0.375251
PYURF	3	0.45959	0.421453	0.375251
C12orf45	4	0.48593	0.421453	0.375251
STIL	4	0.53123	0.421453	0.375251
C1QTNF9B	1	0.56379	0.421453	0.375251
CABP1	3	0.57583	0.421453	0.375251
DNAJC25	3	0.59377	0.421453	0.375251
WDR18	4	0.63117	0.421453	0.375251
IL6	1	0.67092	0.421453	0.375251
CNOT6L	4	0.027543	0.422289	0.37439
MYH9	4	0.2989	0.422289	0.37439
NUP85	4	0.58375	0.422289	0.37439
C16orf90	4	0.28054	0.422843	0.373821
ATP5PO	4	-0.21969	0.422982	0.373678
HTR6	4	0.38958	0.423142	0.373513
GPT	2	-0.74126	0.423966	0.372669
MMP28	2	-0.65854	0.423966	0.372669
C17orf102	4	-0.1884	0.423966	0.372669
DNAJC2	4	0.63923	0.423966	0.372669
KCNG3	3	-0.48776	0.42713	0.36944
TICRR	4	-0.20747	0.427155	0.369414
KIF18A	4	0.52857	0.427155	0.369414
DOC2A	4	0.29552	0.42716	0.369409
IVNS1ABP	4	0.33809	0.42716	0.369409
RNF39	1	-0.76667	0.427214	0.369354
AMT	3	0.086904	0.427289	0.369279
AP2B1	3	-0.74994	0.428026	0.368529
AP2A2	3	-0.45626	0.428026	0.368529
MBTPS2	4	0.16484	0.428026	0.368529
NOD2	4	0.2515	0.428026	0.368529
MRPL47	4	0.30379	0.428026	0.368529
BRIP1	4	0.49544	0.428092	0.368463
NHLRC2	4	0.56289	0.428092	0.368463
TSC22D1	4	0.23612	0.428128	0.368426
COPS3	4	0.27113	0.428128	0.368426
LSM2	4	0.60812	0.428128	0.368426
WDR26	4	0.50101	0.428364	0.368187
ANXA9	3	-0.064836	0.429007	0.367536
POTEA	4	-0.43575	0.431792	0.364725
TMEM14EP	4	0.29146	0.431792	0.364725
RCC2	4	0.29442	0.431792	0.364725
NELFCD	4	0.57722	0.431792	0.364725
USP20	4	-0.54892	0.431972	0.364545
TSSK6	2	-0.40461	0.431972	0.364545
MKI67	4	0.061087	0.431972	0.364545
ITGA6	4	0.36631	0.431972	0.364545
GTPBP3	4	0.3759	0.431972	0.364545
TMEM240	4	0.39313	0.431972	0.364545
SPP1	4	-0.34492	0.43202	0.364496
COL12A1	3	-0.12276	0.43202	0.364496
EMC7	3	0.71749	0.43202	0.364496
AKR1B1	3	0.51916	0.43212	0.364395
NPTX2	3	0.5901	0.43212	0.364395
RNF113A	4	0.54734	0.432461	0.364053
GEMIN6	3	0.73303	0.432461	0.364053
GUK1	2	0.99381	0.433375	0.363136
PSMD14	4	0.45922	0.433826	0.362684
ITGAV	4	0.17037	0.434325	0.362185
HEATR6	4	0.20786	0.434325	0.362185
TBCCD1	4	0.28188	0.434472	0.362038
DRG2	4	0.29234	0.434472	0.362038
TUT7	4	0.35319	0.434472	0.362038
STK33	2	0.42232	0.434472	0.362038
NDUFAB1	2	0.46463	0.434472	0.362038
SMIM6	2	0.47337	0.434472	0.362038
HMGXB4	3	0.4942	0.434472	0.362038
EIF3K	3	0.52962	0.434472	0.362038
UBA3	4	0.58939	0.434472	0.362038
GET4	3	0.77903	0.434472	0.362038
BUB1	2	1.111	0.434472	0.362038
CITED1	3	-0.72814	0.434865	0.361646
AP3S1	3	-0.54783	0.434865	0.361646
FBXL21P	2	-0.089934	0.434865	0.361646
ABCC6	4	-0.002628	0.434865	0.361646
ANO9	4	0.29647	0.434865	0.361646
MRPL46	4	0.30824	0.434865	0.361646
SP140	4	0.47029	0.434865	0.361646
AMER1	2	-0.54709	0.438369	0.35816
TIMM10	4	0.14829	0.438369	0.35816
WASL	4	-0.29627	0.438994	0.357541
FBXW9	4	0.30941	0.438994	0.357541
RFK	4	0.34473	0.438994	0.357541
RAB33B	4	0.37388	0.438994	0.357541
YME1L1	4	0.37923	0.438994	0.357541
FAT3	2	0.43811	0.438994	0.357541
B4GALNT2	4	0.35161	0.439177	0.35736
LRP5L	3	-0.047545	0.439497	0.357044
TMEM126B	3	0.42084	0.439497	0.357044
NOL8	3	0.44647	0.439497	0.357044
PAFAH1B3	3	0.49371	0.439497	0.357044
PNISR	3	0.72655	0.439497	0.357044
LRTOMT	3	0.66767	0.439914	0.356632
ZNF529	4	-0.40228	0.440532	0.356022
TIMELESS	3	0.22385	0.440532	0.356022
DCLRE1C	3	-0.51736	0.440842	0.355717
IFI27L1	4	-0.32555	0.440842	0.355717
PROX1	4	-0.1957	0.440842	0.355717
EXOC8	3	0.64772	0.440842	0.355717
ZNF317	4	-0.56598	0.441551	0.355019
WNT10B	2	-0.63749	0.441552	0.355018
TMEM61	3	-0.3282	0.441552	0.355018
ZWINT	3	0.24865	0.441552	0.355018
IRF8	3	0.38862	0.441552	0.355018
OGFOD3	4	0.5063	0.441552	0.355018
DNMBP	3	0.52533	0.441552	0.355018
PTBP3	4	-0.02016	0.441641	0.354931
MRPS10	3	0.16193	0.441641	0.354931
RER1	4	0.2321	0.441641	0.354931
TRIAP1	3	0.2682	0.441641	0.354931
DENND3	4	0.28975	0.441641	0.354931
IRF3	4	0.29632	0.441641	0.354931
FIGNL1	4	0.36374	0.441641	0.354931
CLTCL1	2	0.42254	0.441641	0.354931
GLE1	3	0.74834	0.441641	0.354931
TBC1D26	3	-0.54892	0.441644	0.354927
CRIP2	3	-0.38623	0.441648	0.354924
UBE2J1	4	-0.54143	0.442211	0.35437
THAP9	4	-0.46314	0.442211	0.35437
MESP2	4	-0.1056	0.442211	0.35437
PATE4	4	-0.052688	0.442211	0.35437
ABHD8	3	0.40012	0.442211	0.35437
IFI35	3	0.49896	0.442211	0.35437
SAE1	4	0.54131	0.442211	0.35437
PLIN4	4	0.27528	0.442217	0.354365
PAFAH1B1	4	0.70625	0.442217	0.354365
SLBP	4	-0.66198	0.442627	0.353962
CHMP5	4	0.30101	0.442627	0.353962
DCTN2	4	0.45273	0.442707	0.353884
RAB32	3	-0.72896	0.442847	0.353747
KLK5	4	0.0664	0.442847	0.353747
WDR91	4	-0.49762	0.443379	0.353225
SH2D3C	3	-0.34987	0.443379	0.353225
CD52	4	-0.32324	0.443379	0.353225
ZNF514	4	0.23091	0.443379	0.353225
CEMP1	3	0.35092	0.443379	0.353225
COQ5	3	0.55942	0.443379	0.353225
MICAL2	1	-0.85762	0.443594	0.353014
LBH	4	-0.43286	0.443594	0.353014
ZNF800	4	-0.41305	0.443594	0.353014
TEX48	4	-0.39269	0.443594	0.353014
ATG101	4	-0.31584	0.443594	0.353014
TTC25	4	0.31052	0.443594	0.353014
ZNF669	4	0.31626	0.443594	0.353014
BUD23	4	0.39433	0.443594	0.353014
EIF4A3	2	0.52326	0.443594	0.353014
C15orf62	3	0.68298	0.443594	0.353014
GTF3A	3	0.82035	0.443594	0.353014
SYT2	4	-0.47953	0.443705	0.352905
PSEN1	4	-0.13725	0.443705	0.352905
NMNAT1	3	0.032111	0.443705	0.352905
RFT1	3	0.043864	0.443705	0.352905
ERAL1	3	0.19227	0.443705	0.352905
ATP5MC3	3	0.31951	0.443705	0.352905
TMEM225B	3	0.32975	0.443705	0.352905
FAM3D	4	0.39279	0.443705	0.352905
MDH1	4	-0.6072	0.443876	0.352738
UBE2F	2	-0.52902	0.443876	0.352738
SYTL4	4	-0.42561	0.443876	0.352738
DMKN	3	-0.14493	0.443876	0.352738
POLR2D	3	0.42488	0.443876	0.352738
ATP5PB	3	0.48448	0.443876	0.352738
STOX2	3	0.50991	0.443876	0.352738
SOWAHC	3	0.68401	0.443876	0.352738
WDR25	3	0.71777	0.443876	0.352738
HINFP	3	0.77254	0.443876	0.352738
DCUN1D3	4	-0.21248	0.444273	0.35235
GFRA1	2	0.2118	0.444821	0.351815
LETM1	3	0.6347	0.444821	0.351815
MTRNR2L9	2	0.43765	0.445706	0.350952
ABHD5	2	0.82147	0.445706	0.350952
LGALS7	1	0.67538	0.445745	0.350913
RPS3A	1	1.164	0.445745	0.350913
ZNF823	4	-0.45975	0.446047	0.35062
ZMYND12	4	-0.43644	0.446047	0.35062
SLC1A7	4	-0.10894	0.446047	0.35062
PNPLA4	4	-0.42492	0.446272	0.350401
XYLT1	3	-0.74922	0.446964	0.349728
ANGPTL4	2	-0.79764	0.447316	0.349385
GALNT12	3	-0.35714	0.447316	0.349385
CIZ1	3	-0.35504	0.447316	0.349385
CRELD2	3	-0.29534	0.447316	0.349385
RALGAPA2	3	-0.14451	0.447316	0.349385
KLHL8	4	-0.10381	0.447316	0.349385
BTNL10	3	0.060233	0.447316	0.349385
IL1RL2	4	0.18377	0.447316	0.349385
RNF123	4	0.28199	0.447316	0.349385
GABARAPL2	4	0.35902	0.447316	0.349385
CFAP157	3	0.36968	0.447316	0.349385
POLG2	3	0.3768	0.447316	0.349385
TMED9	3	0.37931	0.447316	0.349385
STRADA	4	0.40208	0.447316	0.349385
CTSS	2	0.4221	0.447316	0.349385
FCHSD2	3	0.42547	0.447316	0.349385
KY	3	0.46997	0.447316	0.349385
PPP2R5B	3	0.47689	0.447316	0.349385
NME5	3	0.55576	0.447316	0.349385
TMPRSS11A	3	0.60849	0.447316	0.349385
ARL5B	3	0.62055	0.447316	0.349385
TSC2	4	0.62289	0.447316	0.349385
ECT2L	3	0.64699	0.447316	0.349385
PSMG4	3	0.65321	0.447316	0.349385
EXOC5	3	0.72473	0.447316	0.349385
POLR2I	3	0.89755	0.447316	0.349385
TBL2	4	0.23656	0.448529	0.348209
CHTF18	2	0.72399	0.448529	0.348209
PFN1	4	0.34575	0.450789	0.346027
RINL	4	0.278	0.451372	0.345465
PRDM7	4	0.3965	0.451372	0.345465
TMEM164	2	-0.33254	0.451454	0.345387
CD59	4	0.24434	0.451454	0.345387
RAD51C	4	0.37751	0.451454	0.345387
AATF	3	0.4829	0.451454	0.345387
FLRT2	3	0.40326	0.452254	0.344618
C3orf36	3	0.42421	0.452254	0.344618
BEND6	4	0.31592	0.452336	0.344539
MFAP1	4	0.47917	0.452336	0.344539
AURKAIP1	4	0.4804	0.452336	0.344539
PNN	4	0.22641	0.452546	0.344337
YTHDC1	4	0.30797	0.452546	0.344337
SYNGAP1	4	0.42232	0.452546	0.344337
EEF2K	3	-0.65409	0.45297	0.34393
FCGR2B	1	-0.61017	0.45297	0.34393
GDAP2	4	-0.57469	0.45297	0.34393
RPS21	4	0.50581	0.45297	0.34393
PUS3	4	0.33202	0.453512	0.343411
C1S	4	0.1797	0.453618	0.34331
C2CD2	4	0.2678	0.453814	0.343122
LTK	4	-0.17984	0.454372	0.342588
C6orf58	4	-0.42716	0.4564	0.340655
A4GNT	3	0.47631	0.457065	0.340022
TEX261	3	-0.76786	0.457603	0.339511
ESPL1	4	0.35188	0.457603	0.339511
CTDNEP1	4	0.37411	0.457603	0.339511
POLR1C	3	0.91402	0.457603	0.339511
TOR1AIP2	4	-0.38304	0.457633	0.339482
NOVA2	4	-0.20945	0.457916	0.339214
CHMP7	3	-0.0098173	0.458127	0.339014
BRCA2	3	-0.42535	0.45942	0.33779
PDCD7	2	-1.1661	0.4599	0.337337
VEZT	2	0.73542	0.461947	0.335407
ADAM21	4	0.23664	0.464262	0.333237
CCND1	4	0.25301	0.464262	0.333237
PRKCA	4	0.38919	0.464262	0.333237
NPC1	2	0.47584	0.464342	0.333162
TEKT1	4	-0.35247	0.464692	0.332835
DYNC1LI1	4	0.093573	0.46517	0.332388
C1orf61	4	0.22087	0.46517	0.332388
ASPG	4	0.35348	0.46517	0.332388
JPT2	4	0.35653	0.46517	0.332388
HIBCH	4	0.4247	0.46517	0.332388
LRIT3	2	0.48887	0.46517	0.332388
CSF1	2	-0.47452	0.465446	0.33213
GAPDH	3	0.4996	0.466874	0.3308
SLC35G2	3	0.50077	0.466874	0.3308
CCDC33	4	-0.21736	0.466888	0.330787
ADARB1	4	-0.072595	0.466888	0.330787
PRSS42P	3	-0.46176	0.467002	0.330681
OVCH2	4	-0.3408	0.467035	0.33065
BCAS1	4	-0.074357	0.467035	0.33065
AURKB	4	0.40224	0.467035	0.33065
IGFN1	4	0.41981	0.467035	0.33065
CCT5	3	0.63312	0.467035	0.33065
ADD3	4	-0.4911	0.467235	0.330464
AMIGO1	3	-0.48947	0.467235	0.330464
ZNF200	3	-0.48915	0.467235	0.330464
BTN2A2	4	-0.13268	0.467235	0.330464
HSDL1	3	0.40387	0.467235	0.330464
NUP160	3	0.47108	0.467235	0.330464
ZNF589	2	0.75664	0.470115	0.327796
NOMO1	1	-0.88078	0.470899	0.327072
PSMD2	3	0.097958	0.471473	0.326543
IMPA2	3	0.15456	0.471473	0.326543
ADM5	3	0.16882	0.471473	0.326543
HDC	4	0.25927	0.471473	0.326543
SPAG7	4	0.31758	0.471473	0.326543
NFKBID	3	0.46611	0.471473	0.326543
PSMD12	4	0.5214	0.471473	0.326543
ARMH1	3	0.641	0.471473	0.326543
ALG1L	2	0.78892	0.471473	0.326543
ASAH2B	1	0.8075	0.471473	0.326543
H2AC17	4	0.19817	0.471706	0.326328
DZIP1	3	-0.12285	0.472025	0.326035
SEC24A	3	0.1719	0.472025	0.326035
TOMM20	3	0.34586	0.472025	0.326035
CNEP1R1	3	0.46119	0.472025	0.326035
TTK	3	1.0542	0.472025	0.326035
FOXD3	3	-0.73357	0.472275	0.325805
COMMD6	3	-0.55532	0.472742	0.325376
SPATA31C1	3	-0.52556	0.472742	0.325376
TAFA1	4	0.053845	0.472742	0.325376
STMN3	4	-0.61347	0.473152	0.325
SLC22A31	3	0.36483	0.473152	0.325
INTS4	4	0.57837	0.474222	0.324018
SLC19A3	4	-0.66391	0.474925	0.323375
MXI1	4	0.27955	0.474979	0.323325
SERPINE1	3	-0.27426	0.474999	0.323307
NPDC1	4	0.35964	0.475335	0.323
DONSON	3	1.0702	0.475335	0.323
TTC1	4	0.46371	0.475895	0.322489
MUC3A	3	0.27742	0.476873	0.321597
FAM200A	3	-0.46638	0.477223	0.321279
LRP11	4	-0.21839	0.477433	0.321088
ZC3H4	3	-0.45673	0.478288	0.320311
LGR6	4	-0.014921	0.478288	0.320311
ARID1A	4	0.45592	0.478288	0.320311
PLS3	4	-0.50923	0.479157	0.319523
AHI1	3	-0.41768	0.479157	0.319523
PHYH	3	-0.40824	0.479157	0.319523
MYO1C	3	-0.34018	0.479157	0.319523
MPEG1	4	-0.31262	0.479157	0.319523
PRDM5	4	-0.29162	0.479157	0.319523
SPDYE3	2	0.37515	0.479157	0.319523
C9orf106	2	-0.67586	0.48023	0.318551
GHRL	3	0.51777	0.480368	0.318426
TRIM7	2	-0.86536	0.480412	0.318386
HYAL2	2	-0.84061	0.480412	0.318386
SCARF2	4	-0.51529	0.480412	0.318386
RP1L1	2	-0.48182	0.480412	0.318386
SPDEF	2	-0.45931	0.480412	0.318386
PSME1	4	-0.41302	0.480412	0.318386
TTC12	4	-0.37325	0.480412	0.318386
PLPP2	4	-0.34639	0.480412	0.318386
TMEM201	4	-0.34565	0.480412	0.318386
ZNF814	4	-0.33792	0.480412	0.318386
NKX3-2	4	-0.32089	0.480412	0.318386
PCDHB1	4	-0.32069	0.480412	0.318386
RIPK1	4	-0.28393	0.480412	0.318386
TMEM266	3	-0.26339	0.480412	0.318386
FTHL18	3	-0.25795	0.480412	0.318386
HOXC4	4	-0.21487	0.480412	0.318386
FASN	4	-0.15157	0.480412	0.318386
GEMIN4	4	-0.12095	0.480412	0.318386
DPF3	4	-0.091167	0.480412	0.318386
C1orf159	3	0.20201	0.480412	0.318386
TMCO3	4	0.22157	0.480412	0.318386
EIF2AK2	4	0.2421	0.480412	0.318386
PDXK	4	0.39747	0.480412	0.318386
CEP104	3	0.40381	0.480412	0.318386
MGAT5B	3	0.40962	0.480412	0.318386
CIP2A	4	0.4258	0.480412	0.318386
ARL8A	4	0.42607	0.480412	0.318386
CENPE	4	0.44712	0.480412	0.318386
TOR1AIP1	3	0.48124	0.480412	0.318386
EXOC3L1	2	0.49007	0.480412	0.318386
CCDC136	3	0.52513	0.480412	0.318386
HSP90B1	3	0.58599	0.480412	0.318386
PWP1	3	0.60562	0.480412	0.318386
TRAPPC3	2	0.85835	0.480412	0.318386
ECM1	4	0.29175	0.480802	0.318034
PHF20	4	-0.19674	0.481733	0.317194
IFNK	4	0.026285	0.481733	0.317194
PCDHB2	4	-0.52241	0.483451	0.315647
VAV3	4	-0.3164	0.483451	0.315647
CYP4V2	4	-0.20513	0.483451	0.315647
ABLIM2	2	0.44354	0.483451	0.315647
SETD1A	2	0.58831	0.483451	0.315647
SPEG	3	0.49007	0.484376	0.314817
NDUFB1	1	0.56631	0.484376	0.314817
BRD3	2	-0.66647	0.48441	0.314787
ENOPH1	3	-0.63151	0.48441	0.314787
MFSD11	3	-0.54909	0.48441	0.314787
ZSCAN1	3	-0.54445	0.48441	0.314787
TJAP1	4	-0.44035	0.48441	0.314787
ITLN2	4	-0.40944	0.48441	0.314787
FMR1NB	4	-0.3804	0.48441	0.314787
GHITM	3	-0.34006	0.48441	0.314787
C11orf45	4	-0.25462	0.48441	0.314787
CCDC18	3	-0.073153	0.48441	0.314787
PAK1IP1	4	0.0016248	0.48441	0.314787
TMEM52	3	0.013737	0.48441	0.314787
ESYT3	4	0.063166	0.48441	0.314787
CYP1A2	4	0.10086	0.48441	0.314787
SELENOI	4	0.20456	0.48441	0.314787
RSRP1	4	0.2777	0.48441	0.314787
ECSCR	4	0.31691	0.48441	0.314787
GLCCI1	4	0.33302	0.48441	0.314787
CCDC137	4	0.342	0.48441	0.314787
EVPL	2	0.38843	0.48441	0.314787
RNF208	4	0.39213	0.48441	0.314787
CACNA2D2	4	0.4313	0.48441	0.314787
DNAJA3	3	0.46383	0.48441	0.314787
DDA1	3	0.55357	0.48441	0.314787
C1orf50	4	-0.57343	0.484598	0.314618
PTGR1	4	-0.51244	0.484598	0.314618
DIP2C	4	-0.34709	0.484598	0.314618
RBM19	4	0.40055	0.484598	0.314618
ZSCAN23	4	0.40825	0.484895	0.314352
C15orf48	4	-0.59486	0.4859	0.313453
PSENEN	4	0.015638	0.4859	0.313453
PIK3C3	4	0.36478	0.4859	0.313453
MB21D2	4	0.22354	0.486403	0.313003
COX8A	4	0.3892	0.486403	0.313003
WDR7	4	0.40467	0.486403	0.313003
MMP9	4	-0.43727	0.486887	0.312572
FOXP4	4	-0.3679	0.486887	0.312572
INSL4	4	-0.34669	0.486887	0.312572
FAM184A	4	-0.31193	0.486887	0.312572
HINT3	4	-0.30158	0.486887	0.312572
SLC35F5	4	-0.28115	0.486887	0.312572
GABPB1	4	-0.27036	0.486887	0.312572
LAP3	4	-0.17812	0.486887	0.312572
PTPRJ	3	-0.14196	0.486887	0.312572
IL1A	4	-0.12516	0.486887	0.312572
PLS1	3	-0.039414	0.486887	0.312572
PUDP	4	-0.038846	0.486887	0.312572
PCDHGC4	2	-0.014931	0.486887	0.312572
RTN4RL2	4	0.12986	0.486887	0.312572
ZGPAT	4	0.1302	0.486887	0.312572
GBP4	4	0.28073	0.486887	0.312572
DCTN3	4	0.31429	0.486887	0.312572
PRR13	2	0.31722	0.486887	0.312572
MFAP4	4	0.3289	0.486887	0.312572
GBE1	4	0.33818	0.486887	0.312572
KRAS	4	0.36263	0.486887	0.312572
SAMD13	3	0.37649	0.486887	0.312572
OPA1	3	0.43477	0.486887	0.312572
C20orf78	3	0.4708	0.486887	0.312572
TNPO3	3	0.52346	0.486887	0.312572
DNA2	4	0.53631	0.486887	0.312572
TANGO6	3	0.56052	0.486887	0.312572
FTO	1	0.58406	0.486887	0.312572
CCDC107	2	0.41315	0.486916	0.312546
MYC	4	0.35607	0.487495	0.31203
NOP53	3	0.63893	0.487495	0.31203
RHBDD1	4	-0.27744	0.487752	0.311801
ALPK1	4	0.1307	0.487881	0.311686
MED1	4	0.23056	0.487881	0.311686
ZNF143	4	0.38999	0.487881	0.311686
PDZK1	2	0.59332	0.487881	0.311686
RNASEL	4	-0.58564	0.487944	0.31163
RPA1	4	0.25671	0.487944	0.31163
INTS11	3	0.74222	0.487944	0.31163
UTF1	1	0.76937	0.487944	0.31163
CACNA1D	3	0.43911	0.488325	0.311291
PSMG2	3	0.5003	0.488325	0.311291
ZNF695	2	-0.6574	0.488401	0.311224
FGF12	2	-0.37785	0.488401	0.311224
FN3K	4	0.22692	0.488401	0.311224
MCM6	4	0.23757	0.488401	0.311224
ZC3H8	4	0.29397	0.488401	0.311224
CPNE2	4	0.30557	0.488401	0.311224
RCN1	2	0.57085	0.488401	0.311224
SNRPF	3	0.94734	0.488401	0.311224
PRKACA	4	-0.52296	0.488656	0.310997
APOD	3	-0.056933	0.488656	0.310997
HDAC10	4	0.31709	0.488656	0.310997
BGLAP	2	0.35775	0.488656	0.310997
RPS19BP1	4	0.36947	0.490652	0.309227
RAD54L2	4	0.25335	0.490994	0.308923
GALNT10	2	0.42641	0.490994	0.308923
LEMD1	1	0.79774	0.491037	0.308886
CREBZF	4	0.373	0.491481	0.308493
HSPA5	4	0.43141	0.491652	0.308342
VDAC2	2	-0.33084	0.492298	0.307772
ZNF513	4	0.24886	0.492298	0.307772
TMED3	4	-0.4578	0.492999	0.307154
ASB4	4	-0.38886	0.493892	0.306368
FAM160A1	4	0.16382	0.493892	0.306368
KCNAB2	4	0.18467	0.493892	0.306368
SIRT4	4	0.36606	0.493893	0.306367
MRPS15	2	0.65432	0.493893	0.306367
LOC101928436	4	-0.50056	0.495503	0.304954
PLEKHA5	4	0.052135	0.495503	0.304954
TRAF4	4	0.15995	0.495503	0.304954
KRCC1	4	-0.069965	0.496222	0.304324
SLC35B1	3	0.49317	0.496222	0.304324
HSPBP1	4	0.032046	0.496389	0.304178
[truncated: 13,970 more rows]

## Sheet: Metabolism focused CRISPR 
gene	Elesclomol+Cu(40nM)	Elesclomol+Cu(10nM)	Elesclomol(100uM)	Elesclomol+Cu(100nM)	Elesclomol(1uM)	TTM(20uM)	n	Elesclomol+Cu(40nM).q	Elesclomol+Cu(10nM).q	Elesclomol(100uM).q	Elesclomol+Cu(100nM).q	Elesclomol(1uM).q	TTM(20uM).q
FDX1	4.60124	6.53606	3.82977	2.7216	5.50475	-1.8384	10	0.0135009	0.00898016	0.0763314	0.113049	0.0763314	0.778472
NDUFC2	2.3998	0.740273	-0.185536	-0.890385	-2.65722	-4.84425	7	0.0135009	0.0730276	0.913357	0.912069	0.990669	0.301095
CYP2S1	2.38161	0.443947	-0.983465	-2.4145	-4.46704	-2.64447	3	0.0135009	0.480124	0.885984	0.734846	0.889487	0.950812
NDUFB8	2.29848	1.66869	0.324714	0.32281	2.58934	-2.69254	5	0.0135009	0.0113049	0.623539	0.570512	0.0902112	0.944204
NDUFB6	1.96157	1.01388	0.891874	-0.370776	-1.84719	-3.36003	9	0.0135009	0.00845719	0.221118	0.690902	0.910603	0.695895
GLRX5	1.90739	2.05165	2.03171	-0.505336	0.62734	-0.457313	4	0.0135009	0.00845719	0.184287	0.833925	0.531812	0.567142
DLAT	1.86367	0.534575	0.0235144	-1.32046	0.516392	-3.1131	10	0.0135009	0.0706729	0.715793	0.918808	0.33845	0.769466
ST6GAL2	1.85682	-0.0869174	-0.305542	-1.2553	-7.60552	-1.21636	5	0.0135009	0.855762	0.969784	0.946654	0.307994	0.713458
NDUFV1	1.75259	1.01081	0.48894	-0.169992	0.753656	-4.88804	7	0.0135009	0.0196888	0.431561	0.674949	0.436193	0.286383
PLOD1	1.73823	0.205077	-0.598715	-1.22738	-1.74657	-5.07181	7	0.0135009	0.476976	0.976873	0.96035	0.916366	0.262862
NDUFA6	1.46384	1.03886	-0.124055	-0.0269485	-4.54306	-2.49994	9	0.0135009	0.00845719	0.878621	0.570512	0.803562	0.950812
UQCRC2	1.43593	0.00776448	0.136317	-0.963246	-1.14931	-3.4773	8	0.0135009	0.670757	0.65181	0.928532	0.802049	0.669085
DLD	1.3039	1.06743	1.11103	-1.41576	-0.981073	-3.04012	9	0.0135009	0.00845719	0.184287	0.877791	0.794934	0.834707
OGDH	1.25015	0.993486	0.731257	1.30489	-1.50008	-2.52936	8	0.0135009	0.00845719	0.245547	0.433157	0.85918	0.969193
PDHB	1.19726	0.504736	1.55588	0.889065	-3.64533	-2.35627	8	0.0135009	0.129559	0.0959205	0.433157	0.899649	0.963562
SLC10A1	-3.35228	-0.430068	-2.05226	-0.589238	-4.49547	-3.00515	7	0.0135009	0.721435	0.245547	0.830146	0.834836	0.885108
FDPS	-3.46556	-0.735711	-0.379085	-1.34518	-0.350277	-3.08672	7	0.0135009	0.329187	0.976873	0.918808	0.650011	0.839554
ABCA3	-3.99493	-0.307573	-3.78112	-3.07043	-2.58788	-4.20794	4	0.0135009	0.925098	0.194689	0.588896	0.983615	0.555759
NDUFA2	1.22151	1.04081	1.87641	-0.607815	-1.31991	-3.1189	9	0.0135315	0.00845719	0.0763314	0.807528	0.851423	0.795905
KCNU1	1.19919	-0.352854	-0.930265	-1.91725	-2.53471	-1.87398	9	0.0135315	0.813168	0.783354	0.727204	0.990669	0.795905
DIO1	-3.66545	-0.231009	-2.65172	-2.0293	-4.97081	-4.04391	5	0.0179443	0.985565	0.233004	0.750738	0.801152	0.595055
PDHX	0.960318	0.381782	0.508937	-0.00810162	0.920492	-2.58544	10	0.0208176	0.174223	0.297781	0.556672	0.16324	0.950812
NDUFB9	1.12978	0.81025	0.78488	-1.01457	-3.48524	-3.29389	8	0.0211318	0.0255806	0.234034	0.944213	0.916366	0.721976
NDUFC1	1.35379	0.956612	1.1836	-0.740802	-1.08683	-1.3092	6	0.0216506	0.0236266	0.196634	0.873021	0.82112	0.699264
TRPM5	-2.87756	-0.536147	-2.36797	-1.14838	-4.2827	-2.94238	7	0.0216506	0.521981	0.214717	0.992569	0.851423	0.904327
ATP10A	1.65436	-0.473663	-0.926422	-1.68347	-3.18668	-3.84425	5	0.0231896	0.711935	0.870769	0.849787	0.96608	0.660186
NDUFV2	1.36495	0.0808151	0.81088	-2.62077	-1.90472	-2.71168	7	0.0265799	0.596522	0.269223	0.570512	0.928723	0.942849
ECHDC2	1.33193	0.0716111	0.0299983	-1.244	-4.97599	-2.94554	6	0.0265799	0.64172	0.784453	0.96364	0.76347	0.87914
MLXIPL	1.30149	0.284503	-1.49947	0.266963	-4.01955	-2.35192	6	0.0279964	0.420002	0.456755	0.565383	0.870856	0.969122
CERS1	2.14515	0.0795031	-1.55299	-3.4092	-2.444	-2.32033	2	0.029174	0.804279	0.756039	0.689861	0.971807	0.984986
DPYS	1.58228	0.30204	-2.84075	-0.556397	-3.69373	-4.32708	5	0.029174	0.477254	0.233004	0.83906	0.922081	0.502381
NDUFA13	1.62359	0.74299	1.54234	-0.536562	2.47932	-4.57421	4	0.0294564	0.151543	0.197836	0.838159	0.150352	0.44039
ATP4A	-2.35849	0.100608	-1.99797	-0.369848	-2.53768	-3.09527	8	0.0294564	0.535679	0.23321	0.70049	0.981461	0.794889
SLC31A1	1.03504	0.113151	-0.52685	-1.206	-2.20618	-3.09689	8	0.0321638	0.518519	0.991008	0.975223	0.953886	0.794889
UPRT	1.97107	-0.226426	-3.15683	-2.07213	-7.85216	1.20159	3	0.0347958	0.989164	0.274906	0.809607	0.486324	0.301095
CHRNB2	-3.18447	-1.18392	-1.48857	-7.23258	-2.37823	-2.32422	5	0.0355896	0.0509231	0.531047	0.113049	0.978395	0.961475
PIK3CB	1.01597	-0.593126	0.459357	-2.4504	-4.27112	-4.2838	8	0.038166	0.411364	0.38055	0.570512	0.830865	0.369607
NDUFS1	1.00067	1.0782	1.01843	-1.06521	0.770574	-4.74212	9	0.038166	0.00845719	0.184287	0.977697	0.307994	0.27063
HK2	-2.66155	-1.48667	-1.58766	-4.20172	-4.64715	-2.26943	7	0.038166	0.00845719	0.359293	0.433157	0.807764	0.944204
HNMT	1.23698	-0.572477	-0.605245	-1.65802	-5.28665	-2.69718	7	0.0414905	0.471214	0.976873	0.838159	0.72645	0.942849
PLCL2	-3.43065	-0.428932	-2.21883	-2.24015	-3.21662	-3.12145	4	0.0414905	0.772204	0.329487	0.739019	0.96608	0.83955
ISCA2	0.977478	0.542876	-0.40007	-1.07348	-2.44548	-4.74761	8	0.0418701	0.100488	0.976873	0.97661	0.978395	0.270962
SFXN5	-2.98532	-0.493157	-1.74957	-0.921945	-2.34179	-1.81256	5	0.0418701	0.701326	0.427314	0.928532	0.978395	0.834006
PGD	-3.03142	-2.0321	-1.68798	-1.89001	-5.30784	-4.43826	5	0.0418701	0.00845719	0.440012	0.81867	0.77791	0.493977
PPA1	-4.82258	-1.81907	-1.68445	-3.60916	-4.13127	-3.09347	2	0.0418701	0.0374464	0.71825	0.659232	0.901965	0.887217
NDUFS2	1.22152	0.310177	1.9403	-0.23306	1.09384	-2.52801	7	0.0439146	0.408637	0.0959205	0.690902	0.189856	0.950812
MIOX	-2.57529	-0.43613	-0.41279	-2.88372	-4.56795	-3.29439	6	0.0441457	0.711935	0.976873	0.565383	0.807764	0.756795
SCAP	1.87923	1.21387	1.22894	-0.0329066	-3.42332	-1.10183	3	0.0452842	0.0676586	0.316212	0.734846	0.96608	0.752288
UMPS	1.49213	0.0548264	-2.1309	-2.48511	-4.97489	-3.92946	4	0.0452842	0.731566	0.343862	0.690902	0.791131	0.631364
NDUFB10	1.46447	1.16759	0.960945	1.35788	-1.30452	-3.18915	4	0.0452842	0.0361757	0.301306	0.433157	0.863231	0.819422
NDUFB4	1.16528	1.0961	1.72456	-2.59686	-1.30031	-2.92437	7	0.0452842	0.0113049	0.0959205	0.570512	0.861507	0.906013
KCNE3	0.943177	-0.204045	0.789624	-1.36766	0.485766	-4.06908	8	0.0452842	0.97065	0.23321	0.912069	0.428898	0.439902
SLC2A7	-2.87951	-0.147681	-0.768733	-1.06347	-6.19211	-1.86329	5	0.0452842	0.925098	0.939202	0.983787	0.59452	0.849614
SOD3	-2.95787	-0.342089	-0.801743	-3.02871	-4.07723	-3.98719	5	0.0452842	0.881886	0.92598	0.570512	0.889702	0.619986
NDUFS3	0.929609	0.739868	1.57435	-1.01119	-1.35707	-4.51443	8	0.0463939	0.0361757	0.0959205	0.942743	0.851423	0.302567
LIAS	1.11889	0.113141	0.424099	0.241935	2.54295	-4.25683	7	0.0474641	0.567928	0.464631	0.570512	0.0763314	0.437676
PIK3R2	1.42858	0.42062	-1.59784	-2.23614	-5.1343	-1.60866	4	0.0527551	0.405461	0.532133	0.739019	0.781042	0.815351
AQP2	1.4198	-0.119719	-0.31529	-0.444333	-4.02113	-1.44129	5	0.0610726	0.885129	0.975404	0.793956	0.889702	0.769466
GAL3ST4	-2.43548	-0.863848	-1.30153	-0.452488	-3.90192	-2.54894	6	0.0611598	0.169343	0.5748	0.773433	0.889487	0.963538
PFKFB3	-2.06322	-0.175753	-0.46382	-0.933387	-3.10164	-1.2577	8	0.062779	0.933614	0.989498	0.918808	0.962568	0.656956
MANBA	0.879878	-0.428326	-0.345502	-0.422157	-1.56542	-1.80616	8	0.0636469	0.68537	0.968123	0.718764	0.869164	0.795905
NDUFA11	0.878398	0.660651	1.17984	-2.15083	-1.9922	-2.89232	8	0.0636469	0.0534634	0.184287	0.659232	0.922081	0.882541
AOX1	-2.46961	-0.307739	-0.612364	-0.836798	-4.73218	-0.751858	7	0.0636469	0.907682	0.976873	0.898755	0.807764	0.586723
NDUFA9	1.01777	0.484262	0.893949	0.861006	-0.502052	-4.40851	7	0.0654274	0.225788	0.245547	0.433157	0.726448	0.403856
RSAD1	1.01475	-0.0510876	-1.56481	-0.5748	-1.76225	-3.2318	7	0.0654274	0.788425	0.388026	0.830146	0.916366	0.783379
HSD17B10	1.31733	0.228881	-0.768024	-0.926973	-4.36148	-3.74568	5	0.0696566	0.518519	0.939202	0.928532	0.869164	0.670517
NDUFA10	0.858033	0.731748	1.15473	-1.11631	-0.341112	-3.5056	8	0.0714751	0.0374464	0.184287	0.992534	0.611099	0.660186
HYI	-3.07273	0.991514	-0.270072	0.143528	-3.18503	-2.3259	4	0.0714751	0.0658011	0.949935	0.652916	0.96608	0.969216
MTR	-2.31717	-0.980479	-0.600092	-0.889171	-4.86765	-0.543338	7	0.0739614	0.0873001	0.976873	0.912069	0.781042	0.509001
ATP6V1E2	1.33764	0.379608	0.49371	-1.01825	-0.587295	-4.48414	4	0.0756056	0.434257	0.536739	0.958718	0.781042	0.47297
MTAP	0.968957	-0.314857	-1.75624	-2.1033	-5.15974	-2.43354	7	0.0838577	0.902578	0.330554	0.690902	0.737606	0.983365
SLC5A3	-2.17247	-0.800995	-0.657097	-0.341029	-5.81034	-4.77321	7	0.0856463	0.223311	0.976873	0.7247	0.561816	0.302567
MPC1	1.22841	-0.0987417	0.534876	-2.99591	-5.86754	-3.58375	5	0.0856903	0.865438	0.486988	0.570512	0.637667	0.713219
GFPT1	1.30187	-0.150354	-3.24223	-3.90326	-1.99269	-3.53019	4	0.0894199	0.940394	0.233004	0.531676	0.928723	0.721976
TNXB	1.00847	0.0628861	-1.18848	-0.438567	-5.18461	-0.833039	6	0.0894199	0.654045	0.643522	0.765121	0.728427	0.586723
GUCY2D	-2.22183	-0.0147493	-1.20723	-1.96577	-5.12736	-3.57742	6	0.0894199	0.734712	0.62857	0.750738	0.734345	0.674099
SLC4A7	-1.87843	-0.978566	0.359489	-2.24178	-2.79382	0.143152	8	0.0931033	0.0478667	0.45641	0.646001	0.989511	0.285669
UQCRFS1	0.832341	0.111956	-0.338271	-1.00751	-1.128	-2.57232	8	0.0941685	0.521981	0.965911	0.938471	0.801152	0.955787
SRXN1	-1.87264	-0.727843	-1.29361	-0.935115	-3.71753	-2.48306	8	0.0941685	0.225788	0.505511	0.918808	0.890008	0.98476
NAA50	-2.2079	-0.675524	-1.2237	-1.71281	-4.00026	-1.9997	6	0.0941685	0.391441	0.619725	0.836098	0.873242	0.906013
B3GNT3	-2.20172	-0.328444	-1.93243	-0.618833	-2.44366	-2.28394	6	0.0946656	0.881886	0.292196	0.836098	0.978395	0.950812
UQCRC1	0.92481	0.463472	0.759629	-0.0377076	1.49086	-3.03971	7	0.0972435	0.235896	0.278592	0.621857	0.16324	0.86265
PFKP	-2.19425	-1.81736	-3.43734	-0.388631	-4.68561	-4.42423	6	0.0978189	0.00845719	0.184287	0.744682	0.792966	0.403409
AGK	-1.84706	0.324834	-0.435293	-3.22131	-3.52844	-2.65568	8	0.101431	0.321407	0.976873	0.441112	0.908299	0.944204
ATP6V0E1	-2.03233	0.101113	-0.891715	-2.32818	-4.74525	-2.889	7	0.101431	0.567928	0.84204	0.652916	0.803562	0.906013
GABRB2	-2.04584	-0.171472	-0.302942	-3.63507	-3.55086	-2.57876	7	0.101431	0.933614	0.965786	0.433157	0.926746	0.950812
CYP4F12	-2.1806	0.611172	0.136184	-1.54858	-6.70333	-2.18831	6	0.101431	0.132663	0.708333	0.873021	0.428898	0.943403
SLC9A8	-2.1639	-1.05785	-2.56586	-1.24112	-4.12236	-2.98966	6	0.102512	0.0590268	0.214717	0.964206	0.85918	0.856811
PTGR2	0.814438	-0.23245	-0.741352	-2.65728	-2.6971	-2.85893	8	0.102908	0.996484	0.919144	0.550699	0.999689	0.896429
SFXN3	-2.75923	-0.285183	-0.698322	-0.0981635	-0.193635	-4.17391	4	0.102908	0.952967	0.96527	0.708941	0.72645	0.572332
SLC39A10	-1.81879	-0.704681	-0.880988	-1.30126	-4.78471	-3.52415	8	0.105485	0.259531	0.826662	0.928532	0.753322	0.660186
SLC2A11	-2.13962	-0.094605	-0.941009	-1.75006	0.375361	-4.29022	6	0.10688	0.844091	0.821179	0.826369	0.517312	0.437676
GDE1	1.15232	0.68515	-1.45873	-2.05538	-5.37883	-3.10627	5	0.107782	0.153318	0.540388	0.75022	0.764736	0.86265
EBPL	0.956035	-0.238468	-1.44941	-1.29473	-2.62674	-1.77187	6	0.108981	0.995658	0.488005	0.942854	0.990669	0.820284
AOC1	0.795506	-0.0899377	-0.853966	-1.3464	-3.03262	-3.46948	8	0.108981	0.807805	0.847756	0.918808	0.96608	0.670339
EXT2	0.794747	-0.219769	-1.18918	-2.13033	-4.92403	-4.2025	8	0.108981	0.985565	0.586699	0.664478	0.729481	0.39938
LIPC	-2.70975	-1.06846	-1.2369	-1.92351	-4.12672	-4.04201	4	0.108981	0.135317	0.71311	0.823428	0.880419	0.595055
NAGPA	0.794375	-0.354221	-0.976858	-0.790002	-4.26272	-3.947	8	0.109109	0.815624	0.756039	0.873021	0.830865	0.493977
GUCY1B3	1.64291	0.342996	0.0487094	0.31035	-5.06056	-4.01919	2	0.109651	0.599251	0.876878	0.699747	0.830865	0.691623
SLC13A4	1.63921	0.0404315	-3.23693	-1.33064	-1.29963	-3.50759	2	0.111862	0.832813	0.388026	0.981268	0.874143	0.786606
SOD1	-2.65076	-1.62399	0.327644	0.120547	-6.50885	-3.73912	4	0.116709	0.0207907	0.635993	0.65694	0.538025	0.680609
TPH1	0.933209	-0.938014	-1.35918	-1.57054	-2.71647	-2.3996	6	0.116925	0.112037	0.53729	0.873021	0.999911	0.984986
H6PD	-3.52797	0.193608	-3.08759	0.108804	-6.97081	-4.37623	3	0.116925	0.659281	0.274906	0.717163	0.561409	0.595055
HPRT1	-2.63159	-0.41148	-0.87969	-1.07598	-1.177	-3.1964	4	0.118547	0.796626	0.891212	0.979406	0.852039	0.817073
GLUL	0.772084	-0.243124	0.777078	-0.366714	-2.30367	-2.61761	8	0.126093	0.990682	0.234697	0.699154	0.963771	0.950812
B3GALT6	-2.47637	-0.0957271	-0.130687	-1.92573	-7.08745	-4.37357	5	0.126093	0.865438	0.917519	0.801208	0.436193	0.493977
GAA	1.58307	0.253036	-0.489005	0.505126	-2.10933	0.300013	2	0.130123	0.678839	0.992316	0.671355	0.943232	0.509001
FBP2	1.0698	-0.401886	-0.210104	-0.685376	-3.89908	-1.03405	5	0.130123	0.787937	0.944973	0.872582	0.901965	0.681276
GPX1	0.851188	-0.442696	-1.50374	-1.6105	-6.66305	-2.887	7	0.130123	0.701113	0.427314	0.846056	0.420074	0.906013
ATP6V1G1	-2.58307	-0.496793	0.275673	-4.55109	-2.50038	-0.018493	4	0.130123	0.693298	0.672162	0.441112	0.978395	0.443701
HMGCR	2.6762	-0.12377	1.44986	-1.87979	-2.12498	0.809734	1	0.133131	0.953399	0.475758	0.894885	0.978395	0.593652
ACER2	0.737673	-0.574599	-1.22659	0.021004	-3.94256	-3.75306	9	0.133131	0.413823	0.535341	0.570512	0.870856	0.564342
SLC9A4	-1.90422	-1.07216	-1.38452	-3.42522	-4.77091	-4.32504	7	0.133131	0.048607	0.516914	0.441112	0.795919	0.419288
SRD5A1	-1.9401	-0.111758	-0.792869	-0.0271531	-7.51296	-3.30694	7	0.133131	0.856807	0.913357	0.621857	0.193987	0.758862
PLCXD1	-3.27567	-1.10249	-1.69458	-0.144268	-3.78177	-3.82336	3	0.133131	0.225788	0.572476	0.772199	0.928701	0.721976
RPIA	-1.71649	-0.478807	-1.3159	-3.56555	-1.33927	-3.234	8	0.134077	0.579652	0.491102	0.433157	0.847274	0.750928
AKR1A1	-2.40526	-0.00954234	-1.48341	-2.02789	-0.966436	-4.86994	5	0.140426	0.750059	0.531047	0.750738	0.851423	0.351538
ST6GALNAC3	0.875454	-0.167342	-1.83637	-3.99413	-2.06685	-0.989641	6	0.143018	0.938425	0.314319	0.433157	0.936507	0.625925
ST6GALNAC5	0.875018	-0.179371	-0.828766	0.269873	-3.68988	-3.29918	6	0.143018	0.95389	0.889589	0.565383	0.90426	0.755236
CYP4F3	-1.86616	-1.18892	-0.912356	-2.10774	-6.01811	-1.65336	7	0.143018	0.0236266	0.832999	0.690902	0.531812	0.769466
NUDT12	-2.31161	-0.337816	-0.397486	-1.51688	-5.19537	-3.48934	5	0.143018	0.886111	0.976873	0.888682	0.781042	0.736969
NEU4	-2.3465	-0.385149	-0.87224	-1.88424	-1.5211	-4.382	5	0.143018	0.821539	0.889589	0.81867	0.9029	0.493977
DHODH	-2.35756	-0.0706233	0.276779	-1.29214	0.296816	-5.56369	5	0.143018	0.838375	0.675353	0.937589	0.637667	0.262862
CHRNB1	-2.38756	-0.702245	-0.518246	-3.82877	-3.68866	-4.45546	5	0.143018	0.430814	0.999442	0.46848	0.922081	0.479686
PDE6A	-2.39189	-0.535256	-1.60386	-3.211	-0.550535	-3.30828	5	0.143018	0.596522	0.462846	0.5473	0.773541	0.791057
DCTD	-2.39597	-0.508133	-0.812912	0.982579	-6.88073	-2.43217	5	0.143018	0.638686	0.919926	0.460214	0.467882	0.984986
ACBD4	-2.49342	-0.295389	-1.43477	-2.54815	-4.44936	-3.27502	4	0.143018	0.939224	0.60549	0.687537	0.851423	0.793416
SLC7A7	1.08603	-0.520905	-2.0204	-3.01411	-4.59613	-2.66589	4	0.149712	0.659281	0.379961	0.601232	0.839567	0.945195
ITGB3	0.850494	-0.15939	-0.805764	-0.775133	-5.34599	-3.18931	6	0.149712	0.927152	0.901538	0.877768	0.695485	0.788238
COX11	0.833154	0.122106	-0.546654	-1.84026	-3.37338	-4.61138	7	0.149712	0.543916	0.992316	0.792296	0.953886	0.332326
SLC2A6	0.823504	-0.225159	-0.913428	-1.84545	-2.66866	-2.75633	7	0.149712	0.979642	0.832999	0.786135	0.990669	0.942849
GSTA5	0.730877	-1.25754	-1.57088	-1.66276	-4.24803	-2.54537	8	0.149712	0.00845719	0.338976	0.830146	0.830865	0.964297
NDUFA5	0.727441	0.288492	-0.202192	-0.675206	0.305801	-1.65872	8	0.149712	0.338746	0.902968	0.833925	0.468424	0.756795
SLC25A46	-1.80981	-0.21602	0.285506	-2.80374	-4.10831	-4.06828	7	0.149712	0.976099	0.589037	0.570512	0.863231	0.514327
CKM	-1.8164	-0.601029	-1.02227	-3.78812	-0.543018	-1.97251	7	0.149712	0.436024	0.763116	0.433157	0.72645	0.906013
B3GNT8	-1.82052	-0.0541308	-1.47129	0.90976	-0.767274	-1.02615	7	0.149712	0.795548	0.453901	0.433157	0.75656	0.625925
RFK	-1.93111	-0.760348	0.30722	-0.792153	-0.0631069	-2.27969	6	0.149712	0.296369	0.571589	0.886215	0.607036	0.950812
COQ6	-2.29418	-0.691531	-4.0803	-0.186352	-7.08482	-5.09177	5	0.149712	0.439728	0.184287	0.718764	0.436193	0.302567
PIGU	-2.42524	-0.212784	0.71702	-2.27024	-0.267437	-3.17448	4	0.149712	0.991054	0.408847	0.734016	0.729481	0.821495
ENO1	-3.07652	-0.617971	-0.460479	-6.08819	-5.21473	-5.29823	3	0.149712	0.588001	0.984162	0.433157	0.830865	0.408384
SYNJ2	-3.07987	-0.480171	0.0709345	-1.89664	-3.53023	-3.66385	3	0.149712	0.772204	0.883716	0.847273	0.955421	0.753172
LPL	1.48906	0.0914589	0.806048	-0.336029	-5.88534	-1.74439	2	0.149954	0.796626	0.539473	0.838159	0.743434	0.906013
BPNT1	1.07319	0.0650554	-1.97712	-1.10912	0.928357	0.0838328	4	0.149954	0.722058	0.395301	0.987696	0.466014	0.424948
SDHD	0.842986	0.251862	-0.576835	-2.65765	0.181065	-2.66217	6	0.149954	0.444062	0.976873	0.570512	0.544098	0.944204
MTRR	0.842469	-0.302677	-1.52151	-2.05065	-3.70769	-2.21214	6	0.149954	0.920157	0.44699	0.727013	0.901965	0.944204
UGT2B7	0.842374	-0.210352	-0.611175	-0.818595	-6.12421	-3.62313	6	0.149954	0.985061	0.976873	0.888682	0.523684	0.660186
MFNG	-1.77183	-0.261031	0.360837	-2.02582	-3.41862	-3.63926	7	0.149954	0.989837	0.498328	0.718764	0.952439	0.660186
GNPNAT1	-1.91052	-0.38892	-0.031387	-0.708362	-2.61995	-4.81148	6	0.149954	0.787937	0.822943	0.858091	0.989511	0.302567
DBI	-1.91682	-0.334043	-0.247121	-0.145663	-5.89419	-1.01401	6	0.149954	0.874969	0.929558	0.67206	0.561816	0.629484
SLC26A4	-1.9186	-0.7393	-0.0437572	-0.27359	-2.42934	-5.10563	6	0.149954	0.323144	0.826445	0.710102	0.978395	0.263616
TTYH3	-2.93811	0.924104	0.218197	0.215844	-3.15639	-4.49087	3	0.149954	0.16765	0.79091	0.690902	0.978395	0.58868
SDHA	0.831964	0.76832	0.153338	-0.41268	1.444	-2.9415	6	0.15093	0.0693929	0.690898	0.750738	0.16324	0.882028
SLC35A3	0.702541	0.143154	-1.78429	-1.13446	-6.78177	-4.56887	9	0.15093	0.477254	0.26928	0.995501	0.285263	0.301095
RPE	-1.9045	-0.718805	-1.15237	-0.47579	-6.01569	-4.11503	6	0.15093	0.335905	0.672162	0.786135	0.536181	0.493977
ACSM5	-2.22384	-0.380408	-2.53785	-4.13731	-3.91302	-1.71389	5	0.15093	0.830358	0.23321	0.441112	0.901965	0.807563
HTR3C	-2.26923	-0.500669	-0.856999	-2.02884	2.1165	-1.21056	5	0.15093	0.666489	0.903999	0.750738	0.16324	0.713458
KDM1B	1.06329	-0.0793754	-2.78133	0.507364	-1.0451	-1.97067	4	0.152445	0.86717	0.262127	0.570512	0.846002	0.917662
PLIN5	-1.8841	-0.26214	-1.35672	-1.51634	-3.49732	-2.57738	6	0.152445	0.97374	0.538294	0.886215	0.924166	0.955787
CYP2D6	-1.87795	-0.225607	0.0675612	-1.62014	-0.723767	-4.34056	6	0.156025	0.996484	0.760182	0.852889	0.76347	0.424948
HYAL2	0.821309	0.183601	0.305066	-0.520498	-7.25689	-4.28111	6	0.157626	0.509207	0.572581	0.801208	0.29492	0.437676
ITPK1	-2.12687	-0.743343	-2.16398	-1.80599	-4.97081	-3.43071	5	0.157626	0.408637	0.292196	0.838159	0.801152	0.754192
SMOX	-2.14047	-0.434895	0.51899	-1.62782	-3.09467	-4.93378	5	0.157626	0.738665	0.514335	0.861825	0.976424	0.335349
GLYAT	-2.14925	-0.79471	-3.22043	-0.693988	1.02837	-4.61138	5	0.157626	0.336798	0.206905	0.873021	0.375064	0.424948
SLC25A20	-2.15721	-0.580082	0.56396	-3.0656	-4.11115	-3.1247	5	0.157626	0.52944	0.463895	0.570512	0.889487	0.849133
HIF3A	0.814061	0.0817778	0.896588	-0.710797	-2.70149	-4.70003	6	0.15907	0.626488	0.245547	0.85918	0.998216	0.316689
PKM	-1.72939	-1.0321	-2.21881	-1.97859	-3.66148	-3.22612	7	0.15907	0.0676579	0.23321	0.739019	0.91228	0.783379
PNLIPRP3	-1.73182	-0.482706	-0.345514	-0.324077	-1.78107	-3.62437	7	0.15907	0.654352	0.975866	0.718764	0.919754	0.660186
DGKH	-1.73194	0.0118389	0.832198	-1.40416	-5.65834	-4.45137	7	0.15907	0.702073	0.269223	0.898755	0.604975	0.39938
GUCY1A2	-1.85412	-0.170039	-1.87675	-1.69956	-4.11776	-4.59148	6	0.15907	0.940899	0.301642	0.838159	0.85918	0.343615
OXCT2	0.810206	-0.0702941	0.337769	-2.99445	-2.98202	-3.90331	6	0.160257	0.81377	0.543111	0.548428	0.978395	0.575187
NUDT14	-2.11164	-0.0994144	-4.33967	0.0631203	-5.35385	-1.01237	5	0.163954	0.865438	0.184287	0.652916	0.773724	0.670538
NDUFAF1	0.689974	0.778455	0.677615	0.104938	-2.62536	-4.49021	8	0.167385	0.0314689	0.271147	0.562955	0.990669	0.302567
B3GALT4	-1.82303	-0.295437	0.300046	-1.77646	-2.2977	-2.75423	6	0.167385	0.932971	0.579376	0.81924	0.964675	0.938243
SCN11A	1.42165	0.230584	-1.18125	-0.999201	-3.59304	-4.87027	3	0.167681	0.625541	0.785591	0.961708	0.948973	0.474553
DUS4L	0.609716	-0.233333	-0.232556	-1.46058	-2.24204	-0.604283	10	0.167681	0.996484	0.908148	0.873021	0.955421	0.409177
AGPAT4	-1.82124	-0.26662	-0.666196	-1.82089	-2.96753	-2.2387	6	0.167681	0.970518	0.964972	0.801208	0.978395	0.948662
ALDOA	-2.81755	-1.56816	-0.135599	-2.36912	-7.90279	-6.06547	3	0.167681	0.0706729	0.939202	0.739748	0.486324	0.263616
PDE6C	0.944066	-0.432642	0.342406	-1.7417	-5.61527	-3.40975	5	0.170632	0.760256	0.607848	0.83906	0.726448	0.759452
PGAP1	1.01353	-0.411131	-0.551538	-3.07903	-5.6639	-1.26934	4	0.172307	0.796626	0.98325	0.585459	0.699673	0.731625
NDUFS4	0.791816	0.292801	0.0755758	-1.1109	-0.169968	-3.21046	6	0.172307	0.411364	0.756039	0.989033	0.637667	0.779455
SLC24A3	0.759959	0.0543103	0.0813007	0.481667	-1.57354	-1.81475	7	0.172307	0.648088	0.759884	0.52802	0.899182	0.795905
LIPT1	0.682339	0.0759927	-0.156915	-1.18587	-4.32843	-4.35952	8	0.172307	0.567928	0.87904	0.983787	0.815801	0.335349
PLA2G2E	-1.55892	-0.463534	-1.38968	-1.10019	-5.45244	-4.2988	8	0.172307	0.606861	0.441273	0.987696	0.604975	0.364523
ATP12A	-1.56347	0.187903	-2.06472	-1.06135	-4.86223	-3.12657	8	0.172307	0.443399	0.233004	0.968101	0.737606	0.783904
SLC29A4	-1.79729	-0.463713	-1.70972	-1.8922	-5.38692	-4.04998	6	0.172307	0.670757	0.344221	0.781447	0.678582	0.515611
GRIN3B	-1.79796	-0.0633253	-0.796586	-2.24463	-7.81147	-3.37227	6	0.172307	0.804568	0.909594	0.683384	0.185144	0.725216
ADAD1	-1.8025	-0.235013	-0.938159	-1.07419	-2.89037	-3.60555	6	0.172307	0.996484	0.822943	0.979395	0.979797	0.666369
ABCF1	-2.07356	0.268762	-0.762749	-1.05397	-2.20691	-2.27489	5	0.172307	0.512765	0.944422	0.980184	0.978395	0.948662
HAAO	-2.25227	-1.08483	-2.08207	-4.49136	-4.37601	-2.94919	4	0.172307	0.129645	0.358059	0.441112	0.856939	0.902568
CACNB3	1.33904	-0.811714	-0.93355	0.227483	2.14977	-3.77041	3	0.172826	0.450079	0.899268	0.690902	0.335691	0.721976
INPPL1	1.00614	-0.679489	-0.131435	0.578765	-4.96324	-1.06148	4	0.17381	0.476976	0.901538	0.565116	0.792966	0.695895
ATP6V1E1	-2.24003	-0.486272	-0.960612	-1.85391	-5.92185	-3.8327	4	0.174158	0.708364	0.860998	0.838159	0.637667	0.660186
UROC1	-1.78002	-0.377697	0.78363	-2.8956	-5.08878	-3.65234	6	0.177617	0.804143	0.280125	0.565116	0.737606	0.660186
MAN2A1	-1.77764	0.412991	-0.894554	0.874714	-4.56504	-1.78146	6	0.177631	0.315611	0.849014	0.433157	0.807764	0.821495
AQP8	-1.54218	-0.537801	-1.53108	-1.83617	-2.90443	-4.6926	8	0.17812	0.477254	0.347418	0.750738	0.978395	0.283166
AIFM2	-1.77258	-0.881124	-3.4102	-1.15315	-1.3537	-2.87507	6	0.17812	0.156652	0.184287	0.9957	0.856592	0.906013
DGKI	0.995889	-0.762465	-0.668728	-1.72048	-2.23934	-4.12273	4	0.17951	0.405461	0.969784	0.861799	0.956283	0.578146
QSOX2	-1.76924	-0.926451	-1.2594	-2.29154	-4.93237	-3.17918	6	0.17951	0.125077	0.599613	0.671355	0.764736	0.791057
PNPLA7	1.31537	-0.6066	-2.47057	-0.96452	0.436187	-3.5151	3	0.180422	0.597014	0.338976	0.950798	0.72645	0.780527
DHCR7	0.989962	-1.07279	-2.22446	-1.46164	-2.3867	-0.408753	4	0.180422	0.133048	0.328867	0.918808	0.971068	0.553167
POMGNT1	0.986052	-0.762514	-0.685755	-0.454437	-5.84909	-1.79825	4	0.180422	0.405461	0.966445	0.81924	0.650011	0.875637
FTMT	0.765883	-0.523993	0.254181	-1.57074	-1.66855	-4.24027	6	0.180422	0.567928	0.60581	0.873021	0.89642	0.450808
SLC24A2	-1.49427	-0.831483	0.856979	-2.24281	-5.97352	-4.12532	9	0.180422	0.0952217	0.231969	0.617544	0.486324	0.424948
ASRGL1	-1.76445	0.204894	-2.01465	-0.113168	-2.27967	-3.63413	6	0.180422	0.481367	0.271147	0.659232	0.960434	0.660186
ACO1	-2.02797	-0.369139	-1.80855	-1.35964	-4.50349	-1.69312	5	0.180422	0.835462	0.407196	0.922047	0.856939	0.807563
SRM	-2.03718	-0.382742	-0.990209	-2.01196	-4.98591	-5.58699	5	0.180422	0.826355	0.825489	0.758234	0.801152	0.216823
DHTKD1	-1.75021	0.430751	0.604143	-1.03551	-3.13927	0.34305	6	0.181574	0.296369	0.350803	0.96035	0.964893	0.301095
OXA1L	-2.69389	-0.290963	-1.19582	-1.10832	-2.53023	-3.32673	3	0.181574	0.972496	0.781629	0.994128	0.990669	0.834006
CLIC5	-3.40917	0.0499653	-1.68984	-3.0222	-3.9855	-7.21689	2	0.181574	0.830358	0.716713	0.728298	0.91231	0.126571
GART	0.889008	1.18974	-1.79622	-0.112341	-4.24644	-2.68679	5	0.183285	0.0207907	0.422008	0.700519	0.870856	0.944204
PDHA1	0.87514	-0.588227	0.263835	-2.45367	-0.701239	-4.83879	5	0.183285	0.522878	0.675353	0.664645	0.781042	0.369607
SLC29A1	-2.19137	-0.392465	-3.47777	-2.07714	-3.21564	-2.84265	4	0.183285	0.824472	0.214929	0.786135	0.96608	0.926466
SCN8A	-2.19193	-0.429447	-1.99661	1.07444	-4.00494	-3.17601	4	0.183285	0.772204	0.388026	0.46848	0.890008	0.821495
FUT10	-1.50686	-0.461672	-1.46759	-0.923602	-2.1549	-1.05676	8	0.184805	0.614935	0.394221	0.915524	0.946859	0.593652
TRPC4	-1.50897	-0.181368	-1.55342	-2.3407	-5.98403	-2.981	8	0.184805	0.940505	0.341227	0.598147	0.494716	0.84104
GAPDH	-2.1833	-0.965612	-1.69527	-0.0723834	-4.64819	-3.88147	4	0.186269	0.210731	0.491227	0.697372	0.832017	0.650345
HMOX1	0.753149	-0.0366191	-1.50237	-0.902207	-5.72373	-1.58624	6	0.18832	0.772204	0.45641	0.918808	0.604975	0.769466
CACNB4	0.96035	0.317213	-0.263516	-2.69674	-2.44501	-4.86988	4	0.19278	0.477254	0.94708	0.659232	0.978395	0.372946
DECR2	-2.16625	-0.378445	-2.46648	-0.978291	-2.55378	-5.1207	4	0.19278	0.836482	0.294281	0.944131	0.978395	0.302567
ALDH1A1	0.651228	0.217844	-0.551982	-2.45387	-4.47372	-2.56783	9	0.193831	0.411364	0.992316	0.570512	0.807764	0.948662
AGPAT3	0.649611	0.263489	-0.247608	-0.965539	-2.59199	-3.27937	9	0.193831	0.383617	0.919926	0.928532	0.994408	0.721976
KCNC2	-1.71664	-0.58267	-4.36713	-0.566618	-4.37459	-0.948022	6	0.193831	0.477254	0.0959205	0.820093	0.843211	0.610476
AGPAT1	-1.99229	-0.979692	0.459643	-0.512565	-5.10293	-4.43826	5	0.19602	0.174223	0.541441	0.830146	0.790415	0.493977
TRPV2	0.724862	-0.405563	-0.498574	-0.615889	0.675513	-3.09033	7	0.198973	0.73308	0.991279	0.835577	0.450819	0.839554
STEAP2	-1.46053	-0.296439	0.366309	-1.73025	-2.80082	-1.37383	9	0.198973	0.940505	0.427314	0.793956	0.987838	0.677662
KCNT1	-1.62972	0.125999	-1.59192	-2.55298	-2.34737	-4.74697	7	0.198973	0.543916	0.359293	0.570512	0.978395	0.302567
MTTP	-2.61645	-0.181657	-1.12409	-3.07422	-0.252754	-3.13503	3	0.198973	0.963522	0.816016	0.659413	0.785939	0.889213
XYLT2	-2.63267	-0.75598	0.590445	-1.99057	-5.23384	-5.25383	3	0.198973	0.509207	0.586699	0.836098	0.830865	0.408384
DHDDS	-2.66509	-0.0195045	1.26626	-0.42748	-7.26204	-2.50176	3	0.198973	0.835238	0.301306	0.83906	0.531812	0.969122
GMPPB	-2.68276	-0.44006	-1.08956	-3.72779	-1.95668	-3.24378	3	0.198973	0.79895	0.84204	0.570512	0.956241	0.86265
PI4KA	-5.93873	-3.3158	1.74136	0.507418	3.11826	-3.727	1	0.198973	0.103431	0.408847	0.75391	0.464074	0.834006
SCO2	0.733508	-0.0619357	-1.27486	-0.211077	-3.6883	-4.24217	6	0.199393	0.804279	0.591168	0.690902	0.90426	0.450808
ASNSD1	-1.69524	-0.326095	0.202307	-2.95108	-4.24322	-2.30267	6	0.199393	0.885129	0.65181	0.550699	0.851423	0.955641
SULT2B1	0.731188	-0.144892	-1.57449	-1.78662	-1.63211	-3.89859	6	0.202396	0.907682	0.423154	0.81867	0.889702	0.576047
SLC16A10	0.937347	-0.0217203	-3.04085	-1.38164	-1.50811	-3.24135	4	0.202431	0.807556	0.234697	0.935118	0.889487	0.797301
GALNT6	-1.69123	-0.423034	-1.02595	-3.47251	-1.89403	-3.56442	6	0.202592	0.731566	0.763116	0.475659	0.919754	0.680154
PLIN4	-1.68617	-0.508396	-1.3424	-1.53319	-4.30667	-2.81913	6	0.205543	0.588001	0.543111	0.877791	0.851423	0.917662
SCN4B	-1.67956	-0.343663	-2.39837	-1.34532	-8.49861	-1.31232	6	0.205817	0.857965	0.233004	0.928532	0.16324	0.700823
HPGD	-1.60155	-0.674197	-1.71763	-1.10452	-2.76391	-2.64123	7	0.210424	0.387754	0.3378	0.989033	0.989511	0.943403
CHSY1	-1.6019	-0.410915	-2.05226	-0.729769	-4.23838	-3.40995	7	0.210424	0.73308	0.245547	0.852889	0.851423	0.718348
PRDX6	0.723048	-0.115824	-0.429555	0.060967	-0.629912	-0.702917	6	0.211116	0.876696	0.976873	0.598147	0.742355	0.553167
ADCY10	0.718454	-0.416154	-0.468688	-2.20016	-3.08278	-3.15687	7	0.217032	0.73308	0.976873	0.674949	0.96608	0.796433
ATP6V1H	0.91771	-0.0438887	-4.41547	-1.78893	-6.93007	-1.11136	4	0.217609	0.830453	0.184287	0.846056	0.486324	0.704365
AKR7A3	-1.44339	-0.126062	-1.30776	-2.50881	-1.22245	-3.63486	9	0.217609	0.865168	0.470488	0.566349	0.830865	0.595055
PANK4	-1.46011	-0.456448	-0.506838	-0.763253	-3.42986	-3.55218	8	0.217609	0.623558	0.999442	0.857623	0.9215	0.647031
B4GALT1	0.714272	-0.574395	-2.20426	-2.06401	-5.46735	-3.69916	6	0.218834	0.488617	0.241291	0.7247	0.650011	0.635517
PDK2	-1.88265	0.158319	-1.47223	-1.55443	-2.15473	-4.20581	5	0.218834	0.590986	0.540388	0.877791	0.972498	0.553167
CHRNB4	-1.90453	-0.583948	0.133487	-3.62095	-2.0375	-2.95427	5	0.218834	0.52944	0.791639	0.488402	0.952439	0.911924
XYLB	-1.9077	-0.342988	0.800583	-1.34684	-3.29225	-7.3073	5	0.218834	0.881886	0.338976	0.928532	0.964893	0.0531598
SIRT7	-1.65175	-0.446804	-1.04768	-2.78154	-8.39793	-2.29102	6	0.219032	0.702073	0.752308	0.570512	0.16324	0.951729
SCNN1D	1.27361	0.176733	-1.26055	-1.56227	-4.1555	-3.02641	2	0.220362	0.729486	0.840278	0.928532	0.899718	0.906013
TRPM4	0.903829	0.221877	-1.85211	-1.5548	-3.99496	-4.35715	4	0.220362	0.555467	0.434596	0.898755	0.89112	0.509001
NDUFB7	0.709434	0.188378	-0.465068	-1.36065	-4.41537	-2.94632	7	0.220362	0.477254	0.976873	0.911635	0.847274	0.904327
AMPD2	0.707872	0.448796	0.503967	-0.338513	-1.06984	-2.08345	6	0.220362	0.277116	0.428697	0.727352	0.815801	0.926466
PIP5K1B	0.707577	-1.17386	-1.80687	-1.33616	-6.34125	-5.30981	6	0.220362	0.0270632	0.322539	0.928532	0.486324	0.198143
STARD5	0.706534	0.0682761	-1.00814	-1.47685	-5.14755	-1.93833	7	0.220362	0.615185	0.778672	0.881908	0.737606	0.882028
SLC15A2	0.614054	-0.112709	-1.62826	-0.644375	-3.28501	-1.37691	8	0.220362	0.839049	0.317935	0.820093	0.942197	0.68349
SULT6B1	0.613594	-0.56877	-0.891617	-0.880679	-4.44824	-2.1472	8	0.220362	0.439728	0.823086	0.898755	0.79943	0.928316
CRLS1	0.61051	-0.195593	0.745257	-2.78527	-4.03557	-4.01167	8	0.220362	0.960898	0.245547	0.537221	0.852039	0.466721
PPARA	-1.30897	-0.612937	-1.04509	-2.52999	-1.09449	-1.57649	10	0.220362	0.323144	0.6414	0.5473	0.781042	0.703371
COMTD1	-1.45007	0.0724423	-0.460121	0.241035	-3.15361	-3.97887	8	0.220362	0.567928	0.986871	0.53664	0.955421	0.481956
IDH2	-1.56777	-0.0663863	-0.163502	-2.4362	-3.59735	-4.55761	7	0.220362	0.798228	0.889589	0.613142	0.919754	0.34242
MAT2B	-1.4446	-0.634156	-1.71403	-1.81219	-2.89254	-5.29468	8	0.222687	0.35699	0.292196	0.76549	0.978395	0.137709
SLC5A11	-2.5064	-0.318694	-0.341017	-1.1162	-2.79865	-4.8321	3	0.223991	0.940394	0.976873	0.995501	0.990669	0.4933
ACADSB	0.703703	-0.103736	-0.212803	-1.76656	-3.89724	-2.28516	6	0.224676	0.858935	0.917519	0.820093	0.889487	0.950812
CYP19A1	1.26194	0.190208	0.089867	-1.98105	-5.99743	0.555243	2	0.226434	0.72162	0.855567	0.873021	0.737606	0.455954
GXYLT1	-1.62871	-0.400358	-1.88165	-1.26754	-4.43664	-1.96983	6	0.22975	0.770124	0.301306	0.95228	0.830865	0.897266
NT5C	-1.84324	-1.25349	-0.33046	-2.89916	0.753464	-3.7684	5	0.23196	0.0396664	0.976873	0.598147	0.517312	0.660186
GGTLC2	-1.85418	-0.835363	-2.81433	-1.86718	-2.74545	-5.02012	5	0.23196	0.28526	0.233004	0.820093	0.990669	0.302567
CACNB1	-2.02138	-0.471034	-2.59911	0.380652	-3.83136	-3.69353	4	0.23196	0.721435	0.275046	0.570512	0.903635	0.693591
ABHD12B	0.840766	-0.617067	0.271869	-2.65534	-2.93028	-0.756675	5	0.232773	0.477254	0.675353	0.646001	0.978395	0.660186
ACACB	1.124	-0.101785	-0.13002	-0.22452	-5.61556	-3.36271	3	0.238085	0.899063	0.939202	0.793956	0.781042	0.819422
PIK3CG	-2.00033	-0.288764	-2.19352	-1.38059	-4.45396	-4.55621	4	0.238085	0.948744	0.3378	0.935408	0.851423	0.448809
ZACN	0.876065	-1.55826	-1.24632	-1.75008	-3.02306	-3.05149	4	0.239905	0.0218694	0.71001	0.852995	0.978395	0.86265
CTNS	-1.79758	-0.644946	-0.501441	-3.62453	0.0894936	-1.32071	5	0.240247	0.476976	0.996741	0.488402	0.650011	0.731502
GALNT18	-1.81218	-0.250168	-3.00187	-0.578179	-6.57671	-3.5227	5	0.240247	0.996484	0.221118	0.846056	0.531269	0.721976
GAL3ST1	-1.9947	0.737674	-1.21034	-1.92861	-5.6292	-4.22545	4	0.240247	0.156652	0.728029	0.821003	0.716063	0.553167
HDHD1	0.806371	-0.0370018	-0.408648	-2.97723	-7.71912	-3.66089	5	0.242364	0.787937	0.976873	0.570512	0.306489	0.693591
PIP4K2C	-1.97793	-1.07194	-0.011461	-2.02056	-2.22288	-4.89486	4	0.248323	0.133048	0.84696	0.798357	0.955421	0.367897
SLC26A1	0.586486	0.210015	-0.554996	-0.971675	-5.2356	-3.43527	8	0.250247	0.430025	0.976873	0.928532	0.64817	0.68349
AOAH	-1.76512	-1.28064	0.341351	-0.835191	-5.03031	-1.90276	5	0.250247	0.0361757	0.607848	0.915524	0.801152	0.878738
STARD10	-1.76541	-0.168059	-2.78673	-0.0760575	-0.787731	-0.477766	5	0.250247	0.948553	0.233004	0.690902	0.792966	0.586723
ALOX15B	-1.77626	-0.124623	-0.423885	-1.06599	-2.98895	-0.916796	5	0.250247	0.890345	0.976873	0.983787	0.978395	0.660186
PPAT	-1.97232	-0.229205	-1.5519	-1.40268	-1.41904	-3.16781	4	0.250247	0.996303	0.548651	0.928532	0.874143	0.824733
CLYBL	-1.96382	-0.282514	-0.77765	-1.00094	-5.00087	-4.32197	4	0.253435	0.955571	0.929722	0.950798	0.789777	0.517243
SCN4A	1.20393	1.2028	1.07644	-1.99021	-5.29014	-3.43832	2	0.255443	0.136697	0.435668	0.873021	0.803562	0.795905
KCND2	1.05202	-0.719055	0.747281	1.59073	-4.82442	-2.12015	3	0.255443	0.521981	0.505511	0.486405	0.85918	0.944204
UPB1	0.851922	0.581412	-0.752823	0.97519	-3.70407	-2.62275	4	0.255443	0.273556	0.940407	0.488402	0.918005	0.950812
SLC25A43	0.690832	0.0495391	-0.0987786	-0.247437	-1.91124	-1.59386	7	0.255443	0.659281	0.889589	0.690902	0.928723	0.754192
CYP2B6	0.684412	0.684397	-0.0993598	0.0968613	-5.9008	-4.28945	7	0.255443	0.074523	0.889589	0.570512	0.54007	0.437676
ATP6AP2	0.679535	-0.0908483	-0.582382	-0.790479	-1.17558	-3.17983	7	0.255443	0.830358	0.976873	0.886215	0.851423	0.792626
HPDL	0.676963	0.132955	-0.794458	-0.277325	-2.02193	-3.29823	7	0.255443	0.537339	0.913357	0.700631	0.943232	0.758862
GNE	0.676057	-0.266407	-1.0558	-1.64172	-1.15653	-3.63234	7	0.255443	0.985565	0.748026	0.83906	0.851423	0.660186
TRPC3	0.665999	-0.59529	-2.40941	-2.10799	-4.68883	-3.80428	6	0.255443	0.476548	0.233004	0.717061	0.792966	0.595055
ADIPOR1	0.57882	-0.0817021	-0.600782	-1.32859	-0.513033	-1.47614	8	0.255443	0.796626	0.976873	0.925291	0.648381	0.704365
SCN10A	-1.39357	-0.262695	-1.8479	-1.05483	-6.81805	-3.40937	8	0.255443	0.973575	0.258001	0.964206	0.285263	0.693591
CNDP1	-1.49249	0.119899	-0.332115	-0.971345	-2.46312	-2.03565	7	0.255443	0.543916	0.975866	0.928532	0.978395	0.917662
VDAC2	-1.49635	0.155658	-0.248176	-2.31501	-1.25023	-2.04182	7	0.255443	0.529139	0.929558	0.652916	0.851423	0.926466
ANGPTL3	-1.50772	-0.111832	-2.02188	-3.14092	-1.65915	-3.85315	7	0.255443	0.856807	0.245547	0.53664	0.904913	0.595055
PLCL1	-1.51494	-0.497824	-0.94462	-0.276464	-2.34953	-4.50864	7	0.255443	0.596522	0.80048	0.700631	0.978395	0.388276
B3GALT5	-1.74725	-0.100652	-1.43278	-1.36408	1.50344	-4.59961	5	0.255443	0.865438	0.589037	0.922047	0.306489	0.424948
GK5	-1.93311	-1.14119	-1.93224	0.239072	-5.91109	-4.12173	4	0.255443	0.0980741	0.408847	0.624511	0.637667	0.578146
XDH	-1.93311	-0.564289	-4.00796	-0.901598	1.18587	-1.26024	4	0.255443	0.596522	0.184287	0.928532	0.393769	0.730795
CYP4F8	-1.93457	-1.17459	0.621937	0.124996	-1.71585	-2.65333	4	0.255443	0.089286	0.458955	0.654951	0.904913	0.949275
PIGC	-1.93695	0.663391	-0.0281285	-0.147433	0.534137	-2.5959	4	0.255443	0.210613	0.860221	0.718764	0.554982	0.954875
KCNN1	-4.1138	-1.93496	-7.24388	-7.32139	-1.00761	-2.51257	1	0.255443	0.223311	0.23321	0.53664	0.922081	0.978381
ATP6V1B2	-4.55867	-1.34339	-1.20655	-3.3333	-5.27037	-3.45736	1	0.255443	0.405337	0.888353	0.72934	0.889681	0.890697
ATP1A3	-4.99242	-0.455216	-3.09459	-2.70816	3.92466	-4.12173	1	0.255443	0.870093	0.515488	0.81924	0.365792	0.77179
TRPM6	-1.56094	-0.13478	-1.4372	-1.7975	-4.84559	-5.16923	6	0.257787	0.896075	0.494238	0.816937	0.781042	0.250454
ACSS2	-1.55674	-0.760152	-1.86877	-2.45721	-3.23906	-5.63138	6	0.260156	0.296369	0.304337	0.645793	0.953886	0.13065
ADCY8	-1.73028	-0.549804	-2.56026	-2.21641	-2.28444	-4.96218	5	0.260803	0.580896	0.23321	0.715328	0.978395	0.332326
SEPHS1	-1.91462	-0.878927	-1.66531	-2.96259	-0.766933	-1.58104	4	0.260803	0.294744	0.505511	0.615864	0.801152	0.807563
C1QTNF3	-1.36637	-0.284525	0.103793	-1.74618	-6.36599	-3.33095	8	0.268637	0.940505	0.683966	0.793956	0.418814	0.713458
SDS	-1.54346	1.47e-05	0.885409	-2.23489	-5.89503	-2.86298	6	0.26949	0.729486	0.245547	0.68512	0.561816	0.906013
HGD	-1.54374	-0.468494	-0.618291	-0.635126	-1.09268	-3.38913	6	0.26949	0.665215	0.976873	0.83906	0.822518	0.721976
ME3	-1.71006	0.49841	-0.577589	-1.5706	-2.40938	-4.08902	5	0.26949	0.335948	0.976873	0.877791	0.978395	0.585472
COQ5	-1.89825	-0.415651	-0.258373	-1.41733	-7.20766	-1.46167	4	0.270918	0.79198	0.945088	0.928532	0.450819	0.77754
NPR1	1.01915	-0.542692	-1.55124	-2.6021	-5.63577	-2.58176	3	0.271739	0.688401	0.60643	0.717061	0.781042	0.961475
ATP2B4	0.826541	0.104127	-1.8673	-2.2155	-5.41714	-4.12207	4	0.271739	0.689161	0.428956	0.744511	0.737284	0.578146
EXTL3	0.665476	-0.253379	-1.47501	-1.35847	-4.9565	-2.98175	7	0.271739	0.989837	0.453901	0.911635	0.773541	0.885108
NDUFB11	0.642832	0.938112	1.41955	-0.688952	-0.569139	-3.2803	7	0.271739	0.0236266	0.184287	0.846056	0.72645	0.759452
SSTR4	0.639303	-0.109424	-0.852947	-2.94606	-5.10459	1.63383	7	0.271739	0.856807	0.876878	0.550699	0.743434	0.0531598
LCLAT1	-1.46427	-0.211371	-1.00477	-1.38654	-0.250509	-1.60175	7	0.271739	0.973575	0.778672	0.905089	0.637667	0.754192
SLC25A11	-1.52876	-0.0961822	0.595428	-0.2866	-1.48719	-2.25279	6	0.271739	0.846481	0.358912	0.717163	0.870856	0.950812
KCNJ5	-1.53429	0.271791	-1.18051	-1.19001	-3.55144	-3.27109	6	0.271739	0.430814	0.653094	0.985913	0.919754	0.762662
DPEP1	-1.88643	-0.143642	-3.14916	-2.23476	-5.49033	-3.18288	4	0.271739	0.933614	0.23321	0.739019	0.729481	0.820777
PKD2L1	1.89253	-0.631321	-0.110488	1.83502	-1.47069	-3.52011	1	0.274344	0.73308	0.969784	0.625393	0.953886	0.87914
BLVRA	-1.69245	-0.1586	-1.48359	-2.65139	-8.07161	-3.26989	5	0.274344	0.938425	0.531047	0.646001	0.29492	0.795905
PLCE1	-1.87032	-0.507331	-1.98319	-0.693594	-6.72781	-2.63274	4	0.274747	0.678042	0.392801	0.873021	0.518908	0.950812
GLYCTK	-1.34857	-0.340593	-0.0302245	-2.70139	-3.66615	-3.58356	8	0.275786	0.838375	0.79321	0.5473	0.899182	0.630937
ENPP2	0.811583	-0.543442	-0.869568	-1.08972	-0.836782	-3.10448	4	0.279329	0.62469	0.895794	0.983787	0.807764	0.842201
SLCO4A1	-1.5144	-0.493899	-1.97006	-2.83119	-5.05002	-4.49218	6	0.279329	0.615185	0.278592	0.570512	0.743434	0.379749
ST6GALNAC2	0.622209	0.31023	0.0645744	-0.0919628	-6.79851	-3.1242	7	0.281922	0.408637	0.778672	0.652916	0.366974	0.819422
ALKBH5	-1.33997	0.0531616	-1.05574	-1.18509	-4.32515	-2.5557	8	0.282305	0.597595	0.686375	0.983787	0.815801	0.961475
MMADHC	-1.50896	-1.17025	-2.01144	-0.915616	-2.85942	-3.22878	6	0.282446	0.0270632	0.271147	0.922047	0.985491	0.77179
PDK1	-1.85361	-0.177934	-0.447503	1.02696	-1.32968	-2.48511	4	0.282446	0.967758	0.98659	0.480406	0.86559	0.981177
ADK	0.632241	-0.169758	-0.781662	-3.34147	-1.95963	-2.64916	6	0.283851	0.940505	0.914396	0.488402	0.924761	0.944217
CHRNA7	0.610002	-0.0587958	-0.0673625	-1.04073	-5.08434	-1.26431	7	0.283851	0.795548	0.889589	0.969706	0.752625	0.680154
RHBG	0.60366	0.232108	-0.953663	-0.453149	-3.26015	-0.652794	7	0.283851	0.445305	0.80048	0.750738	0.962718	0.555759
SLC24A5	-1.32624	-0.477755	0.17738	-0.454849	-0.795811	-4.43297	9	0.283851	0.595229	0.611403	0.7247	0.726448	0.332326
DUS3L	-1.33309	-0.576917	-0.487417	-2.09393	-3.91581	-0.333482	8	0.283851	0.435185	0.997931	0.679561	0.865426	0.39938
SLC39A3	-1.33425	-0.435256	-0.301455	-2.11935	-4.31403	-4.71177	8	0.283851	0.670757	0.945088	0.670567	0.819509	0.280721
AKR7A2	-1.33637	-0.0238369	-0.317817	-0.61889	-6.85216	-3.59011	9	0.283851	0.711935	0.966445	0.807528	0.23381	0.622369
NT5E	-1.44825	-0.26305	-1.65227	-1.45394	-4.83622	-2.90519	7	0.283851	0.989837	0.344221	0.886215	0.788182	0.906013
SLC6A20	-1.44841	0.243075	-0.501624	-1.23184	-5.98027	-4.29823	7	0.283851	0.442507	0.99319	0.955555	0.535875	0.433574
SLC15A4	-1.50332	-0.258257	-0.325761	-0.478188	-4.01489	-3.76036	6	0.283851	0.978537	0.966445	0.786135	0.870856	0.612274
CYB561A3	-1.8424	0.134308	0.965987	-0.145763	0.904623	-4.5358	4	0.283851	0.654352	0.301306	0.718764	0.468424	0.457603
ATP2A3	-1.84309	0.203911	-0.954848	-2.15136	-4.65856	-2.76602	4	0.283851	0.570393	0.86535	0.758234	0.830865	0.942415
PCYT1A	0.630404	0.386706	-1.61695	-0.146582	-3.17385	-2.20841	6	0.283884	0.333223	0.400244	0.67345	0.958917	0.944204
PIP4K2A	-2.23649	-0.0829536	-0.0446073	-4.01019	-1.89374	-1.53067	3	0.283884	0.890285	0.917519	0.550699	0.956241	0.82768
PLCXD2	-2.2462	1.09852	-3.85021	-2.73911	-6.62173	-3.1189	3	0.283884	0.112037	0.23321	0.700519	0.637667	0.906013
CLCNKA	-2.25197	-0.198298	-0.73066	-0.383623	-2.5254	-4.52187	3	0.283884	0.973575	0.975866	0.833925	0.990669	0.576047
PKD1	-2.26296	-0.0506008	-2.22448	-3.34722	-3.25537	-1.97897	3	0.283884	0.865168	0.408847	0.593955	0.977791	0.939057
GSTM3	-2.27292	-0.267483	-1.47663	0.338318	-4.07772	-2.59939	3	0.283884	0.989837	0.654942	0.674949	0.909696	0.955787
IMPDH2	-1.65257	0.421927	-1.23733	-0.711475	-2.15782	-0.715735	5	0.285754	0.397048	0.662959	0.873021	0.977791	0.640412
KCTD5	0.789019	-0.380045	1.79198	-2.70729	-5.7062	-1.05271	4	0.286345	0.835238	0.184287	0.659232	0.692439	0.695895
NDUFA1	0.58735	0.335088	0.587917	-1.2553	-0.733315	-3.57576	7	0.289343	0.405461	0.343862	0.937589	0.743434	0.670538
DGKG	0.586687	-0.333044	-1.9638	-1.84026	-2.99201	-0.50209	7	0.289343	0.865438	0.262672	0.792296	0.96608	0.503146
NCEH1	-1.31305	0.0355823	-1.04963	-0.728616	-5.17539	-3.18457	9	0.289343	0.638686	0.704256	0.837443	0.700762	0.764941
SLC26A5	0.778683	0.0823156	0.581022	-0.978105	-6.05744	-0.718538	4	0.289344	0.709146	0.486988	0.944131	0.633618	0.621156
CYP1A2	0.742729	0.235376	-1.41931	0.0105395	-3.70587	-3.13017	5	0.289344	0.518519	0.589037	0.659232	0.9215	0.842802
HMOX2	0.737666	0.258713	-0.280301	-0.459532	-6.36936	-1.80019	5	0.289344	0.512765	0.95307	0.801208	0.561409	0.834006
UGT2B17	0.622626	-0.336323	-2.37459	-1.78216	-0.826976	-4.93246	6	0.289344	0.868653	0.233004	0.81867	0.781042	0.296127
UQCRQ	0.621048	-0.0468558	-0.0419847	0.222366	-5.60302	-0.787648	6	0.289344	0.787937	0.825489	0.570512	0.636486	0.576047
SHMT2	0.618744	-0.425373	-0.112494	-0.582221	-3.81186	-3.50141	6	0.289344	0.729486	0.87435	0.826718	0.897236	0.695895
PIGZ	-1.30036	-0.406362	-0.353015	-1.11151	-4.98254	-2.8876	8	0.289344	0.72162	0.969784	0.989033	0.72645	0.885108
ATP2C2	-1.30394	-0.42724	-0.721054	-0.953097	-3.52536	-2.93924	8	0.289344	0.687631	0.927486	0.925141	0.908299	0.859669
DPYSL3	-1.30845	-0.217136	-1.56933	-1.55449	-5.7997	-2.83497	9	0.289344	0.97374	0.317935	0.846056	0.517312	0.917662
NMNAT1	-1.31142	-0.559305	-1.13597	-0.418798	-4.71574	-4.60635	9	0.289344	0.431461	0.594581	0.710102	0.785939	0.296127
DAGLA	-1.48319	0.229077	-2.35746	-1.47991	-1.97024	-3.6737	6	0.289344	0.466362	0.233004	0.8897	0.926746	0.650345
SLC25A30	-1.48576	-0.232656	-0.543937	0.121451	-2.8762	-1.43488	6	0.289344	0.998245	0.981056	0.570512	0.981257	0.721976
SLC13A5	-1.48915	-0.242359	-1.24802	-1.0508	-3.0255	-2.91934	6	0.289344	0.990112	0.60581	0.965407	0.976424	0.888511
PIK3C3	-1.49144	-0.145146	-2.24884	-0.184897	-5.56996	-1.61524	6	0.289344	0.907682	0.234421	0.68512	0.637667	0.77179
HMGCS1	-1.80577	0.549561	-1.31896	-1.17321	-4.35869	-3.70668	4	0.289344	0.308222	0.663571	0.995574	0.85918	0.688377
OSBPL8	-1.80751	-0.405676	-2.49669	-1.26751	-5.91741	-3.65708	4	0.289344	0.804143	0.292196	0.969706	0.637667	0.698168
MAN2B1	-1.80821	-0.210244	-0.20125	0.646706	-0.915142	-2.58458	4	0.289344	0.989846	0.92598	0.548428	0.82653	0.955787
AKR1B1	-1.18063	-0.547545	-1.47358	0.573966	-3.93243	-5.03092	10	0.290748	0.420002	0.327253	0.433157	0.852039	0.126571
KCTD1	-1.47537	-0.594778	-1.67079	-1.22046	-5.31176	-3.56678	6	0.293304	0.476713	0.366595	0.976582	0.700762	0.68005
ELOVL5	-1.29635	-0.599548	-0.0975607	-1.68022	-3.89132	-3.82296	8	0.295273	0.405461	0.834039	0.820093	0.869164	0.547438
ABCA13	0.519331	-0.166049	-0.443446	-0.881841	-2.4032	-4.65186	9	0.300819	0.911851	0.976873	0.898755	0.978395	0.280721
FABP3	0.514076	-0.318039	-0.293514	-1.35483	-5.48618	-3.01464	9	0.300819	0.889391	0.939202	0.898755	0.589441	0.845832
PGS1	-1.77593	-0.771948	-0.576881	-0.646974	-6.56547	-3.25266	4	0.301176	0.405461	0.976873	0.861799	0.535875	0.795905
SLC35B1	-1.4588	0.0810716	-1.15864	-2.07804	-3.84514	-1.71288	6	0.307141	0.626599	0.66711	0.718764	0.890008	0.796433
ACSL4	-1.45621	-0.453748	-0.942563	-1.59183	-0.698342	-2.97308	6	0.307307	0.690082	0.82099	0.863606	0.75567	0.865192
SLC25A21	-1.61756	-0.250285	0.301301	-0.906322	-4.47107	-0.22803	5	0.307307	0.996484	0.635993	0.928532	0.85918	0.516733
ATP5B	-1.62181	-0.299544	-0.6868	-3.18785	-4.41776	-3.56853	5	0.307307	0.953399	0.969784	0.550699	0.85918	0.713458
SLC6A5	-1.62534	-0.286677	-2.68029	-1.41496	-3.54996	-3.21319	5	0.307307	0.970518	0.233004	0.905089	0.942197	0.821495
ADCY3	1.09304	0.148089	-5.58384	-2.34724	-3.91452	-3.51293	2	0.307431	0.742904	0.184287	0.830367	0.919754	0.783904
CHRNA3	0.563346	-0.487382	-0.656744	-0.0476281	-2.38026	-1.05512	7	0.307431	0.648177	0.976873	0.621857	0.978395	0.635517
CMAS	-1.75384	-0.41693	-0.320509	-2.22645	-4.27072	-2.25671	4	0.309494	0.790175	0.969784	0.740248	0.86559	0.9547
FABP1	0.734003	-0.162333	-2.70617	-1.39665	-2.91368	-1.55982	5	0.309539	0.938425	0.233004	0.918808	0.978395	0.778472
ECHS1	0.723738	-0.184581	-1.9756	-0.790076	-2.07902	-0.968429	5	0.309539	0.955571	0.327253	0.898755	0.953886	0.660186
CERS2	-1.5824	-0.103561	-2.13407	-0.597127	-4.42332	-0.480181	5	0.319299	0.879423	0.292196	0.846056	0.85918	0.586723
PDE6H	0.913389	-0.618715	-0.47802	-2.27576	-5.69031	-5.03519	3	0.32335	0.588001	0.98659	0.75391	0.764736	0.436577
ATP1A2	0.719671	0.214256	-0.132395	0.926148	-6.32279	1.37358	5	0.32335	0.536059	0.917519	0.460214	0.571047	0.148377
ALG11	-1.43742	-0.348237	-2.14244	-1.27309	-3.0537	-4.18489	6	0.32335	0.850156	0.245547	0.950798	0.969731	0.472789
SLC12A3	-1.43761	-0.33772	-2.35492	-1.33148	-5.1866	-1.07664	6	0.32335	0.865719	0.233004	0.928532	0.728427	0.650907
ORAI2	0.591265	0.346813	-0.455903	-1.79514	-5.36054	-2.90085	6	0.324442	0.367206	0.989771	0.817081	0.689319	0.897266
INPP4B	-1.43528	-0.352678	-0.188406	-0.816838	-4.56195	-4.11688	6	0.324442	0.841673	0.911373	0.888682	0.807764	0.493977
PNPLA6	-1.72464	-0.320329	-1.40741	-0.357216	-4.35365	-3.41073	4	0.326264	0.905929	0.619111	0.786135	0.85918	0.759452
SLC26A8	-1.4322	-0.140126	-0.977234	-4.00655	-4.79333	-3.72362	6	0.327548	0.900692	0.796504	0.433157	0.781042	0.629484
SLC16A2	0.587615	-0.244564	-0.0474727	-0.410923	-1.92757	-3.37775	6	0.327628	0.989837	0.826662	0.750738	0.9215	0.721976
GABRA4	0.559444	-0.102746	0.0308486	0.286656	-3.10665	-2.26903	7	0.327628	0.844091	0.809893	0.565116	0.96608	0.944204
DHDH	-1.39628	0.549036	-0.681677	-1.62969	-3.27927	-3.31272	7	0.327628	0.180339	0.969775	0.83906	0.955421	0.758862
CYP7A1	-1.72025	-0.160627	1.64886	-3.73754	-6.99975	0.158021	4	0.327628	0.953295	0.184287	0.537221	0.486324	0.403856
PLCZ1	-2.03706	-0.503892	-3.37793	-0.702758	-7.31534	-3.75883	3	0.327628	0.731566	0.245547	0.892793	0.518908	0.721976
DHRS12	-1.4271	-0.330164	-1.8284	-2.66367	-5.16009	-5.12188	6	0.330477	0.881886	0.316856	0.570512	0.729481	0.263024
SLC2A1	0.499567	-0.0407995	-0.414727	-1.99599	-2.34068	-4.74388	8	0.33114	0.73308	0.976873	0.700631	0.96608	0.270962
ENPP3	-1.42327	0.145271	-1.31107	-1.4365	-0.310777	-4.09124	6	0.33114	0.547209	0.568336	0.900644	0.656152	0.503146
CAV1	-1.42432	-0.204548	-0.458474	-1.85726	-2.28104	-2.71857	6	0.33114	0.979642	0.991008	0.792296	0.960434	0.942849
ACADS	-1.71237	-0.348566	-3.08117	-1.1742	-8.73977	-4.0004	4	0.33114	0.876972	0.23321	0.995501	0.163639	0.60541
AASDH	-1.42205	0.17287	0.48038	-1.94748	-4.24489	-3.24417	6	0.331503	0.518519	0.444311	0.750738	0.851423	0.769466
BCAT1	-1.70974	-0.0418222	-0.94279	-2.60946	-4.82064	-4.79228	4	0.332012	0.830358	0.87201	0.674949	0.807764	0.39938
PGAM1	-1.41428	-0.623849	-1.8172	-2.13637	-3.80919	-4.24382	6	0.334477	0.442507	0.318757	0.701482	0.897382	0.450808
IDI2	0.725818	-1.20614	-0.803038	-1.78649	-1.53425	-2.17135	4	0.334766	0.0789675	0.919926	0.846056	0.889702	0.944204
HADHB	-1.38907	-0.440744	-1.6658	-0.902013	-3.6012	-1.27276	7	0.334766	0.701113	0.343862	0.918808	0.919754	0.683661
PIK3CA	-1.39227	-0.129129	-0.994922	-2.5632	0.262836	-3.14136	7	0.334766	0.890285	0.778672	0.570512	0.561409	0.805609
FTCD	0.705868	-0.487784	0.528805	0.0850248	-3.6104	-1.62514	5	0.336539	0.709146	0.514335	0.652916	0.926746	0.791057
MINPP1	0.702706	-0.380414	-0.177786	-2.6524	-4.76727	-0.170308	5	0.336539	0.830358	0.919926	0.646001	0.839212	0.494832
COX6A2	0.722472	-0.420481	-3.48653	-0.382858	-1.85451	-3.59801	4	0.337075	0.786624	0.214717	0.793956	0.919754	0.713219
AHCYL1	-1.4004	-1.0421	-1.8778	-1.41235	-3.70378	-1.30112	6	0.341344	0.0676586	0.301642	0.911635	0.901965	0.698168
PNPLA5	-1.56606	0.0928538	0.157004	-2.34411	-1.19681	0.0243247	5	0.343434	0.648138	0.778672	0.690902	0.869164	0.448809
CRYZ	-1.36921	-0.868396	-1.75981	-3.09927	-3.70946	-1.85356	7	0.345099	0.141576	0.330554	0.537221	0.904913	0.815351
ASAH2B	-1.67736	-0.154699	-1.28757	-0.93789	-2.98434	2.72938	4	0.349356	0.946661	0.681713	0.928532	0.978395	0.0531598
PDE2A	0.707521	-0.0510343	-0.986182	-0.695299	-2.68155	-2.55254	4	0.356121	0.837796	0.84696	0.873021	0.990669	0.96436
SLC22A20	-1.34317	0.310582	-0.56245	-0.228664	-3.01131	-2.32325	7	0.356121	0.408637	0.98659	0.690902	0.96608	0.951729
SULT1C4	-1.35299	-0.177896	-0.466438	0.220552	-6.08823	-5.31992	7	0.356121	0.933614	0.976873	0.570512	0.528964	0.210896
ACSL3	-1.35514	0.212801	0.95261	-0.332528	-1.79062	-2.1911	7	0.356121	0.464717	0.23321	0.7247	0.919754	0.939057
ST3GAL3	-1.38077	-0.772137	-0.223719	-2.29431	-3.70297	-3.8036	6	0.356121	0.27982	0.919926	0.670567	0.901965	0.595055
SCN3A	-1.38085	0.325005	-1.67919	-2.81027	-1.44779	-4.94042	6	0.356121	0.391148	0.361548	0.570512	0.86559	0.296127
HS2ST1	-1.5476	-0.517531	-2.01785	-1.777	-3.80731	-0.0732587	5	0.356121	0.606596	0.321455	0.83906	0.908968	0.474954
DHRS1	-1.54884	-0.268218	-1.35836	-0.531744	-0.609483	-4.21731	5	0.356121	0.989837	0.60549	0.834023	0.77791	0.553167
GLT1D1	0.698489	-0.0658928	-0.371959	0.574309	-4.6149	0.420499	5	0.356291	0.830358	0.976873	0.5473	0.852039	0.308872
HTATIP2	0.482032	0.025521	-1.15262	-2.45962	-0.490096	-3.10538	8	0.356291	0.642477	0.60549	0.570512	0.637667	0.791057
ENTPD4	-1.10702	-0.367693	-0.946194	-1.12227	-5.41366	-1.95034	10	0.356291	0.76658	0.743612	0.995501	0.561816	0.82768
PCBD1	-1.37627	-0.26076	-1.20919	-1.02016	-5.12021	-4.53834	6	0.356291	0.976099	0.62857	0.953128	0.737284	0.367897
HSD17B4	0.481155	-0.294192	-0.0242277	-0.627629	-4.8456	-2.65965	8	0.35785	0.925098	0.791639	0.818442	0.743434	0.944204
MSMO1	0.559495	0.0915683	-0.418234	-0.321861	-2.47438	-2.93991	6	0.358577	0.613103	0.976873	0.7247	0.978395	0.882028
CYP2A7	-1.36993	-0.379703	0.0330637	-1.47422	-1.94085	-4.18575	6	0.360432	0.799095	0.783354	0.891257	0.922081	0.472789
ADH1A	0.479186	-0.0177486	0.459328	-0.731293	0.00428087	-3.1976	8	0.361217	0.709146	0.38055	0.846056	0.531269	0.759452
ATP1B1	-1.21957	0.64815	-1.3613	0.71963	-5.39132	-2.71487	8	0.361217	0.0543587	0.458881	0.433157	0.611606	0.941998
KCTD3	0.555435	-0.071782	-0.200907	-2.0766	-2.41729	-6.15546	6	0.364208	0.817493	0.913929	0.718764	0.978395	0.0572485
SLC46A3	0.554407	0.200092	-0.999914	-0.95204	-3.56542	-4.04161	6	0.364208	0.488617	0.783354	0.928532	0.919754	0.517243
ADI1	0.477055	-0.414916	-0.67537	-1.89143	-3.18113	-4.56864	8	0.364208	0.709146	0.946765	0.73776	0.953886	0.302567
CYP4X1	-1.36282	-0.390222	-1.37779	-0.863354	-5.02472	-5.27945	6	0.364208	0.787195	0.528122	0.900644	0.747572	0.208988
HEXDC	-1.36429	-0.265791	0.125417	-1.61762	-2.81646	-4.48807	6	0.364208	0.97065	0.717044	0.854209	0.989511	0.38092
PYGM	-1.64476	-0.478739	-0.152153	-0.340786	-2.59508	-2.87638	4	0.364208	0.711584	0.913357	0.783358	0.985343	0.915073
EXT1	0.547901	-0.555183	-1.23668	-2.94496	-0.886955	-3.4476	7	0.365767	0.506377	0.586794	0.550699	0.789777	0.707722
PON1	0.54752	0.122978	-1.71384	-2.03573	-3.26524	-2.92009	7	0.365767	0.543916	0.339519	0.717061	0.955421	0.906013
GRIN2D	-1.2124	-0.303866	-0.0909286	-1.2107	-0.119777	-3.0572	8	0.365767	0.903039	0.831506	0.972669	0.555999	0.807563
MTHFD2	-1.3599	-0.0497212	0.617518	-3.3596	-3.46041	-2.59963	6	0.365767	0.791137	0.343862	0.488402	0.926746	0.950812
KCTD10	-1.97087	-0.947806	-0.988245	-1.79549	-6.42332	-2.54089	3	0.365767	0.363205	0.885542	0.873021	0.655618	0.96436
AADACL2	-1.53729	-0.808804	-0.8137	-0.482777	-7.04758	-2.37994	5	0.367202	0.335287	0.919926	0.817081	0.436193	0.984986
SQRDL	-2.45256	-0.476425	0.0026515	-0.76689	-4.40045	-3.23941	2	0.367202	0.792945	0.887103	0.911635	0.888383	0.844211
UGCG	0.689256	-0.367351	-1.97888	-2.89916	0.302149	-3.81022	5	0.367516	0.838375	0.327253	0.598147	0.637667	0.660186
SMPDL3B	0.687973	1.06423	-0.117977	-2.3442	-7.28512	0.508872	5	0.367516	0.0374464	0.917519	0.690902	0.383904	0.302567
KCNK18	-1.20702	-0.216785	-0.650216	-1.80837	-6.71027	-3.90705	8	0.367516	0.984445	0.965543	0.768264	0.306489	0.509001
PAPSS2	-1.3213	-0.747651	-0.180913	-2.41142	-3.88306	1.08287	7	0.367516	0.321081	0.895794	0.621857	0.889487	0.126571
CACNA1H	-1.32317	-0.740423	-0.193611	-0.93937	-0.012386	-4.18719	7	0.367516	0.323144	0.918621	0.928532	0.604975	0.466721
TAT	-1.32764	0.459404	-0.44864	-0.820498	-3.02592	-0.830023	7	0.367516	0.250619	0.976873	0.888816	0.96608	0.590244
ADCY2	-1.33944	-0.489311	-1.23487	-2.77343	-2.56963	-3.41746	7	0.367516	0.64172	0.586794	0.570512	0.999911	0.713458
CMPK1	-1.62823	-0.729741	-1.66341	-1.58552	-2.89945	-3.26018	4	0.367516	0.430814	0.505511	0.888816	0.988788	0.795905
SLC25A5	0.546488	0.214946	0.352548	-0.431359	-6.11416	-1.87598	6	0.367842	0.477254	0.535341	0.758374	0.528964	0.854769
SLC22A12	-1.34978	-0.204431	-0.342651	-0.573264	-4.31347	-2.19414	6	0.367842	0.979642	0.969784	0.820411	0.851423	0.944204
ADCK3	0.849075	0.616099	0.987513	-0.422409	-6.32576	-3.05239	3	0.370992	0.372972	0.421492	0.836098	0.699673	0.912361
SLC14A2	0.531289	0.0563335	0.0450472	-0.358059	-1.74754	-2.57576	7	0.370992	0.64172	0.80048	0.727292	0.916366	0.950812
ACAT1	0.528342	0.135586	-1.19305	0.0775237	-4.62012	-4.36425	7	0.370992	0.537339	0.607029	0.570512	0.830865	0.403856
FLVCR1	0.526644	0.161925	0.600476	0.780533	0.131214	-1.50319	7	0.370992	0.49835	0.343862	0.433157	0.563242	0.736969
CYB5RL	-1.48486	-0.364402	-2.29636	0.09293	-0.784094	-2.7121	5	0.370992	0.850156	0.271147	0.652916	0.792966	0.944204
CACNG1	-1.50668	-0.231456	-1.9105	-0.628195	-5.12802	-4.16906	5	0.370992	0.985565	0.343862	0.852889	0.790415	0.555759
PYGB	-1.52758	-0.354802	-0.331521	-2.49329	-3.35847	-1.62106	5	0.370992	0.863233	0.976873	0.659232	0.960434	0.788238
SLC35A4	-1.87608	-0.237882	-0.280664	-3.24947	-6.26462	-5.6363	3	0.370992	0.990112	0.969775	0.618396	0.718865	0.308872
CA5B	0.464323	0.0206762	-0.681996	-0.297727	-2.32815	-2.38862	8	0.373253	0.652328	0.945088	0.683384	0.96608	0.978381
ARSF	0.405315	-0.259061	-0.940409	-1.30714	-4.70654	-3.99485	10	0.373253	0.976099	0.750082	0.925291	0.737606	0.424948
CHST11	-1.60925	-0.960154	-1.0012	-1.43834	-4.29531	-3.40743	4	0.373253	0.214148	0.832999	0.925291	0.861507	0.759452
SLC17A9	-1.33329	-0.646265	-0.920093	-1.62007	-4.62317	-0.94162	6	0.378089	0.420002	0.830763	0.852889	0.801152	0.607726
ILVBL	-1.33039	-0.792247	-0.869407	-2.54808	-1.85928	-4.66423	6	0.378583	0.250619	0.870769	0.613142	0.914124	0.327166
FMO3	-1.33159	-0.290582	-0.558052	-2.04831	-4.11667	-3.44977	6	0.378583	0.939224	0.976873	0.727204	0.85918	0.708446
GSTO2	0.667485	0.0600696	-0.08204	-0.931827	-1.94644	-4.38016	4	0.379187	0.729486	0.885542	0.928532	0.926746	0.502381
KDM5C	-1.46575	-0.118843	-0.687615	-1.30289	-0.675281	-2.06421	5	0.379187	0.885129	0.969784	0.928651	0.781042	0.939057
CHST15	-1.46766	-0.402328	-0.208267	-1.41645	-2.64888	-3.24318	5	0.379187	0.787937	0.944973	0.900644	0.990669	0.81331
PIK3R4	-1.59642	-0.230583	0.224233	-0.250237	-7.85345	-3.83089	4	0.379187	0.995658	0.712367	0.748635	0.320556	0.660186
GLB1L	0.532956	0.136267	-0.769779	0.518756	-2.42602	-3.56046	6	0.380373	0.562025	0.917519	0.508201	0.978395	0.680154
ACAA1	0.532852	0.097988	-0.335377	-2.67265	-2.56696	-3.33578	6	0.380373	0.605502	0.969775	0.570512	0.986099	0.740122
TMLHE	-1.18805	-0.0535176	-0.12854	-0.704549	-0.650159	-3.67765	8	0.380373	0.745752	0.86535	0.83906	0.708879	0.595055
OASL	0.664265	-0.45316	-0.104008	-2.1786	1.62017	-1.08724	4	0.381387	0.73308	0.889589	0.750738	0.260884	0.698168
PPAP2C	-1.30446	-0.39341	-0.18101	-1.86993	-3.1101	-2.80668	7	0.381794	0.756932	0.895794	0.783303	0.96608	0.941998
SLC6A9	-1.3091	-0.196031	-0.784123	-0.88267	-3.86336	-4.04639	7	0.381794	0.95389	0.913357	0.912069	0.889487	0.517243
ATP10D	-1.31	-0.666233	-0.162732	-2.57723	-5.24161	-0.903144	7	0.381794	0.387754	0.889589	0.570512	0.729481	0.595055
RDH12	-1.31376	-0.224819	-0.343186	-2.21186	-4.24282	-2.93863	6	0.383579	0.9961	0.969784	0.690902	0.851423	0.882028
GABRR3	-1.31517	-0.0849574	0.116003	-1.91258	-4.84017	-2.8577	6	0.383579	0.831515	0.725463	0.769203	0.781042	0.906013
AK1	-2.3658	0.0699317	0.868847	-1.83202	-6.32842	-3.28641	2	0.383579	0.812481	0.516914	0.891257	0.697773	0.834707
SULT1B1	0.452371	-0.00364486	-2.15537	-1.2385	-4.57977	-5.0284	8	0.383994	0.69187	0.221118	0.958083	0.781042	0.202513
AASS	0.828536	-0.780566	-0.239652	1.1346	-1.13673	-3.48934	3	0.384231	0.476238	0.965911	0.537221	0.890442	0.791057
CES5A	0.646136	-0.732438	-2.90762	-2.32484	-2.78007	-3.15056	5	0.384231	0.411364	0.233004	0.690902	0.989511	0.83671
LIPN	0.640878	0.0038748	-1.93808	-1.13478	-5.72476	-2.98854	5	0.384231	0.73308	0.341227	0.995501	0.650011	0.906013
SDSL	0.639626	1.21943	1.41978	-1.93773	-7.12741	-0.0559682	5	0.384231	0.0137029	0.194689	0.798357	0.428898	0.466721
CYB5D1	-1.31086	-0.983935	-1.86723	-1.16712	-6.442	-4.41979	6	0.384231	0.0873001	0.304337	0.992534	0.478082	0.403856
PGM5	-1.58005	-0.249197	-1.60558	-0.569724	-3.06483	-5.37675	4	0.384231	0.984124	0.531047	0.843484	0.978395	0.285669
ADCY6	0.656045	-0.828186	-2.16448	-0.911136	-5.36476	-3.95605	4	0.386585	0.335905	0.341007	0.928532	0.743434	0.625925
HS3ST4	-1.29323	-0.820643	-0.235981	-1.4676	-5.5173	-4.50176	7	0.388362	0.192075	0.929558	0.881908	0.637667	0.39938
GSTCD	-1.30037	-0.202557	-0.881393	-0.828189	-4.6719	-4.25665	7	0.388362	0.962192	0.84696	0.898755	0.807764	0.437676
CYP4F2	-1.56904	-0.0529553	-2.59824	-2.55994	-6.99222	-0.363464	4	0.388362	0.838375	0.275046	0.68512	0.486324	0.539665
TRPM2	-1.57085	-0.676272	-0.702353	-1.4483	0.108802	-3.49925	4	0.388362	0.476976	0.962449	0.922047	0.637667	0.731502
PRODH2	0.650757	-0.645423	-0.343004	0.82933	-3.26122	-4.38778	4	0.38927	0.500821	0.975866	0.534875	0.959249	0.500886
MPC2	0.62629	0.0353343	0.430373	-0.180993	-0.103701	-0.271697	5	0.38927	0.729486	0.563719	0.718764	0.696315	0.569508
ALDH5A1	0.518945	0.0370836	-1.94962	-1.93575	-5.98835	-2.53598	6	0.38927	0.687942	0.286097	0.756373	0.54007	0.968826
CATSPERB	0.515466	-0.0831231	0.117561	-2.46435	-5.58086	-1.45224	7	0.38927	0.826355	0.739349	0.607132	0.637667	0.721976
CHKB	0.444778	0.0846133	0.140779	0.0447822	-1.47537	-1.25197	8	0.38927	0.555044	0.644639	0.570512	0.856939	0.653754
SLC25A16	-1.1648	-0.0868141	-1.56312	-1.34858	-3.47028	-2.65034	8	0.38927	0.804279	0.339351	0.918808	0.916366	0.944204
KCNK7	-1.29723	-0.046616	-0.13435	-1.68061	0.366398	-2.38726	6	0.38927	0.787937	0.885542	0.83906	0.517312	0.981177
PNLIP	-1.29848	-0.0378393	-0.653529	-0.989367	-4.32516	-3.04679	6	0.38927	0.774877	0.966699	0.939092	0.851423	0.83487
SDR9C7	-1.78521	-0.841282	-1.06002	-5.88466	-3.31661	-2.9908	3	0.38927	0.424764	0.861851	0.433157	0.970472	0.928316
SLC5A6	-1.83607	-0.525693	-5.66607	-2.22701	-1.61291	-3.81677	3	0.38927	0.707454	0.184287	0.76549	0.928723	0.721976
COQ2	-2.32626	-1.16549	-3.86762	-4.19251	-6.68229	-2.20351	2	0.38927	0.298148	0.301306	0.570512	0.637667	0.961475
KYNU	0.439022	-0.0721381	0.343719	-0.94013	-2.27715	-2.44635	8	0.396313	0.785958	0.464631	0.918808	0.959103	0.999417
KCTD20	-1.26233	-0.10962	-0.268516	-0.219267	-5.65543	-4.33581	7	0.396544	0.856807	0.939202	0.690902	0.604975	0.409177
IPMK	-1.29231	-0.804025	-0.531888	-1.81372	-2.92896	-2.92457	6	0.396544	0.235896	0.98659	0.806123	0.978395	0.886477
SLC1A4	-1.12239	-0.0818011	-0.620305	-1.06239	-3.28552	-3.70801	9	0.396559	0.799095	0.976873	0.977697	0.948973	0.578146
SLC35D3	-1.04665	-0.403242	-0.0484719	-0.444744	-2.14961	-2.60546	10	0.40074	0.702073	0.780925	0.700519	0.943232	0.950812
SLC30A6	-1.28431	-0.423093	0.927985	-3.9764	-5.61448	-3.39788	6	0.403438	0.731566	0.238615	0.433157	0.633647	0.721626
STARD6	0.786812	-0.310808	-0.956254	-2.68202	-0.805837	-3.11795	3	0.405326	0.943834	0.889589	0.700519	0.851423	0.906013
CLCN4	0.59004	-1.05519	-1.78984	-2.08127	0.648733	-2.44485	5	0.405326	0.113629	0.422008	0.739748	0.536181	0.981016
ABCD3	0.584163	-0.322275	-0.656089	-1.66558	-1.17164	-1.19272	5	0.405326	0.903039	0.976873	0.852889	0.86559	0.705988
GRHPR	0.582984	0.287208	-2.4811	-1.94503	0.661739	-3.8232	5	0.405326	0.487724	0.241291	0.798357	0.531978	0.660186
GALC	0.580099	-0.0960431	-0.542717	-2.99704	-4.43607	-1.94571	5	0.405326	0.865438	0.99319	0.570512	0.85918	0.911924
DPYSL5	0.579596	-0.125591	-2.52406	-2.58666	-6.40001	-2.56173	5	0.405326	0.890345	0.236643	0.652916	0.540223	0.954647
ASAH2	0.508968	0.26646	-1.2727	-0.36947	-4.69611	-3.82152	7	0.405326	0.439728	0.563624	0.727292	0.807764	0.595055
ACAD10	0.506731	0.042386	-0.748102	-1.71277	-4.58086	-2.55572	7	0.405326	0.670757	0.945088	0.820093	0.830865	0.950812
FHIT	0.506645	-0.415077	-0.310195	-2.09188	-5.86059	-2.84668	6	0.405326	0.73308	0.960165	0.718764	0.563242	0.910786
CYB5R4	0.506548	0.108523	-1.30655	-1.89599	-2.90455	-3.98493	6	0.405326	0.589538	0.571955	0.778154	0.978395	0.547438
INMT	-1.14453	-0.066901	-1.6773	-0.598039	-4.13749	-4.87819	8	0.405326	0.772204	0.301306	0.798357	0.851423	0.245032
PTGDS	-1.1474	-0.567132	-0.734458	-2.77924	-6.93621	-4.06578	8	0.405326	0.440532	0.919926	0.537221	0.23381	0.439902
SLC45A4	-1.14997	0.135957	-0.623129	-1.20433	-4.10079	-3.64275	8	0.405326	0.488617	0.972062	0.976582	0.851423	0.604292
PGAM2	-1.25945	-0.240462	-0.199115	-0.577227	-4.68017	-2.20989	7	0.405326	0.989837	0.918621	0.830146	0.807764	0.939057
SLCO2B1	-1.27833	-0.0401465	-1.54005	-4.07967	-3.17911	-1.66123	6	0.405326	0.779613	0.434932	0.433157	0.95782	0.788491
HKDC1	-1.27999	-0.861372	-0.410898	-2.32432	-3.00068	-2.8836	6	0.405326	0.175367	0.976873	0.659232	0.978395	0.904327
FOLR2	-1.44293	-0.0626591	-1.37489	-1.41723	-2.05172	-4.91561	5	0.405326	0.830358	0.599613	0.900644	0.952439	0.335349
CACNA1B	-2.26219	-0.978786	-0.61587	-1.08039	-4.52626	-5.67047	2	0.405326	0.408637	0.979847	0.973597	0.870856	0.335349
MFSD5	-1.27439	0.0164154	-2.10895	-3.68239	-3.78516	-3.0955	6	0.406283	0.710982	0.253531	0.441112	0.899182	0.819422
P2RX5	0.627039	-0.176617	-0.0489071	-0.465773	-2.13146	-1.06099	4	0.411308	0.967758	0.870769	0.820093	0.948973	0.695895
CACNG7	0.578244	0.52636	-0.77838	-2.77613	-2.42436	-3.0503	5	0.411308	0.321081	0.938717	0.624511	0.978395	0.886389
DCT	0.575542	-0.527896	-2.47735	-0.945816	-2.41223	-1.229	5	0.411308	0.596522	0.241291	0.937589	0.978395	0.713458
CA10	0.499611	-0.45924	0.488534	-0.870382	-1.70644	-1.59933	7	0.411308	0.670757	0.431561	0.900644	0.904913	0.754192
CHST1	-1.26803	0.237702	-1.6092	-0.337549	-7.74599	-2.5608	6	0.411308	0.453906	0.406541	0.727292	0.189096	0.959355
TRPV6	-1.43742	-0.431695	-0.977372	-1.75649	-1.89103	-2.38142	5	0.411308	0.760256	0.833061	0.83906	0.943232	0.984986
BPHL	-1.43751	-0.892428	-0.246696	-3.44041	-6.84088	-2.73064	5	0.411308	0.247201	0.945088	0.508201	0.468424	0.944204
SLC22A7	0.624394	-0.25511	-0.873985	0.291174	-1.93394	-4.73197	4	0.413611	0.979642	0.894604	0.604957	0.926746	0.403856
CA14	0.41962	-0.0447636	-1.23852	-1.60919	-4.99375	-2.86406	8	0.413611	0.73308	0.54275	0.83906	0.72645	0.894168
NME1	-1.05588	-0.784177	-1.28631	-0.372384	-3.87488	-3.09932	9	0.413611	0.132969	0.489204	0.690902	0.870856	0.803001
QPRT	-1.07362	-0.471582	-1.39876	-3.31419	-3.36674	-1.67949	9	0.413611	0.606596	0.446992	0.433157	0.945389	0.746442
GABRA5	-1.08341	-0.306085	-0.754002	-0.580502	-1.2477	-3.43763	9	0.413611	0.896075	0.929558	0.801208	0.832017	0.669745
GABRD	-1.13339	-0.67393	0.87558	-1.04433	-5.90068	-4.38941	8	0.41453	0.312985	0.228035	0.96035	0.517312	0.332326
NMRAL1	-1.51062	-0.890116	-0.73511	-2.24614	-0.928123	-1.83167	4	0.41453	0.279412	0.945088	0.739019	0.830114	0.88546
PIGO	-1.25746	-0.111667	-0.199918	-1.54363	-5.47912	-4.11015	6	0.41692	0.867928	0.913929	0.874595	0.648381	0.493977
TF	0.574373	-0.0181775	-0.668314	-1.77623	-0.699098	-2.25383	5	0.41708	0.785958	0.976873	0.83906	0.781042	0.944204
APRT	0.567515	-0.49069	-2.69141	-5.52209	-5.22841	-3.82018	5	0.41708	0.705661	0.233004	0.433157	0.781042	0.660186
SLC5A10	0.565554	0.26467	0.368848	-3.35964	-4.94527	-5.09513	5	0.41708	0.512765	0.589037	0.537221	0.807764	0.302567
ATP6V1G3	0.431482	0.155623	-1.72843	-0.336082	-1.3229	-1.79276	9	0.419648	0.477254	0.274906	0.690902	0.851423	0.769466
PLIN2	-1.12565	-0.569742	-1.08903	-3.83684	-5.6401	-2.36716	8	0.419648	0.439728	0.65962	0.433157	0.552019	0.969122
SLC6A3	-1.1259	-0.628494	-0.542605	-0.90419	-3.59606	-3.05606	8	0.419648	0.365031	0.981471	0.905089	0.901965	0.807563
ATP11B	-1.12632	0.0946132	-0.239141	-1.52858	-3.77656	-2.9452	8	0.419648	0.543916	0.917519	0.864356	0.889487	0.856446
TMCO3	-1.25184	-0.157885	-0.118297	-0.698734	-2.0239	-4.07913	6	0.419648	0.925664	0.876878	0.854209	0.928723	0.509001
GALNT16	-1.12445	-0.161041	-1.38285	-1.27741	-4.95526	-1.83359	8	0.419891	0.908733	0.448014	0.938188	0.728746	0.804644
DBT	-1.24874	-0.711124	-1.17213	-3.03977	-5.87524	-1.2447	6	0.422953	0.338746	0.656534	0.5473	0.563242	0.687119
MCCC1	0.490186	-0.0941865	-0.963424	-1.30456	-4.55766	-2.78718	6	0.425234	0.844091	0.805051	0.937589	0.807764	0.926466
PRODH	0.610869	0.0789071	0.07237	-4.38407	-2.24669	-4.51474	4	0.427127	0.709517	0.802194	0.454348	0.95636	0.466721
APOA5	-1.01557	-0.154697	-0.0817712	-0.417483	-3.87108	-2.26563	10	0.427127	0.888779	0.805438	0.690902	0.85918	0.944204
SLC35C2	-1.2509	-0.149728	-1.10634	-0.493845	-4.81941	-0.453469	7	0.427147	0.912483	0.699097	0.786135	0.790415	0.503146
KCNB2	0.491317	-0.570355	-2.75471	-1.17284	-3.68313	-2.46664	7	0.428247	0.471214	0.184287	0.987696	0.908696	0.974491
WBSCR17	0.484353	-0.429645	-1.09943	-3.29092	-4.73608	-3.45163	7	0.428247	0.721435	0.699097	0.486405	0.807764	0.707722
SLC30A5	0.477601	0.0629962	-1.41768	-4.27383	-5.9008	-1.82294	7	0.428247	0.634569	0.499408	0.433157	0.54007	0.795905
NME7	-1.48838	0.202026	-0.339174	-1.28011	-1.77455	-2.89517	4	0.428247	0.57275	0.975404	0.964908	0.910137	0.911946
B4GALT4	-1.03706	-0.542357	-2.27061	-1.11274	-3.38141	-1.94571	9	0.430227	0.453906	0.184287	0.992569	0.943232	0.863217
PDXK	-1.17278	-0.301398	-0.425714	-1.17631	-5.29274	-2.51163	7	0.430341	0.929468	0.976873	0.987696	0.72645	0.950812
SLCO5A1	-1.18193	-0.216811	-0.924538	-1.29408	-3.35121	-2.60791	7	0.430341	0.976099	0.826662	0.928532	0.953886	0.944204
ADPGK	-1.18395	0.228423	-2.51243	-3.17718	-3.84262	-3.96432	7	0.430341	0.445305	0.196634	0.508201	0.89112	0.574471
PFKFB2	-1.19225	-0.0321045	0.214414	-1.17665	-7.82091	-2.30897	7	0.430341	0.73308	0.626363	0.987696	0.173977	0.951729
UCK2	-1.19647	-0.413783	-2.0472	-2.81488	-2.95637	-3.9168	7	0.430341	0.73308	0.245547	0.570512	0.971807	0.576047
KCNMA1	-1.19711	-0.11597	-1.80042	-3.11398	-1.17983	-3.41781	7	0.430341	0.859066	0.322539	0.537221	0.851423	0.713458
CATSPER2	-1.21	-0.417493	-1.43322	-1.27394	-3.9413	-1.96448	7	0.430341	0.73308	0.491488	0.928532	0.889487	0.9009
SLC25A10	-1.22349	-0.408426	1.09397	-4.39631	-5.22113	-3.80099	7	0.430341	0.73308	0.197836	0.433157	0.729481	0.595055
SLC15A3	-1.22798	-0.369139	-1.07002	-2.2821	-5.31184	-2.7832	7	0.430341	0.804279	0.735212	0.652916	0.72645	0.942849
DPEP2	-1.23556	-0.539292	-0.31617	-2.01669	-3.91051	-3.10183	7	0.430341	0.513122	0.969784	0.718764	0.889487	0.82768
PYROXD1	-1.2363	-0.449874	-1.01614	-2.05359	-2.5188	-1.922	6	0.430341	0.698148	0.776323	0.7262	0.978395	0.87914
GPD1	-1.23922	-0.885815	0.613348	-2.62825	-6.1525	-4.48181	7	0.430341	0.141576	0.343862	0.570512	0.518908	0.39938
LCTL	-1.24281	0.0317841	-0.0959244	-1.66138	-4.04015	-3.52187	7	0.430341	0.68537	0.889589	0.838159	0.869164	0.688377
KCND1	-1.47541	-0.143955	0.0210456	-1.62785	-4.40153	-5.19739	4	0.430341	0.933614	0.826662	0.881908	0.852937	0.302567
LGSN	0.554353	-0.257492	-0.795655	-2.61492	-5.71053	-1.04091	5	0.436019	0.991054	0.929558	0.652916	0.655618	0.685938
DLST	0.477252	0.208755	-0.363328	-1.03216	-4.70088	-4.291	6	0.436019	0.477254	0.976841	0.96035	0.791222	0.437676
ISCA1	0.473656	-0.0592891	-0.650296	-0.15878	-2.36163	-0.255272	6	0.436019	0.799245	0.968539	0.674949	0.966314	0.433501
B3GNT5	0.418039	-0.666827	-0.115911	-2.11444	-5.66859	-4.07879	9	0.436019	0.311511	0.878621	0.659232	0.531812	0.437676
LPPR2	0.399238	-0.0923801	-1.10889	-0.382585	-3.62191	-3.85169	8	0.436019	0.813168	0.640365	0.710102	0.899718	0.528886
ALOX12	-1.09877	-0.26397	-1.34435	-0.55922	-3.03605	-3.17117	8	0.436019	0.97065	0.464631	0.784503	0.96608	0.769466
SLC1A5	-1.16197	-0.76116	-0.340874	-2.77377	-4.40095	-3.60377	7	0.436019	0.311771	0.975866	0.570512	0.847274	0.669085
SLC8A3	-1.16284	-0.253851	-1.45391	-0.844923	-1.24245	-0.973126	7	0.436019	0.989837	0.457839	0.898755	0.851423	0.595055
ELOVL4	-1.22569	-0.322751	-1.77141	-1.0344	-3.92951	-4.64737	6	0.436019	0.890285	0.330554	0.96035	0.888383	0.332326
DOHH	-1.22659	-0.268366	-1.85298	-1.99499	-3.94811	-1.87065	6	0.436019	0.967758	0.309127	0.739748	0.883956	0.851848
CACNA1C	-1.228	0.094987	-1.39591	-0.405659	-2.61403	-3.39518	6	0.436019	0.606596	0.516914	0.750738	0.989511	0.721976
ARG2	-1.39405	-0.340051	0.562492	-1.38884	-0.532417	-2.17321	5	0.436019	0.886111	0.463895	0.918808	0.773541	0.942849
CYP27A1	-1.40832	-0.562026	-0.642426	-1.67897	-5.9517	-4.49814	5	0.436019	0.562406	0.976873	0.852889	0.636486	0.479686
INPP5J	-1.416	0.192411	-1.80638	-1.28193	-8.08043	-4.70449	5	0.436019	0.554956	0.407196	0.937589	0.29492	0.39938
DDOST	-1.45528	-0.0669987	0.163739	-3.02685	-2.1434	-5.01708	4	0.436019	0.856807	0.753276	0.598147	0.948973	0.334677
ALDOC	-1.4646	-0.37891	-0.795689	-0.658106	-5.22083	-3.09989	4	0.436019	0.83562	0.92598	0.870093	0.764736	0.842201
TPCN2	-1.65022	-0.163082	0.780503	-0.769178	-1.20928	-2.30713	3	0.436019	0.955756	0.486988	0.900644	0.899182	0.961151
KLB	-1.65986	-1.05147	-2.51948	-2.76165	-0.807075	-3.0161	3	0.436019	0.28526	0.333716	0.690902	0.851423	0.926466
ATP2C1	0.39778	-0.397032	-1.7041	-2.58005	-2.85638	8.46667	8	0.437188	0.73308	0.295718	0.570512	0.980639	0.0531598
CYCS	0.58947	-0.269363	-1.04945	0.586115	-2.3798	-2.25361	4	0.437971	0.967758	0.810344	0.565116	0.969625	0.954194
PGP	-1.21956	-0.710437	-1.37665	-2.9377	-6.35956	-3.48054	6	0.437971	0.338746	0.528806	0.556672	0.486324	0.699264
PPARG	0.471516	0.474139	0.212247	-0.352224	-1.58233	-3.21305	6	0.438356	0.246474	0.640365	0.733767	0.889487	0.778472
PIGF	0.470999	-0.481213	-0.81304	-1.27861	-2.93941	-1.04971	6	0.438356	0.64172	0.894604	0.949339	0.978395	0.641489
SIRT1	-1.44918	-0.13641	-0.829471	-0.275631	-3.38875	-0.279257	4	0.438674	0.925769	0.914396	0.750738	0.948973	0.514327
NAT8B	0.411343	-0.547746	-1.19489	-1.36161	-3.34134	-1.79715	9	0.439371	0.449811	0.546384	0.898755	0.948973	0.769466
TRPV4	-1.38004	-0.870254	-1.61272	-3.01886	-0.00361583	1.72214	5	0.439371	0.247201	0.462846	0.570512	0.678774	0.13065
ASL	-1.3817	-0.357561	-2.08389	-0.507732	-2.76882	-0.0725336	5	0.439371	0.859066	0.310444	0.830146	0.989511	0.474954
ENPP7	-1.38756	-0.47357	-0.478446	-1.58228	0.0306617	-5.79609	5	0.439371	0.711935	0.983714	0.873021	0.650011	0.198143
CES2	-1.39058	-0.468857	-0.898744	0.461247	-5.09543	-4.97786	5	0.439371	0.721685	0.876878	0.570512	0.790415	0.327166
SLC4A10	0.468451	-0.249881	-0.460831	-3.12805	-2.56116	-3.77628	6	0.440106	0.985565	0.991279	0.537221	0.985343	0.607726
SLC25A1	-1.63754	1.38319	-6.80714	-0.363102	-3.6012	-3.63465	3	0.441511	0.0478667	0.0959205	0.830146	0.948973	0.759452
ATP5I	0.467045	-0.0486729	-1.94939	-2.05962	-0.101713	-3.56483	6	0.442033	0.790159	0.286097	0.7247	0.615089	0.680154
ADSSL1	0.836281	1.0281	0.929915	-1.93514	1.88957	-3.26047	2	0.442039	0.21369	0.491102	0.879024	0.436193	0.841455
SLC16A13	0.582981	-0.298206	-1.00766	-2.57757	-4.78458	-1.04391	4	0.442039	0.93626	0.830763	0.683384	0.807764	0.693591
NDUFS8	0.469157	0.639595	-0.832796	-0.686424	-4.66774	-3.06119	7	0.442039	0.0970744	0.889589	0.846056	0.807764	0.842201
SLC30A3	0.46701	-0.257803	-1.00735	-3.4109	-0.284555	-2.8352	7	0.442039	0.989837	0.778672	0.454348	0.637667	0.927525
TALDO1	0.466739	-0.480269	-1.65086	-2.13911	-4.17458	-3.50033	7	0.442039	0.654352	0.344221	0.68512	0.85918	0.695895
MMAA	0.391404	-0.639621	-0.450281	-1.77935	-5.53127	-2.83763	8	0.442039	0.343818	0.983253	0.784005	0.575447	0.906013
GPHN	-1.08339	-0.419676	-0.968217	-0.505032	-4.96947	-3.79135	8	0.442039	0.702073	0.761131	0.750738	0.72813	0.556302
ASAH1	-1.20902	0.124891	0.396429	-0.559789	-2.47739	-2.26589	6	0.442039	0.567928	0.505061	0.81924	0.978395	0.950812
LIPJ	0.390119	0.110482	-0.0811647	-0.444476	-1.86813	-3.21337	8	0.443532	0.522878	0.826662	0.727352	0.904913	0.758862
PGM2L1	-1.20525	0.142105	-0.5376	-2.59566	-2.43504	-3.30955	6	0.44461	0.55253	0.983253	0.598147	0.978395	0.754192
SLC22A9	-1.36689	-0.516032	-1.57327	-1.42667	-7.82091	-4.49055	5	0.444911	0.606596	0.475791	0.900644	0.306489	0.479686
GLRX3	-1.4297	0.45096	-1.26357	0.125882	-6.04392	-3.82191	4	0.446923	0.379849	0.699326	0.654563	0.633869	0.660186
CLCA2	-2.08541	-0.649491	-0.231261	0.60755	0.174355	-1.94257	2	0.446923	0.642056	0.951694	0.652916	0.72645	0.942849
TCIRG1	0.55218	0.719874	-0.486196	-1.15933	-2.9542	-0.867706	5	0.449977	0.147272	0.992316	0.989033	0.978395	0.660186
MBOAT1	0.464625	0.193764	-0.454534	-2.06892	-3.75372	-4.30158	7	0.449977	0.477254	0.976873	0.710102	0.899718	0.433574
CHRNB3	-1.07248	-0.232603	-1.22278	-1.7085	-7.41752	-2.76987	8	0.449977	0.996484	0.554154	0.81659	0.16324	0.926466
IDO1	-1.1535	-0.00838158	-0.60505	-0.113879	-4.07246	-2.29078	7	0.449977	0.711935	0.976873	0.659232	0.869164	0.944204
GABRR2	-1.19797	-0.360544	-0.246308	-0.325853	-4.72491	-2.59809	6	0.449977	0.830358	0.929558	0.7262	0.789777	0.950812
HAO2	-1.34901	-0.0464598	-0.603092	-2.09386	-2.59735	-3.12545	5	0.449977	0.807805	0.976873	0.739748	0.995479	0.849133
HMBS	-1.35008	-0.088688	-1.46729	-0.306983	-3.38584	-4.38491	5	0.449977	0.855762	0.540388	0.750738	0.956283	0.493977
KCND3	-1.35156	-0.093505	-1.652	-0.188379	-4.59592	-3.48051	5	0.449977	0.858935	0.453901	0.718764	0.852039	0.736969
KCNQ4	-1.35332	-1.02028	-2.1495	-2.61589	-2.08647	-3.27175	5	0.449977	0.135082	0.292196	0.652916	0.955421	0.795905
CH25H	-1.35594	0.346277	0.656965	-2.34176	0.910194	-3.94415	5	0.449977	0.44929	0.440044	0.690902	0.436193	0.629484
PLIN1	-1.36008	-0.00797622	-1.12929	-2.02667	-5.54488	-3.88319	5	0.449977	0.750059	0.731776	0.750738	0.729481	0.656956
ATP7B	-1.36012	-0.142074	-0.55562	1.41291	-0.68274	-3.35161	5	0.449977	0.914198	0.99319	0.433157	0.781042	0.769466
CYP2W1	0.818468	-1.21607	-1.58328	-0.687718	-1.59332	-5.53543	2	0.450215	0.258529	0.748133	0.894596	0.899718	0.367847
ALAD	0.567852	0.283951	-1.0127	-1.32292	-4.51364	-5.07547	4	0.450215	0.49985	0.826662	0.950798	0.851423	0.320919
AACS	0.400243	-0.30176	0.122839	-1.83472	-4.32306	-4.68118	9	0.450215	0.920157	0.685537	0.765121	0.830865	0.280721
SLC25A2	0.45426	-0.424678	-1.47016	-0.808807	-2.13083	-4.49029	6	0.450498	0.729509	0.474032	0.888682	0.945389	0.380711
ATP6V0A1	-1.19366	0.249357	-1.14163	-1.59595	-3.53565	-2.762	6	0.45147	0.445305	0.678993	0.861799	0.9215	0.935572
GALK2	-1.19325	-0.676167	-0.604911	-1.05575	-0.961556	-3.23953	6	0.451608	0.390678	0.976873	0.969399	0.795919	0.769466
NAPRT1	-1.0659	-0.362571	-0.72959	-1.2339	-3.87435	-2.754	8	0.453231	0.799095	0.922872	0.96035	0.869164	0.927525
MTHFD1L	-1.13682	-0.0714276	-0.917379	-0.663247	-6.68866	-1.8351	7	0.455074	0.813168	0.832999	0.838159	0.404774	0.815351
PDE1C	-1.06111	-0.723499	-0.157933	-1.14357	-7.38342	-3.5199	8	0.456625	0.231544	0.879869	0.99819	0.16324	0.660186
PECR	-1.18817	-0.237673	-1.62478	-2.60696	-1.10009	-3.74808	6	0.456625	0.9961	0.396579	0.593955	0.824963	0.619986
CNGA3	-1.18855	-0.246251	-0.735015	-0.954039	-2.52044	-3.76627	6	0.456625	0.989837	0.929558	0.928532	0.978395	0.611354
GSTP1	-1.40425	0.226331	-2.36931	0.0716156	-5.3164	-0.0905273	4	0.456625	0.55253	0.30577	0.664478	0.74852	0.466721
CS	0.448239	0.569719	-0.0425411	-2.3322	-1.26173	-4.33112	6	0.45832	0.156652	0.825489	0.659232	0.851423	0.43192
SLC28A1	-1.59927	-1.0986	-1.64173	-0.224438	-0.693132	-5.78521	3	0.462129	0.225788	0.586699	0.793956	0.839567	0.302567
MPI	-1.6041	-0.668356	-2.15793	-1.48055	-7.78177	-6.64901	3	0.462129	0.567928	0.416896	0.915524	0.486324	0.154979
ABCC2	0.444982	-0.0768882	-2.2843	-1.44524	-3.8055	-2.79885	6	0.462654	0.826355	0.23321	0.898872	0.89748	0.926466
DEGS1	0.800928	0.287808	0.857079	-3.39195	-3.37735	-2.80729	2	0.463171	0.648789	0.521539	0.690902	0.96608	0.942849
HSD17B12	0.55201	2.07842	0.796338	-0.921179	-4.06555	-2.2047	4	0.463171	0.00845719	0.357472	0.928532	0.889487	0.950812
ETNK1	0.531558	0.36087	-0.525367	0.288144	-2.81223	-3.56076	5	0.463171	0.439728	0.999442	0.585459	0.989511	0.721976
PLA2G6	0.444625	-0.0650396	0.131916	-3.69122	-5.14786	-2.86206	6	0.463171	0.807556	0.712367	0.441112	0.729481	0.906013
ABCC10	-1.17711	-0.441723	0.688039	-2.01791	-5.67037	-2.67981	6	0.463171	0.709146	0.316856	0.734846	0.611099	0.944204
SLC18A2	-1.1781	-0.253518	-0.405266	-1.44736	-5.55476	-1.71072	6	0.463171	0.983248	0.976873	0.898755	0.637667	0.796433
DPYSL2	-1.31616	-1.0684	0.853616	-2.388	-4.04794	-3.32109	5	0.463171	0.100488	0.327253	0.681841	0.889702	0.788491
ME1	-1.32535	-0.408455	0.753121	-2.64632	-5.44569	-2.51163	5	0.463171	0.785958	0.359293	0.652916	0.737606	0.955787
TSTA3	-1.32908	0.383606	-0.202449	-1.08208	-4.45985	-2.73048	5	0.463171	0.417243	0.939202	0.989033	0.85918	0.944204
GCDH	-1.33011	0.0519516	-0.998957	-2.347	-4.82187	-0.371188	5	0.463171	0.709146	0.825489	0.690902	0.830865	0.575187
UGT3A2	-1.33189	0.372386	-1.22184	-1.58044	-0.886378	-0.728595	5	0.463171	0.430814	0.675353	0.873021	0.830865	0.653685
SPTLC1	-1.39199	-0.0622605	-0.355305	0.719969	1.54203	-4.00986	4	0.463171	0.850156	0.976873	0.543502	0.292685	0.601843
PDE3A	-1.17069	-0.291642	-1.26202	-3.26246	-4.24409	-4.49973	6	0.466534	0.938425	0.599367	0.508201	0.851423	0.37579
ATP5G1	-1.38637	0.0851927	0.0310025	-0.708913	-4.98744	-0.887026	4	0.466534	0.709146	0.825489	0.87734	0.790415	0.660186
ANGPTL4	-2.00884	-0.81279	-0.0410415	-1.97472	-5.60936	-2.29516	2	0.466534	0.49835	0.897836	0.873021	0.781042	0.980538
PLCH1	0.438744	0.378149	-1.09049	-0.599503	-2.60311	-1.33839	6	0.468776	0.336384	0.72069	0.832537	0.989511	0.708409
TRPC6	-1.04112	-0.194324	-0.0143961	-0.300237	-3.43346	-1.50147	8	0.469116	0.959483	0.783354	0.684004	0.9215	0.711894
SLC30A9	-1.11966	-1.07163	-0.981247	-0.420358	-5.02056	-4.68488	7	0.469116	0.048607	0.791639	0.739019	0.764736	0.302567
GUCY2C	-1.12135	-0.636988	-0.0966236	-2.68782	-1.86468	-2.90019	7	0.469116	0.408637	0.889589	0.570512	0.926261	0.906013
MGAT4B	-1.12607	0.0874941	-2.3829	-1.33211	-3.4508	-2.1856	7	0.469116	0.575121	0.214198	0.922047	0.943232	0.939057
UROS	-1.12614	-0.365528	0.964544	-2.86298	-5.60756	-4.09966	7	0.469116	0.814381	0.23321	0.565383	0.637667	0.509001
FUT9	-1.16463	-0.189908	0.226579	-2.10931	-4.75491	-1.52315	6	0.469116	0.964897	0.62872	0.717049	0.785939	0.754192
CLCN3	-1.16493	-0.329516	-0.813384	-1.69253	-1.49662	-3.1821	6	0.469116	0.881886	0.894604	0.83906	0.870856	0.790573
FAR2	-1.16724	-0.0130625	-0.503003	-2.65431	-2.10604	-3.7765	6	0.469116	0.73308	0.997596	0.57123	0.943232	0.607726
PISD	-1.37767	-0.693645	0.759643	-3.58775	-4.43963	-2.74699	4	0.469116	0.453906	0.387615	0.548428	0.852039	0.942849
SDR39U1	1.29362	-0.843265	-7.62073	1.38391	-8.16582	-1.60931	1	0.47172	0.615185	0.23321	0.65861	0.678774	0.913043
PIK3R6	1.26889	0.0527844	1.00324	-0.375929	4.6543	-3.71326	1	0.47172	0.859066	0.640365	0.880981	0.365792	0.834006
ATP8B3	0.539781	0.0297883	-3.40014	-3.53303	-2.62614	-3.67607	4	0.47172	0.750059	0.221264	0.550699	0.988947	0.695895
GLCE	0.451541	-0.462981	-0.402961	-0.444455	-6.43024	-2.05966	7	0.47172	0.670757	0.976873	0.749997	0.462933	0.926466
ABCC12	0.449012	-0.2821	0.0473409	1.38779	-4.30511	-4.66564	7	0.47172	0.970518	0.80048	0.433157	0.851423	0.308872
PIGN	0.447591	-1.10391	-2.134	-0.320174	-4.5562	-3.92626	7	0.47172	0.0450506	0.23321	0.718764	0.834836	0.574471
NOX4	0.44412	-0.0235665	-0.236203	-0.382429	-1.91288	-1.47135	7	0.47172	0.73308	0.929558	0.730733	0.928723	0.721976
MSRA	0.444085	-0.337053	-0.446659	-1.50421	-1.2049	-1.96218	7	0.47172	0.859066	0.976873	0.873021	0.851423	0.9009
LALBA	0.430962	-0.0443164	-1.00494	0.808496	-2.71401	-4.3012	6	0.47172	0.786624	0.780824	0.441112	0.999752	0.437676
MSRB1	0.430418	-0.791305	-1.71789	-0.834238	-3.31558	-2.32184	6	0.47172	0.252234	0.343862	0.893278	0.945389	0.959355
CA9	0.429884	0.309622	-0.658096	0.116735	-4.83801	-3.22485	6	0.47172	0.405461	0.966445	0.570512	0.781042	0.773143
NAALADL2	0.42967	-0.12504	-2.47136	-0.415257	-1.72288	-3.40425	6	0.47172	0.886111	0.224495	0.750738	0.899718	0.718499
ATP9B	0.359445	0.0483354	-1.32795	-1.34451	-2.06209	-1.62411	8	0.47172	0.606596	0.482926	0.918808	0.928723	0.743633
MAOA	0.355641	-0.535837	-0.801197	-2.15265	-3.2137	-0.644109	9	0.47172	0.471214	0.889589	0.652916	0.955421	0.485364
ACOT11	-1.0075	-0.488619	-2.29026	-2.10774	-0.277642	-1.71069	9	0.47172	0.578889	0.184287	0.659232	0.582004	0.746442
SLC6A7	-1.05325	-0.505873	0.657154	-1.80585	-4.85433	-4.87735	7	0.47172	0.570393	0.3378	0.809607	0.781042	0.296127
COX8C	-1.05512	-0.105203	-1.01362	-2.12955	-4.06273	-2.06264	7	0.47172	0.850156	0.763116	0.68512	0.869164	0.926466
HTR3A	-1.05651	-0.846206	-0.610954	-0.899885	-5.83974	-1.36765	7	0.47172	0.161644	0.976873	0.917432	0.561409	0.713219
MFSD2A	-1.05906	-0.189786	-2.35287	-2.33165	-4.15287	-3.61213	7	0.47172	0.948744	0.221118	0.652916	0.85918	0.660186
ATP5S	-1.05975	0.324333	-0.671273	-3.56919	-4.21473	-2.56516	7	0.47172	0.405461	0.969784	0.434818	0.851423	0.950812
TCN1	-1.0668	-0.206764	0.423013	-1.53014	-4.01643	-4.11372	7	0.47172	0.965035	0.464631	0.873021	0.870856	0.503146
ACAD11	-1.06739	0.25365	0.804936	-1.55169	-2.60942	-4.02642	7	0.47172	0.439728	0.26928	0.861799	0.995479	0.544274
BBOX1	-1.07677	-0.405815	-0.182736	-2.69935	-5.27132	-2.33798	7	0.47172	0.73308	0.895794	0.570512	0.729481	0.960445
AKR1E2	-1.07921	-0.105453	0.478502	-1.48976	-3.9517	-3.23704	7	0.47172	0.850156	0.440044	0.877768	0.889487	0.778472
LIPA	-1.08233	0.328298	-1.0675	-1.15017	-1.63146	-2.59779	7	0.47172	0.405461	0.735212	0.989033	0.899718	0.946719
ALDH1A2	-1.08424	0.19106	-2.36784	-0.321773	-5.34437	-2.90955	7	0.47172	0.477254	0.214717	0.718764	0.726448	0.906013
ATP5G2	-1.08745	-0.0963936	-1.10379	0.0440491	-4.76123	-1.1919	7	0.47172	0.837796	0.699097	0.584757	0.795919	0.660186
PPIP5K2	-1.09934	-1.11741	-0.651718	-1.65123	-3.4811	-3.68418	7	0.47172	0.0439943	0.976873	0.838159	0.928723	0.644235
AMY2B	-1.10262	0.100376	-0.640265	-2.1506	-1.8928	-1.78511	7	0.47172	0.567928	0.976873	0.68512	0.928723	0.794166
STEAP3	-1.10442	-0.800958	-0.0772148	-2.50626	-2.84762	-2.88991	7	0.47172	0.223311	0.889589	0.575967	0.978395	0.906013
ASPG	-1.10516	-0.13671	-0.974253	-2.04335	-6.14303	-3.1106	7	0.47172	0.898218	0.791639	0.717061	0.518908	0.82768
IFI30	-1.10547	-0.463159	-0.300748	-0.462838	-4.27983	-0.786386	7	0.47172	0.670757	0.965786	0.750738	0.851423	0.586723
LIPM	-1.14888	-0.1022	-1.22424	-3.46372	-6.07176	-3.33109	6	0.47172	0.857064	0.619725	0.476983	0.531812	0.742918
MICAL1	-1.15112	-0.699997	-1.48011	-2.23756	-7.61848	-3.24703	6	0.47172	0.35699	0.463895	0.68512	0.202197	0.769466
SQLE	-1.15569	-0.433495	0.297776	-1.51449	-5.65056	-3.95429	6	0.47172	0.719107	0.580366	0.886215	0.616944	0.555759
GSTM5	-1.15634	-0.191935	0.55299	-3.5036	-4.72801	-4.47896	6	0.47172	0.967758	0.394221	0.46848	0.789777	0.384991
EDEM2	-1.15874	-0.357848	-0.68397	-1.23764	-3.26088	-2.94858	6	0.47172	0.835238	0.952842	0.964206	0.952439	0.87914
COX5B	-1.30969	-0.248949	-0.00931508	-1.89576	-1.49365	-5.81716	5	0.47172	0.996484	0.876878	0.81867	0.899718	0.198143
ITPKC	-1.35269	0.407289	-0.469212	-1.91575	-3.96789	-3.451	4	0.47172	0.411364	0.992316	0.827747	0.897236	0.751538
COQ9	-1.36971	-0.724592	-1.18329	-1.22466	0.0559843	-2.30089	4	0.47172	0.435185	0.741841	0.983787	0.648381	0.963562
SOAT1	-1.97492	-1.31841	-1.56606	-2.10921	-4.05676	-3.68078	2	0.47172	0.192075	0.753712	0.854209	0.904913	0.754192
CTPS2	-2.59029	-0.283457	-1.51297	-0.528929	-5.96495	-5.28945	1	0.47172	0.98626	0.80048	0.900644	0.841964	0.615057
SLC4A1AP	-1.14346	-0.190499	-0.768149	-0.113555	-3.80942	-2.98167	6	0.472091	0.965035	0.917519	0.659232	0.897382	0.861755
KDM4E	-0.94837	0.115218	0.0663524	-0.788339	-2.34977	-1.5794	10	0.475764	0.476976	0.674042	0.852889	0.96608	0.704024
PDSS1	-1.55232	-1.14652	-1.45099	-1.59417	-7.38347	-0.674511	3	0.47796	0.16485	0.672162	0.893278	0.517312	0.698533
PGAM4	0.433507	-0.43663	-1.49586	-0.562661	-5.4831	-3.89769	7	0.477991	0.705661	0.43109	0.81924	0.637667	0.586723
SLC9A5	0.429168	-0.180627	-1.72756	-1.27179	-5.79913	-2.71646	7	0.477991	0.939224	0.3378	0.928532	0.563242	0.942849
GRIA1	-1.01583	-0.255328	-1.24941	-1.64657	-2.80741	-1.55913	8	0.477991	0.980673	0.538294	0.833925	0.989511	0.721976
LCAT	-1.13695	0.37364	-0.58294	-0.881068	-2.77188	-4.06179	6	0.477991	0.338746	0.976873	0.910947	0.990669	0.514327
APOBR	-1.13728	-0.441133	-0.935174	-3.62586	-0.137087	-4.76389	6	0.477991	0.709146	0.825489	0.454348	0.633647	0.302567
CYP2A13	-1.26443	-0.402405	0.579408	-0.629114	-8.03576	-4.29823	5	0.477991	0.787937	0.458293	0.852889	0.306489	0.514327
ADSL	-1.26494	-0.182371	-2.33894	-1.59634	-5.29274	-0.663707	5	0.477991	0.952404	0.269223	0.873021	0.77791	0.629484
DHCR24	-1.26776	-0.173334	0.968718	-1.61199	-4.09634	0.803413	5	0.477991	0.948553	0.295875	0.873021	0.889487	0.285669
TXNRD3	-1.26909	-0.284378	-0.76816	-2.9542	-3.74621	-2.78904	5	0.477991	0.970518	0.939202	0.570512	0.916366	0.944204
INPP5A	-1.27208	-1.13754	-1.62109	-1.15221	-6.24295	-3.06119	5	0.477991	0.0706729	0.462846	0.989033	0.585587	0.882028
NEU3	-1.27653	0.0152012	0.971517	-0.995716	-0.98322	-3.20346	5	0.477991	0.73308	0.295875	0.950798	0.852039	0.821495
GLS2	-1.28106	0.168168	-1.54633	-0.174227	-3.51643	-4.54661	5	0.477991	0.567928	0.485828	0.718656	0.942197	0.437676
PGM1	-1.28372	-0.0581632	-0.636545	-1.6157	0.461317	-2.11633	5	0.477991	0.830358	0.976873	0.873021	0.604975	0.942849
NAA60	-1.28656	-1.15933	-0.180315	-1.58033	-6.3464	-4.11292	5	0.477991	0.0606605	0.919926	0.873021	0.563242	0.578146
DAD1	-1.33894	-1.11536	-3.07392	-1.87221	-5.24631	-3.82318	4	0.477991	0.112037	0.23321	0.836098	0.7639	0.660186
SULT2A1	-1.33923	0.365376	0.475564	1.06082	-4.21438	-5.29199	4	0.477991	0.440532	0.545132	0.475659	0.870856	0.301095
GMPS	-1.93175	0.589702	-0.38933	2.27886	-5.33069	-3.72037	2	0.477991	0.445305	0.976873	0.433157	0.801152	0.743571
FADS3	0.413912	-0.394578	-0.930287	-2.40108	-3.46744	-3.91389	6	0.478251	0.779613	0.825756	0.652916	0.926746	0.574471
DDHD2	0.413528	0.399017	0.556208	-1.01316	-4.26944	-1.43589	6	0.478251	0.323144	0.392268	0.950798	0.851423	0.721976
HILPDA	-1.13272	-0.13203	-1.17393	-1.16895	-4.90768	-4.42967	6	0.478251	0.891635	0.655406	0.992102	0.768628	0.39938
PLA2G2A	-1.13324	-0.163747	-0.533447	-0.442537	-4.67349	-4.8282	6	0.478251	0.933614	0.985386	0.766728	0.794934	0.302567
MOXD1	-1.33233	-0.263067	-1.69714	-0.521861	-4.505	-4.41713	4	0.478251	0.973575	0.491227	0.836098	0.851423	0.493977
ATP6V0D1	-1.33148	0.727895	-1.92826	-0.472554	-3.67148	-3.34019	4	0.478654	0.161644	0.410448	0.821912	0.9215	0.77179
PANK2	-1.00887	-0.595166	-0.259383	-1.57006	-4.78464	-2.41625	8	0.47954	0.409643	0.927486	0.849787	0.753322	0.985925
GLYATL1	-1.13018	-0.422558	-1.25106	-0.732265	-5.09038	-2.5602	6	0.47954	0.732144	0.60549	0.871651	0.737606	0.959717
SLC1A7	-1.32791	-0.501793	-2.47109	-1.95876	-5.00814	-3.46379	4	0.47954	0.685638	0.292196	0.81867	0.789777	0.744855
KCNQ2	-1.32823	-0.67498	-1.6501	-3.76901	-4.07851	-3.1076	4	0.47954	0.477254	0.512731	0.537221	0.889487	0.842201
OSBPL11	0.411414	-0.039886	0.902441	-2.96213	-2.44324	-4.37759	6	0.480886	0.779318	0.245547	0.550699	0.978395	0.409177
GRIK5	-1.00723	-0.503299	-0.458754	-1.16991	-0.495602	-3.33303	8	0.481632	0.535679	0.98659	0.989033	0.637667	0.713458
B4GALNT4	-1.25622	-0.628183	-0.0368256	-1.11572	-3.23384	-4.83554	5	0.481632	0.477254	0.885984	0.996403	0.96608	0.369607
CA4	-1.25753	-0.139268	-0.657737	0.0629905	-6.35587	-1.04953	5	0.481632	0.914198	0.976873	0.652916	0.563242	0.685938
NAGLU	-1.25915	-0.0400423	-1.09473	-0.747152	-6.2939	-2.68679	5	0.481632	0.796626	0.771707	0.87734	0.585587	0.944204
CA8	0.341017	-0.638435	-0.283063	-1.58198	-3.18373	0.750752	8	0.48255	0.347204	0.939202	0.846056	0.953886	0.13065
NDUFA8	0.340589	-0.279434	-0.729918	0.130073	-3.80232	-3.6429	8	0.48255	0.950704	0.922796	0.550699	0.880864	0.604292
ATP8A2	-1.03657	-0.422196	-0.518393	-1.19059	-4.66524	-1.15173	7	0.48255	0.729486	0.999442	0.979758	0.807764	0.660186
PPARD	-1.03817	-0.225549	-0.432986	-1.60973	-4.26054	-4.37485	7	0.48255	0.979642	0.976873	0.846056	0.851423	0.403856
CYP11B1	-1.31946	-0.341702	-2.5337	-3.15394	-2.75725	-3.14393	4	0.48255	0.885129	0.286097	0.570512	0.999689	0.833164
ATP1A1	0.694139	0.103081	0.1333	-2.7578	-4.94785	-3.99337	3	0.484432	0.725785	0.854051	0.690902	0.852039	0.695895
ITPR1	-1.88696	-0.797915	-3.63339	-0.989544	-5.95147	-2.51492	2	0.485737	0.513065	0.327253	0.949914	0.740653	0.969193
GABRQ	-1.00106	0.0595209	-1.6615	-1.04479	-6.95821	-2.81248	8	0.487826	0.588001	0.30577	0.96035	0.23381	0.911924
CHST14	-1.31009	-0.712824	-3.17246	-0.920852	-4.26129	-1.87393	4	0.487826	0.440532	0.23321	0.928532	0.86559	0.898467
SLC10A3	-1.2524	-0.0537495	-0.456859	-0.76608	0.0674994	-3.35388	5	0.488466	0.830358	0.976873	0.886215	0.650011	0.769466
FUT2	-1.11046	-0.0751411	-0.575434	-1.37169	0.359543	-3.73947	6	0.494178	0.826187	0.976873	0.922047	0.517638	0.625848
GANC	0.503018	-0.101114	-1.52958	-0.87963	-3.18803	-2.1181	4	0.494248	0.890285	0.563624	0.920499	0.96608	0.942849
ARNT	-1.10769	0.11483	-0.76169	-0.830181	-5.09228	-3.01404	6	0.494248	0.582138	0.919926	0.892793	0.737606	0.844211
NUDT15	-1.47816	-0.875543	-0.992431	0.0988833	-7.61162	-4.09818	3	0.494248	0.405461	0.885542	0.718764	0.491396	0.669745
ECI1	-1.49447	-0.349587	0.541193	-3.13062	-8.28512	-0.707549	3	0.494248	0.903039	0.60549	0.652916	0.468424	0.70655
ATP5H	-1.52585	-0.525437	-0.479167	-0.109221	-3.03891	1.0681	3	0.494248	0.707454	0.98659	0.76549	0.978395	0.302567
CLIC3	0.499099	-0.109764	1.06866	-0.540906	-2.63756	-2.73895	4	0.495482	0.896289	0.271147	0.83906	0.989511	0.942849
KCNAB3	0.496315	-0.187726	-0.0100119	-0.324295	-1.74168	-3.40455	5	0.495482	0.955571	0.876878	0.758234	0.926746	0.759452
ADH1C	0.33074	-0.401303	-2.20433	-0.488418	-3.05848	-2.7585	8	0.495482	0.729486	0.214488	0.745119	0.96608	0.926466
UQCR11	-0.966785	-0.187878	-0.75841	-2.48644	-6.62012	-1.19931	9	0.495482	0.940505	0.917519	0.570512	0.320556	0.61225
SLC25A39	-0.969707	0.399598	-0.586749	-0.573747	-5.23745	-4.34575	9	0.495482	0.251874	0.976873	0.801208	0.686592	0.335349
GALT	-1.10423	0.579923	-0.575985	-0.740145	-3.57975	-3.9357	6	0.495482	0.150956	0.976873	0.873021	0.916366	0.56827
PRDX5	-1.1048	0.303941	-1.77641	-1.45907	-4.04919	-3.4441	6	0.495482	0.408637	0.328867	0.898755	0.869164	0.711894
CHI3L1	-1.10542	0.150076	-0.310925	-2.15615	-2.11801	-3.17357	6	0.495482	0.543916	0.960165	0.697372	0.943232	0.791057
NAA35	-1.10172	-0.215056	-1.71887	-3.43006	-4.6809	-3.88044	6	0.497533	0.988503	0.343862	0.480406	0.792966	0.579047
UROD	0.495857	0.189107	-0.410484	0.396152	-6.91445	-4.33421	4	0.500106	0.589037	0.976873	0.570512	0.491396	0.515611
SLC25A6	-1.09796	-0.302005	-1.21088	-2.92534	-4.02908	-5.18375	6	0.50164	0.921467	0.626873	0.562955	0.870856	0.245032
PPOX	0.489516	0.17222	-1.44189	0.0263855	-5.47241	-3.81677	5	0.501908	0.567928	0.57202	0.659232	0.737284	0.660186
GPT2	0.488635	0.44971	1.0113	-0.452657	-5.62288	-3.41326	5	0.501908	0.362012	0.274906	0.798357	0.726448	0.759452
UPP2	0.486291	-0.456777	-0.86254	-1.75382	-6.62072	-2.58278	5	0.501908	0.721685	0.892499	0.83906	0.518908	0.954647
PDE1A	0.484178	-0.299504	-1.0314	-1.62112	-1.73971	-2.21096	5	0.501908	0.955756	0.809893	0.873021	0.926746	0.942849
PDE7A	0.481748	-0.943427	-0.388206	-2.01535	-1.31656	-2.35918	5	0.501908	0.202091	0.976873	0.758234	0.889487	0.978381
LIPK	0.480902	-0.0184296	-2.92856	-0.906259	-1.54058	-4.21731	5	0.501908	0.785958	0.233004	0.928532	0.904913	0.553167
KCTD4	0.480518	-0.623685	-1.48135	-0.607601	-0.966892	-0.9601	5	0.501908	0.477254	0.531047	0.849787	0.851423	0.660186
CYB561	0.478707	-0.101414	-1.31883	-0.591381	-1.58302	-2.12136	5	0.501908	0.865438	0.619111	0.846056	0.910137	0.942849
FOXRED1	0.477511	1.93235	-0.373814	0.256201	-2.73669	-2.74212	5	0.501908	0.00845719	0.976873	0.613142	0.990669	0.944204
CHST12	-1.09437	-0.398724	-1.53167	-1.7632	-3.36017	-1.24057	6	0.501908	0.772204	0.440627	0.820093	0.942197	0.685938
ACSM2A	-1.09517	-0.409828	-0.717826	-1.00366	-5.11102	-4.88099	6	0.501908	0.747316	0.939202	0.946995	0.737284	0.301095
HMGCS2	-1.28808	-0.981395	-1.61296	-2.71577	-6.02289	1.08519	4	0.501908	0.193486	0.528122	0.659232	0.637667	0.243141
ATP2B1	-1.28491	-0.474885	0.526251	-1.57411	-7.31374	-2.55239	4	0.503146	0.711935	0.516914	0.891257	0.436193	0.96436
KCNH8	-1.02403	0.0630454	-1.60309	-0.816256	-4.35709	-3.50337	7	0.504886	0.634569	0.359293	0.888682	0.851423	0.695895
HCN4	0.663162	-1.21157	-1.71225	-1.0293	-2.29139	-4.36972	3	0.506549	0.136697	0.572476	0.979032	0.981257	0.595055
KDM2B	0.636958	0.155968	-0.247878	-2.36979	-1.05601	-0.531549	3	0.506549	0.702073	0.965911	0.739748	0.889487	0.669824
PC	0.484536	0.13694	-1.44738	-1.05149	-1.8494	-2.71764	4	0.506549	0.652491	0.599613	0.969399	0.919754	0.943403
HEXB	0.482196	0.961707	-1.22436	-1.09963	-1.66797	-3.13408	4	0.506549	0.0706729	0.720471	0.985913	0.901965	0.834087
CBR3	0.400548	-0.196067	1.08428	-0.851402	-2.5372	-2.30114	7	0.506549	0.95389	0.206323	0.898755	0.990669	0.950812
SLC22A13	0.387135	-0.161753	-0.670785	-3.80746	-2.51088	-0.918244	6	0.506549	0.931917	0.961066	0.441112	0.978395	0.595055
GYS2	0.386324	0.148974	-0.0292847	-0.792125	-5.76645	-1.46642	6	0.506549	0.543916	0.82184	0.886215	0.589441	0.731502
RETSAT	0.385932	-0.204433	0.162329	0.32911	-6.2989	-3.87702	6	0.506549	0.979642	0.683966	0.548428	0.495624	0.580229
AQP12B	0.277973	-0.200059	0.318592	-1.12589	-2.0485	-2.9781	10	0.506549	0.957061	0.428574	0.996403	0.926746	0.822539
B4GALT7	-1.08098	-0.386344	-1.34514	-0.299981	-4.21634	-4.1978	6	0.506549	0.792132	0.541441	0.718764	0.852039	0.466721
PYCRL	-1.17064	0.55864	-2.49971	-1.63167	0.917981	-3.0328	5	0.506549	0.2942	0.241291	0.85918	0.436193	0.904327
LYZL6	-1.1729	-0.136619	0.0956237	-0.108458	-6.1266	-4.92059	5	0.506549	0.914198	0.806488	0.700519	0.605035	0.335349
SLC35A1	-1.19398	-0.221138	2.07641	-4.14441	-0.430666	-4.62837	5	0.506549	0.983182	0.0959205	0.441112	0.764736	0.424948
ETFDH	-1.20525	-0.136738	-0.759643	-0.819563	-5.70587	-1.96054	5	0.506549	0.914198	0.945088	0.902488	0.655618	0.913043
ACOX3	-1.2079	0.166269	0.199915	-2.22728	1.1216	-4.51122	5	0.506549	0.57275	0.735212	0.700631	0.347451	0.466721
ITPR2	-1.21763	-0.641697	-2.51782	-1.35784	-3.52425	-2.15837	5	0.506549	0.476976	0.236643	0.922047	0.942197	0.942849
UST	-1.21763	-0.686614	-2.07007	-2.99974	-5.31981	-4.01713	5	0.506549	0.442507	0.310444	0.570512	0.77791	0.595055
AHCY	-1.21921	-0.737173	-1.57562	-1.43146	-4.56266	-2.52062	5	0.506549	0.411364	0.475791	0.900644	0.852039	0.955787
TECR	-1.22335	-0.71472	-0.278137	-3.77587	-3.82722	-4.87274	5	0.506549	0.427518	0.95307	0.46848	0.908968	0.351538
ENOX1	-1.22914	-0.818701	-1.39386	-0.428364	-4.51874	-4.19243	5	0.506549	0.321786	0.599613	0.793956	0.856939	0.553167
AIFM3	-1.2387	0.0205707	-1.28658	-0.0229684	-1.65771	-3.81078	5	0.506549	0.73308	0.635993	0.671355	0.9215	0.660186
SLC34A2	-1.23993	-0.42228	-0.204078	-1.16108	-3.38476	-1.13223	5	0.506549	0.772204	0.940407	0.989033	0.956283	0.695895
KCNAB2	-1.24317	-0.0512133	0.113445	-1.95574	-4.67125	-3.04233	5	0.506549	0.826355	0.796254	0.792296	0.851423	0.898467
SFXN1	-1.27214	-0.100971	0.552139	-1.33482	-2.28072	-3.13017	4	0.506549	0.890285	0.504161	0.948969	0.960434	0.83487
GUK1	-2.42151	0.481536	-2.33103	-0.421036	-5.41218	-4.4577	1	0.506549	0.652697	0.619725	0.886215	0.874143	0.721976
PFKL	0.481214	-1.29876	-1.48043	-1.86603	1.99532	-4.17308	4	0.507397	0.0586373	0.586794	0.836098	0.16324	0.572403
SLC44A1	-1.07777	0.432846	-0.146942	-2.74805	-4.05006	-2.32189	6	0.507397	0.296369	0.889589	0.570512	0.869164	0.959355
ABCB1	-1.07603	0.0964891	-0.360452	-1.45121	-4.42867	-2.11162	6	0.507978	0.606596	0.975866	0.898755	0.830865	0.930513
COX10	0.269058	-0.149745	-0.874296	-1.9505	-4.26162	-4.39503	10	0.514218	0.881886	0.806488	0.690902	0.807764	0.301095
PFKM	-0.968162	-0.42949	-0.948074	-0.420911	-1.30166	-4.06851	8	0.514218	0.684724	0.778672	0.718764	0.83791	0.439902
THRSP	-1.07091	-0.0273909	0.217276	-0.383258	-2.34283	-1.75206	6	0.514218	0.756932	0.635993	0.743426	0.96608	0.81323
DHRS13	-1.25697	-0.545257	-2.51921	-1.94747	-1.27994	-3.55848	4	0.514218	0.621486	0.289677	0.81924	0.85918	0.718564
ADCY1	0.61138	0.771204	0.477385	0.858824	-6.13227	-3.34129	3	0.515732	0.311511	0.653094	0.570512	0.72645	0.821495
SGPL1	0.609381	0.320381	0.0263936	-1.55298	-4.937	-0.175174	3	0.515732	0.578889	0.896414	0.900644	0.852039	0.595055
CACNA1D	0.607868	-0.549858	2.31142	-1.65219	-3.18536	-3.51951	3	0.515732	0.68537	0.184287	0.886215	0.978395	0.780527
COX7B	0.386601	-0.308685	-1.11067	-0.578721	-3.4321	-5.01937	7	0.515814	0.902578	0.681131	0.830146	0.944949	0.262862
SAT2	0.385623	-0.377601	-1.29555	-1.06121	-6.19048	-3.53923	7	0.515814	0.799095	0.540388	0.979758	0.517638	0.688377
ECHDC3	-1.0685	-0.343747	-1.35624	-2.61594	-2.77211	-2.63023	6	0.515814	0.857965	0.538294	0.588113	0.990669	0.950812
ETFB	-1.06623	-0.21964	-0.969173	-3.20518	-2.05585	-2.31199	6	0.518257	0.989837	0.80048	0.53236	0.932294	0.955787
B3GAT1	-1.06603	0.462502	-0.630777	-2.34077	-1.8657	-2.18769	6	0.518712	0.260545	0.972682	0.659232	0.916366	0.943403
CLCN5	-1.06454	-0.982393	-0.275088	-1.79407	-2.43313	-2.69335	6	0.51987	0.0873001	0.94458	0.817081	0.978395	0.943403
NUDT10	-1.24926	0.218952	0.385623	-0.247134	-4.59618	-2.68059	4	0.51987	0.562406	0.599697	0.745719	0.839567	0.944204
HEPH	0.304328	-0.341613	-1.03866	-2.25543	-3.95997	-1.88228	8	0.523036	0.837796	0.704256	0.63888	0.85918	0.824733
PIK3C2A	-1.06136	-0.558588	-1.3503	-1.71079	-6.06117	-3.57938	6	0.523036	0.513122	0.540388	0.836098	0.532475	0.673072
DECR1	-1.1553	0.394732	-1.4767	-4.76837	-2.65099	-2.84407	5	0.523036	0.417243	0.536739	0.433157	0.990669	0.942849
GBGT1	-0.9546	-0.268172	-0.210494	-1.88961	-5.36334	-4.35154	9	0.524003	0.985405	0.917519	0.739019	0.637667	0.335349
P4HA3	-0.956428	0.0519218	-1.14273	-1.66676	-2.32438	-1.66352	9	0.524003	0.596522	0.594581	0.81867	0.978395	0.736969
TKTL2	-0.960408	-0.105894	0.0479272	-2.73402	-1.6548	-5.54326	8	0.524003	0.830358	0.735212	0.546785	0.886314	0.126571
IDH3B	-1.0141	0.334839	-0.875863	-2.2679	-3.64307	-2.68233	7	0.524003	0.405461	0.84696	0.652916	0.916366	0.943403
HMGCL	-1.01595	-0.132643	-0.0428569	-1.81845	-2.25846	-4.09201	7	0.524003	0.890285	0.84696	0.801208	0.978395	0.509001
TH	-0.958034	-0.349653	-1.10941	-1.8004	-3.16852	-3.58531	8	0.526249	0.827398	0.640365	0.773339	0.953938	0.630012
TTYH1	0.463741	1.28724	-1.20387	-2.35828	-3.90105	-3.28197	4	0.529183	0.0218694	0.732457	0.718764	0.899718	0.791057
ALG12	0.368015	-0.259673	-0.818402	-2.08353	-3.02522	-2.88645	6	0.529264	0.976099	0.890591	0.718764	0.976424	0.904316
LEP	-0.885019	-0.273671	-0.606755	-1.60229	-2.6029	-3.14026	10	0.530227	0.955756	0.976841	0.829901	0.990669	0.759452
CYP2C8	-1.15379	-0.464233	-1.08486	-2.02261	-5.49547	-3.5823	5	0.530283	0.721685	0.778672	0.750738	0.729481	0.713219
FCER1A	-0.996946	-0.28919	-0.453134	-1.04488	-6.4356	-4.57576	7	0.535294	0.956099	0.976873	0.969706	0.462933	0.34242
ABCG2	-1.00313	-0.476813	-0.675069	0.313585	-4.11245	-3.53237	7	0.535294	0.660086	0.969784	0.548428	0.863231	0.688377
LDHB	-1.00385	-0.36498	-1.95801	-2.76138	-2.64353	-2.37175	7	0.535294	0.823831	0.26928	0.570512	0.990669	0.974811
ALDH4A1	-1.01062	-0.409255	-1.01367	-0.750679	-5.06018	-4.52529	7	0.535294	0.73308	0.763116	0.857623	0.764736	0.372946
SLC8A2	0.455889	-0.399166	0.825667	-2.183	-5.29378	-1.78342	4	0.535989	0.813168	0.343862	0.750738	0.752625	0.867482
ABHD1	0.371816	-0.447142	-1.11505	-2.98641	-5.41714	-3.08841	7	0.535989	0.693298	0.681131	0.5473	0.678774	0.839554
ACSM2B	0.361112	-0.269604	-0.350195	-1.27103	-1.35251	-3.59912	7	0.535989	0.985565	0.976873	0.928532	0.869164	0.669085
ALDH1L2	0.363992	0.200477	0.18459	-1.65312	-5.93601	-3.33385	6	0.536582	0.488617	0.665185	0.846056	0.561409	0.740828
CERS3	-1.04437	-0.107637	0.23243	-2.77488	0.0937027	-3.51498	6	0.53929	0.862261	0.624344	0.570512	0.563242	0.693916
APOC1	-1.04278	0.340523	-0.807403	-0.819343	-0.696136	-3.37028	6	0.540849	0.375878	0.900211	0.888682	0.755425	0.72544
ALDH1L1	-1.04147	-0.118219	0.182996	1.20995	-3.97435	-3.15308	6	0.542301	0.880345	0.66711	0.433157	0.876146	0.795905
SYNJ1	-1.03827	-0.0826754	-1.58329	-2.76442	-5.81942	-4.99067	6	0.544989	0.830358	0.416896	0.570512	0.576211	0.285669
KMO	-1.03848	-0.436658	-1.15429	-3.00388	-2.39975	-2.65179	6	0.544989	0.711935	0.672162	0.548428	0.975518	0.944204
ATP4B	0.460829	-0.626479	0.183187	-1.43278	-5.61365	-1.77537	5	0.547898	0.477254	0.741841	0.900644	0.726448	0.822848
SPTLC3	0.356326	0.00962118	0.0779532	-1.89311	-4.19582	-3.62009	7	0.547898	0.702073	0.759884	0.776029	0.852039	0.660186
SLC1A3	0.290874	-0.232009	0.0843301	-0.930614	-1.86598	-2.3524	8	0.548449	0.996484	0.701766	0.918808	0.904913	0.961672
AGPAT6	-1.035	0.0180212	-1.21197	-1.95307	-6.51996	-3.63922	6	0.548449	0.709146	0.626363	0.750738	0.462933	0.660186
ACOT9	0.289707	-0.287287	-1.03871	-1.62154	-4.53538	-2.98303	9	0.549487	0.955756	0.712367	0.836098	0.803562	0.856209
SLC5A9	-1.21136	-1.5398	-2.17584	-1.71993	-5.68939	-3.39856	4	0.549487	0.0218694	0.339351	0.861825	0.696315	0.762662
SLC4A5	0.355336	-0.642069	-0.29147	-0.445569	-5.11677	-2.92603	6	0.549978	0.422589	0.94871	0.769203	0.737284	0.886356
ATP2B3	-1.42847	0.606957	-0.903164	-1.30173	-5.23384	-2.62306	3	0.549978	0.372972	0.913929	0.950798	0.830865	0.950812
LPPR3	-1.20868	-0.954229	-0.615944	-0.931662	-5.34433	-2.80204	4	0.550961	0.2192	0.976873	0.928532	0.743434	0.933364
LYPLA2	-1.03035	-0.72319	0.333614	-3.1838	-3.43877	-2.26449	6	0.551288	0.33334	0.546602	0.534875	0.928723	0.950812
SLC35F3	-0.940598	-0.501236	-0.757628	-2.1614	-5.61789	-3.27618	8	0.55187	0.537339	0.913357	0.659232	0.561409	0.728736
LDHC	-0.940916	-0.0324306	0.507341	-2.89917	-3.80624	-2.8546	8	0.55187	0.728825	0.343862	0.514956	0.879681	0.898745
TPI1	-1.20508	-0.738803	-1.01162	-2.66058	-4.3316	-3.90706	4	0.553295	0.420104	0.826662	0.662951	0.85918	0.640412
CLIC1	0.349972	-0.842269	0.281046	-2.72639	-4.56771	-3.97769	7	0.556621	0.161644	0.589037	0.570512	0.830865	0.57149
LPPR4	0.346267	-0.921015	-2.75329	-1.30907	-5.13096	-2.60175	7	0.556621	0.113629	0.184287	0.928532	0.743434	0.944204
ALG8	0.336077	-0.0171023	-0.585938	-0.761578	-2.95349	-4.33128	7	0.556621	0.73308	0.976873	0.870455	0.971807	0.409177
B3GNT1	0.977713	-0.093505	-0.0468556	-1.81169	-3.04481	-3.72776	1	0.556712	0.936977	0.958207	0.902626	0.983615	0.834006
SLC6A17	-0.935827	-0.363771	-1.67567	-2.31604	-3.85118	-2.44909	8	0.558381	0.798228	0.301306	0.611919	0.870856	0.997074
MECR	-1.6908	-0.72475	-2.08194	-2.21255	-5.10413	-3.52757	2	0.558381	0.567928	0.613148	0.841234	0.830865	0.780527
C19orf80	0.437111	-0.185301	-1.99835	-1.34187	-7.79672	-3.36631	4	0.558932	0.97374	0.388026	0.946654	0.345669	0.769466
ACSM4	0.434966	-0.48904	-0.773737	-2.03552	-4.41824	-0.950433	4	0.560231	0.704557	0.933812	0.793956	0.852039	0.670538
ALG1	0.434111	-0.58502	-0.0821005	-2.66084	-2.43911	-3.35622	4	0.560231	0.567928	0.885542	0.662951	0.978395	0.769466
DDT	0.433993	0.7322	0.627458	-1.27743	-4.65623	-4.53561	4	0.560231	0.160093	0.457839	0.965443	0.830865	0.457603
GLUD1	0.344086	-0.0706884	0.123828	-1.52152	-1.12411	-4.41479	6	0.560231	0.814435	0.71825	0.881908	0.830865	0.403856
SLC6A13	-0.931501	-0.536066	-2.01681	-2.4247	-4.03064	-3.40181	8	0.560231	0.478357	0.23321	0.570512	0.852039	0.695895
FADS6	-0.93225	-0.01861	-0.805379	-1.47914	-4.87816	-2.29057	8	0.560231	0.709146	0.885984	0.87734	0.737606	0.950812
ENOPH1	-0.975433	-0.271423	-0.0555806	-2.80311	-5.92799	-1.61337	7	0.560231	0.983248	0.870769	0.570512	0.536181	0.754192
COLGALT2	-0.977517	0.00894788	-2.08293	0.0750087	-3.93368	-2.37317	7	0.560231	0.702073	0.245547	0.575967	0.889487	0.974811
B3GAT2	-0.978296	0.096758	-0.341519	-2.01374	-3.52733	-3.48011	7	0.560231	0.567928	0.975866	0.718764	0.926746	0.698168
SLC1A6	-1.01689	-0.308309	-1.66617	-1.20482	-2.50492	-4.07223	6	0.560231	0.909738	0.370479	0.980184	0.978395	0.511011
GDPD3	-1.01849	-0.141881	-0.722351	-0.541323	-1.5357	-2.59448	6	0.560231	0.903039	0.938717	0.817018	0.880419	0.951107
TPMT	-1.01947	-0.434078	-1.97482	-2.17938	-7.54399	-3.53931	6	0.560231	0.718149	0.277927	0.690902	0.219513	0.687119
SLC22A6	-1.02116	-0.362752	-0.604571	-0.963786	-4.61056	-3.61263	6	0.560231	0.830358	0.976873	0.928651	0.801152	0.660186
SLC23A1	-1.19225	0.292984	-1.07506	-0.57948	-5.06921	-3.81774	4	0.560231	0.488617	0.80048	0.846056	0.781042	0.660186
DSE	-1.01594	-0.504812	-0.932394	-3.00059	-5.69999	-1.8445	6	0.560261	0.595451	0.825489	0.548428	0.605035	0.842201
CACNA2D1	-1.39913	-1.30541	-0.687981	-1.65306	2.59304	-4.45895	3	0.561068	0.113629	0.976873	0.886215	0.16324	0.58868
KCNS2	-2.10144	-0.0955299	0.523369	-1.05569	-4.67708	-4.07052	1	0.561068	0.940505	0.80048	0.989033	0.919754	0.778472
GCAT	-1.09899	-1.04453	-0.28613	-1.99459	0.960691	-2.37582	5	0.561371	0.132448	0.95307	0.784005	0.436193	0.984986
CTPS1	-1.11228	-0.417996	-0.563678	-2.3928	-3.37058	-2.4161	5	0.561371	0.779647	0.989829	0.681841	0.960434	0.993387
PDSS2	-1.11717	-1.59537	-1.30837	-2.35583	-6.6177	-2.28625	5	0.561371	0.0196888	0.623539	0.690902	0.518908	0.950812
FAR1	-1.1181	-0.517531	-2.96451	-1.22976	-4.69251	-3.71736	5	0.561371	0.606596	0.224495	0.964206	0.851423	0.680154
NME4	-1.18895	0.00275698	-1.78041	-2.69788	-2.17763	-1.22341	4	0.561371	0.787195	0.458293	0.659232	0.953886	0.721976
SLC29A2	-1.18559	0.480841	-1.0909	-0.157101	-5.94124	-4.46317	4	0.563656	0.353294	0.792053	0.724648	0.637667	0.479686
AMPD1	-1.66458	0.442514	-0.963093	-3.3979	-3.6465	-1.58553	2	0.563656	0.52944	0.919926	0.690902	0.943232	0.873706
DIO2	0.339435	0.0125279	-1.94827	-2.8651	-6.00655	-1.68564	6	0.565072	0.711935	0.286097	0.570512	0.536181	0.794889
GLRX	0.451789	-0.341509	-0.476357	-0.817541	-0.273895	-3.80617	5	0.566383	0.881886	0.983714	0.902488	0.728257	0.660186
NDUFB2	0.451449	-0.493393	-1.50865	-0.0182598	-2.92451	-4.26282	5	0.566383	0.701326	0.517184	0.671355	0.978395	0.521543
COQ10A	0.44881	-0.400108	-0.764472	-2.99226	-1.9023	-4.04233	5	0.566383	0.792945	0.944422	0.570512	0.943232	0.595055
SLC12A1	0.441329	-0.196676	-0.572691	0.0698434	-2.35326	-4.25627	5	0.566383	0.962192	0.98325	0.652916	0.978395	0.521543
STAT5A	0.440809	0.213377	-1.9256	-1.99226	-4.94321	-3.33725	5	0.566383	0.536059	0.343862	0.786135	0.807764	0.769466
MUT	-1.00764	-0.645797	-1.27578	0.753485	-6.49316	-2.17303	6	0.566383	0.420002	0.589815	0.441112	0.467882	0.942849
KCTD16	0.32773	-0.417935	-0.150703	-1.07296	-6.20871	-2.84794	7	0.566846	0.73308	0.889589	0.983787	0.517312	0.926466
HS3ST1	-0.964689	-0.259515	-0.441212	-2.5576	-3.34437	-3.63926	7	0.566846	0.989837	0.976873	0.570512	0.955421	0.660186
LPCAT3	-0.965535	0.179265	-0.429659	-0.328055	0.400992	-4.27768	7	0.566846	0.483689	0.976873	0.718764	0.536181	0.437676
RYR1	-1.0054	-0.465657	-2.31172	-2.07762	-5.45254	-3.36282	6	0.568415	0.670757	0.23321	0.718764	0.650011	0.729218
HAS2	-1.04545	-0.613893	-0.490254	-1.11606	-7.72368	-2.21248	5	0.569225	0.477254	0.992316	0.996403	0.306489	0.942849
SLC2A5	-1.00363	-0.100223	-0.0624437	-2.06982	-1.84676	-4.30846	6	0.570979	0.855762	0.840278	0.720384	0.910603	0.43748
LYZ	-0.919449	-0.296278	-1.67454	-1.11155	-4.09496	-1.60873	8	0.571593	0.92106	0.301642	0.989033	0.851423	0.736969
BLVRB	-1.00236	-0.353026	0.867526	-0.922756	-3.72908	-2.17843	6	0.571593	0.840985	0.260177	0.924317	0.901965	0.943403
CYP3A43	0.417643	0.155891	-1.51325	-1.58246	-6.21845	-3.41903	4	0.571757	0.627488	0.572581	0.8897	0.594712	0.759067
EDN1	0.33225	0.129957	-0.701612	-0.503867	-4.33562	-3.54698	6	0.571757	0.567928	0.945088	0.794219	0.851423	0.68349
INPP1	-1.00124	-0.507977	-2.86043	-4.84571	-3.53434	-3.73102	6	0.573138	0.588493	0.184287	0.433157	0.9215	0.625925
SLCO2A1	0.436322	-0.347919	-3.43077	-1.95316	-1.8928	-3.22165	5	0.573831	0.880152	0.189884	0.792296	0.943232	0.819422
PHYH	0.426222	-0.509906	-0.49426	-3.7307	-5.57255	-2.9763	5	0.573831	0.621486	0.992316	0.476983	0.728746	0.906013
CYP26B1	-0.915113	-0.374253	-1.16911	-1.47338	-3.45521	-4.16343	8	0.573831	0.782539	0.594581	0.877791	0.919754	0.408326
GABRG2	-0.962075	-0.46711	-1.1098	0.363229	-2.04402	-4.29486	7	0.573831	0.670757	0.681131	0.5473	0.943232	0.433574
UGGT1	-0.962705	-0.700234	-0.479651	-1.78435	-4.99736	-2.8088	7	0.573831	0.350066	0.981056	0.81924	0.764736	0.941998
GALNT14	0.268366	-0.145564	-0.870977	0.414495	0.993562	-1.7718	8	0.574611	0.890285	0.832999	0.46848	0.187122	0.787486
CHRNA1	-0.913412	0.326225	-1.14655	-0.808887	-2.56185	-3.47466	8	0.574611	0.321081	0.607029	0.873021	0.987187	0.669745
KCNK3	-0.910857	0.0839883	-0.795784	-2.23762	-2.86635	-4.26746	8	0.578138	0.555407	0.889589	0.647813	0.978395	0.375789
AOC3	-0.927184	-0.476055	-0.791662	-0.572156	-4.35314	-3.56002	9	0.578138	0.600309	0.889589	0.801208	0.830865	0.640412
SCNN1G	0.410128	-0.0800101	-0.0232588	-0.598124	-4.64533	-1.06394	4	0.579683	0.868215	0.855567	0.848972	0.832083	0.695895
GABRA6	0.26926	-0.578158	-0.821166	-1.44831	-6.99368	-1.67055	9	0.581512	0.405461	0.870769	0.873021	0.189856	0.736969
PNPLA8	-0.908616	-0.737214	-1.42124	-1.11973	-4.64014	-4.25644	8	0.581512	0.220204	0.427314	0.992569	0.781042	0.380482
SLC36A1	-0.991073	0.252005	-0.872056	-1.64056	-3.65564	-1.03502	6	0.581512	0.444062	0.870508	0.846615	0.905087	0.635517
SLC22A18AS	-1.15872	-0.0219294	-2.16499	-3.18545	-5.35875	-1.52477	4	0.581512	0.807556	0.341007	0.570512	0.743434	0.792972
PLD2	0.407212	-0.279745	-3.00024	0.874672	-2.78961	-1.5073	4	0.581657	0.956099	0.238866	0.514956	0.996947	0.788491
IDH3A	0.324343	0.810659	-0.0779419	-0.289597	-1.61317	-1.94122	6	0.581657	0.0570954	0.850304	0.718656	0.889487	0.886015
KCNQ3	0.263698	0.281178	-2.15244	-2.31498	-4.91586	-3.25646	8	0.583926	0.353294	0.221118	0.611919	0.729481	0.736969
ASIC2	-0.905885	-0.352025	-1.265	-2.49277	-5.43525	-3.3501	8	0.583926	0.823831	0.529015	0.570512	0.604975	0.709422
CA11	0.321566	0.416724	-0.3314	-2.11269	-0.782989	-2.33088	6	0.585849	0.311771	0.967075	0.715328	0.773541	0.961475
ASNA1	-0.904095	-0.733218	-1.84237	-1.15975	-3.85361	-3.15412	8	0.587033	0.223311	0.258355	0.992569	0.870856	0.77179
GGT7	0.545327	0.910086	-0.731926	-4.37999	-4.69557	-1.81503	3	0.589862	0.177146	0.975866	0.537221	0.874143	0.882028
GLDC	0.419446	-0.528078	-0.433783	-1.53261	-4.11343	-2.9411	5	0.589862	0.596522	0.976873	0.888682	0.889487	0.917662
CCBL2	0.317772	-0.559312	0.661258	-1.25402	-5.03806	-2.06149	6	0.589862	0.513065	0.327253	0.96035	0.743434	0.917662
IRG1	0.221124	-0.358718	0.0139057	-1.6595	-3.88898	-3.65138	10	0.589862	0.787223	0.725463	0.801208	0.85918	0.572332
ENO2	-0.901228	-0.521803	-0.661242	-1.01829	-3.05872	-2.74749	8	0.589862	0.506377	0.959661	0.946995	0.96608	0.928316
SLC6A12	-0.902305	-0.783582	-0.155007	-1.4987	-5.20251	-2.68236	8	0.589862	0.158363	0.878621	0.873021	0.650011	0.943403
PIR	-0.917763	-0.642425	0.42595	-1.04056	-6.19977	-4.18581	9	0.589862	0.329187	0.396579	0.964206	0.452042	0.39938
DUT	-1.60736	-0.552338	-1.13938	-4.36997	-5.36962	-2.85684	2	0.589862	0.725785	0.87904	0.570512	0.795919	0.935984
APOE	0.32176	0.0236563	-0.841503	-1.9851	-8.28893	-3.43871	7	0.593535	0.69187	0.883716	0.739019	0.16324	0.707722
LPIN3	-1.14276	-0.26576	-1.48021	-2.69375	-5.08854	-2.76715	4	0.59467	0.97065	0.586794	0.659232	0.781042	0.941998
TAP2	0.257981	0.017357	-1.25328	-2.00842	-3.96277	-3.71508	8	0.595609	0.657769	0.535341	0.697372	0.85918	0.584685
NDST4	-0.896544	0.0113288	-0.497112	-0.357225	-3.33067	-2.8279	8	0.595609	0.666775	0.999816	0.6938	0.929032	0.906013
HK3	-0.978429	-0.115575	-1.64216	-1.99355	-1.287	-3.95401	6	0.595609	0.876554	0.387674	0.739936	0.851423	0.555759
NUDT2	-0.978845	0.0911157	-0.778888	-3.18444	-0.969265	-1.43962	6	0.595609	0.613705	0.914396	0.534875	0.79943	0.721976
SLC5A2	-1.31543	-0.386419	-1.57163	-1.72923	-6.35111	-2.8273	3	0.595609	0.859066	0.604851	0.873021	0.696044	0.944204
PIP4K2B	-1.31872	-0.520065	-0.83229	-2.32873	-6.77816	-6.04608	3	0.595609	0.707454	0.939202	0.750738	0.604975	0.263616
ALG2	-1.32394	1.55111	-2.88613	-1.11279	-0.846262	-4.71326	3	0.595609	0.0478667	0.301306	0.994128	0.852039	0.514327
P2RX6	-1.33484	-0.634683	-0.0438852	-1.98387	-4.20041	-3.90129	3	0.595609	0.582138	0.917519	0.836098	0.899718	0.713219
NUDT6	0.413764	-0.118917	-0.327276	-2.4238	-5.85422	-2.70314	5	0.59775	0.885129	0.976873	0.674949	0.637667	0.944204
B3GALNT2	0.411105	0.21488	0.0741652	0.458774	-3.25962	-2.94603	5	0.59775	0.536059	0.818838	0.570512	0.96608	0.917662
ADHFE1	-0.894256	-0.372844	-0.784591	-1.67119	-3.45064	-2.43135	8	0.59775	0.785958	0.893088	0.824894	0.919754	0.993387
ATP10B	-0.975112	-0.891923	-1.38756	-0.34547	-3.19128	-4.15757	6	0.597924	0.147272	0.520943	0.72934	0.956283	0.480078
NAT10	0.391134	-0.335428	-1.30512	-0.748248	-3.57523	-2.39457	4	0.601139	0.890285	0.672246	0.888682	0.926912	0.989297
GSTM1	0.266069	0.0256299	-2.40987	-0.875451	-7.26204	-1.38352	9	0.601139	0.645458	0.184287	0.893764	0.16324	0.677662
SLC25A40	-0.95355	-0.302003	0.1414	-1.38714	-5.1932	-4.66526	7	0.601139	0.925098	0.727185	0.905089	0.737284	0.308872
HTR3E	-0.9546	-0.494448	-0.903777	-2.2902	-3.77236	-1.33675	7	0.601139	0.626488	0.832999	0.652916	0.899718	0.698168
GBA2	0.315442	0.0543654	-0.0828985	-0.131087	-5.06587	-0.402354	7	0.601935	0.648088	0.889589	0.659232	0.764736	0.491773
CHSY3	0.570431	0.558766	0.0723269	-4.4097	-6.38581	-0.236968	2	0.605851	0.464717	0.866127	0.570512	0.688751	0.610476
FABP6	0.387928	-0.133536	-1.23496	-2.74823	-3.78509	-3.0477	4	0.605874	0.925098	0.7135	0.652916	0.908299	0.864072
FPGS	-0.895706	0.153135	-0.153539	-0.436713	-3.44487	-2.22958	9	0.608849	0.477254	0.878621	0.718764	0.928264	0.941998
BTD	-0.898249	-0.0879063	-1.14302	-3.28321	-5.71383	-4.05179	9	0.608849	0.799095	0.594581	0.433157	0.528964	0.443292
INPP5B	-1.12459	-0.0133179	-1.53065	-2.35364	-1.22399	-3.49372	4	0.61013	0.799095	0.563624	0.718764	0.856592	0.733809
FITM2	0.264581	-0.153411	-0.748783	0.838601	-1.39774	-2.65117	9	0.610339	0.899063	0.937318	0.433157	0.85918	0.942849
AMY1C	0.208082	-0.275839	-0.524342	-1.68429	-3.82565	0.0389815	10	0.610339	0.953211	0.991279	0.793907	0.86559	0.270962
ST6GAL1	-0.880349	-0.214306	-0.32667	-0.326362	-1.5011	-0.369091	8	0.610339	0.980589	0.960165	0.690902	0.85918	0.403856
SLC43A3	-0.880529	-0.0175043	-0.343502	-1.47265	-3.75252	-2.93619	8	0.610339	0.709146	0.966699	0.878369	0.889487	0.861755
NIPA1	-0.880612	-0.204829	-1.11697	-0.174024	-6.49236	-3.55569	8	0.610339	0.972496	0.634703	0.650434	0.360843	0.646129
SLC37A3	-0.882557	-0.48196	-1.36068	-2.06335	-4.30952	-4.7298	8	0.610339	0.571097	0.458881	0.689649	0.82112	0.280721
ABCG4	-0.961777	-0.525457	-1.22348	-0.615737	-1.28007	-3.14238	6	0.610339	0.567928	0.619725	0.836098	0.851423	0.796433
UGT2B4	-0.96464	-0.328177	-2.37463	-3.43574	-5.90911	-3.24045	6	0.610339	0.881886	0.233004	0.480406	0.561816	0.769466
DDAH2	-1.02624	0.00901449	-0.440821	-3.81112	-2.23838	-4.10683	5	0.610339	0.73308	0.976873	0.46848	0.978395	0.578146
UGT2B10	-1.0286	-0.605328	-1.87678	-2.9173	-5.49227	-3.28625	5	0.610339	0.494365	0.346782	0.594541	0.729481	0.795905
IPPK	-1.12169	-0.18659	-2.86546	-0.566078	-2.015	-1.79886	4	0.610339	0.976036	0.245547	0.83994	0.931679	0.875844
ADAD2	-1.3051	0.296337	0.809098	-0.0310839	-3.44492	-1.37357	3	0.610339	0.583378	0.479202	0.734846	0.962987	0.796433
ABCB9	-1.11669	0.358273	-0.72901	-2.02021	-5.46489	-2.05951	4	0.612425	0.444018	0.94708	0.798357	0.729481	0.939057
GALNT9	-1.11643	0.269647	-1.42605	-2.11391	-5.57112	-2.60564	4	0.612474	0.513884	0.607029	0.774281	0.726448	0.951729
CACNA2D2	0.516706	0.709662	0.848209	-3.12037	-4.42814	-3.3902	3	0.616424	0.323144	0.458881	0.656078	0.890008	0.807563
IDUA	0.400714	-0.618678	-0.333581	-0.749771	-3.38964	-2.65755	5	0.616424	0.477254	0.976873	0.87734	0.956283	0.944204
CNGA4	0.37595	0.248658	-0.840979	-3.99682	-5.57717	-4.15684	4	0.616424	0.53242	0.913357	0.508201	0.726427	0.57508
NDUFA4	0.301142	-0.430953	-0.247762	-2.86298	-6.51296	-2.76724	7	0.616424	0.721435	0.929558	0.565383	0.452715	0.942849
CYB5R3	0.299157	-0.558173	-1.12435	-2.39826	-5.10205	-2.15867	7	0.616424	0.477254	0.667526	0.626287	0.743434	0.939057
P2RX1	0.297477	-0.237806	0.348282	-2.24171	-3.50554	-3.61948	7	0.616424	0.989837	0.514335	0.659232	0.926746	0.660186
CHRNA2	0.297438	-0.702665	0.179283	-0.0993078	0.474236	-2.55449	7	0.616424	0.338746	0.672162	0.652916	0.528964	0.950812
ABCB8	0.29668	0.0983975	-1.1865	-0.324138	-5.60901	-3.92843	7	0.616424	0.567928	0.607029	0.718764	0.637667	0.574471
SLC1A1	-0.874976	-0.46138	0.127781	0.472217	-3.90241	-1.42336	8	0.616424	0.614935	0.658602	0.441112	0.865698	0.694881
FABP12	-0.954969	-0.404652	-0.0173269	-1.66133	-5.09857	-3.66248	6	0.616424	0.758777	0.813997	0.845505	0.737606	0.655706
EHD1	-0.955811	0.49197	-0.935924	-2.53769	-6.19931	-1.82375	6	0.616424	0.225788	0.824808	0.613142	0.517312	0.834707
ACER1	-1.11233	-0.656709	-1.65769	-2.5809	-4.56848	-2.21367	4	0.616424	0.488617	0.507534	0.683384	0.846798	0.950812
CA7	-0.936486	-0.318598	-1.66791	-1.3942	-2.30784	-2.95245	7	0.617366	0.898218	0.343862	0.900644	0.978395	0.897006
PNPO	-0.942731	0.158526	-0.633812	-0.956265	-4.72622	-2.34899	7	0.617366	0.518519	0.976873	0.928532	0.807764	0.969193
MOGAT2	-0.872764	0.789899	-1.51587	-2.55252	-4.04131	-5.71753	8	0.619869	0.0314689	0.358912	0.570512	0.852039	0.0675043
MSRB3	0.394599	-1.17966	-0.321649	-1.60818	-6.36334	-1.75775	5	0.620279	0.0550753	0.976873	0.873021	0.561816	0.819422
CERS4	0.394295	-0.438097	-0.951511	-1.79339	-5.7997	-2.1744	5	0.620279	0.73308	0.84696	0.83906	0.637667	0.942849
CACNB2	0.389896	-0.436495	-2.96098	-0.894897	-1.71696	0.865562	5	0.620279	0.73308	0.224495	0.922047	0.926746	0.285669
ADA	0.388619	-0.396834	-1.29042	1.15465	-8.30031	0.103025	5	0.620279	0.796626	0.62872	0.433157	0.285263	0.414873
NPR2	0.372051	0.00746195	-0.14614	-3.26293	-4.33647	-3.18342	4	0.620279	0.782539	0.911733	0.570512	0.85918	0.820777
NDUFB5	0.238344	0.396887	1.03803	-1.1058	-0.0572967	-1.59482	8	0.620279	0.225788	0.184287	0.989033	0.536181	0.731502
KCTD19	-0.872295	-0.381818	-0.0853085	-2.21459	-6.25323	-3.70205	8	0.620279	0.764163	0.826662	0.652916	0.436193	0.586723
TNF	-1.10217	-0.283819	0.327651	-2.61354	-1.44572	-3.91866	4	0.620279	0.95389	0.635993	0.674949	0.880419	0.635517
SLC2A12	-0.948641	-0.200019	-0.917388	-1.84021	-5.98718	-2.43479	6	0.621979	0.976099	0.832999	0.794641	0.54007	0.999985
SLC25A34	-0.948976	-0.386812	0.8592	-2.72701	-3.41892	-3.77921	6	0.621979	0.79195	0.26275	0.570512	0.930369	0.60541
SLC26A9	-1.29088	-1.03062	-0.974018	-0.723686	2.28779	-4.75279	3	0.621979	0.296369	0.889589	0.892793	0.306489	0.503146
SLC12A7	-0.947706	-0.218859	-2.31573	-2.43564	-4.91532	-3.32893	6	0.622867	0.989837	0.23321	0.652916	0.764991	0.743571
SULT1A1	0.287264	-0.564074	-1.25664	-1.75544	-1.47011	-3.54197	7	0.625299	0.477254	0.582403	0.820093	0.888857	0.688377
CYP27C1	0.366413	0.108224	1.4176	-2.61302	-6.58822	-4.74816	4	0.625464	0.68537	0.221118	0.674949	0.532475	0.403856
RNLS	0.233805	-0.0412165	-1.5889	-1.44458	-7.14051	-0.935652	8	0.625464	0.73308	0.330554	0.888682	0.189856	0.569529
CHST7	-0.929976	-0.263603	-1.07282	-0.334916	-5.99816	-3.13135	7	0.625464	0.989837	0.720471	0.7247	0.531812	0.811466
GDA	-0.93133	0.375215	-1.32979	-2.20377	-3.82242	-2.3086	7	0.625464	0.329187	0.531047	0.674949	0.899182	0.950812
EPHX4	-0.932835	-0.232403	0.231326	0.392499	-3.15208	-1.71208	7	0.625464	0.984124	0.60549	0.546785	0.96608	0.77179
FMO1	-0.934791	-0.188679	0.350403	-1.27455	-3.07004	-2.91963	7	0.625464	0.948744	0.514335	0.928532	0.96608	0.906013
GLT8D1	-0.943929	-0.388444	-0.749089	-0.704572	-4.14055	-4.35688	6	0.625464	0.788043	0.92598	0.857623	0.85918	0.417681
CERKL	-1.09292	0.0518912	-0.801736	-2.37894	-5.70876	-3.55269	4	0.626312	0.73308	0.921074	0.718656	0.691861	0.72153
CYP4Z1	-1.09115	-0.144239	-1.28022	-0.627179	-2.61429	-2.77162	4	0.628666	0.933614	0.686375	0.855255	0.987838	0.940335
ADIPOR2	-0.940469	-0.255679	-1.83921	-0.990986	-6.68128	-2.75371	6	0.630345	0.980589	0.312705	0.940735	0.436193	0.938243
CRYZL1	0.282024	-0.625448	-0.0812076	-0.825125	-5.8015	-1.18161	6	0.630608	0.440532	0.853344	0.890538	0.582004	0.669991
ALKBH2	0.229455	-0.0868765	-0.444789	0.288316	-3.73247	-3.35964	8	0.630608	0.804279	0.981471	0.508201	0.889487	0.705988
SLC4A3	0.362558	-0.39151	-1.44683	1.28922	-1.1348	-5.60166	4	0.631005	0.826355	0.599613	0.441112	0.851423	0.246978
SLC47A2	0.286838	-0.0626745	-1.6131	-0.418529	-2.2519	-4.23111	7	0.631005	0.798228	0.359293	0.739019	0.978395	0.466721
SLC35D1	0.282815	0.261673	-0.63363	-0.509304	-3.8063	-2.27269	7	0.631005	0.439728	0.976873	0.793956	0.899182	0.944204
SLC35E4	-0.859537	0.0720368	-1.39614	-0.239209	-5.61042	-3.60006	8	0.631005	0.569622	0.439848	0.659232	0.561409	0.626232
CERS6	-1.01617	-0.652645	-0.367792	-0.727177	-5.93666	-3.9371	5	0.631005	0.476976	0.976873	0.873021	0.636486	0.629484
GAMT	-1.01665	-0.543066	-1.39621	-0.516839	-1.78376	-1.87294	5	0.631005	0.586756	0.599613	0.830146	0.928723	0.856536
PIP5KL1	-1.08414	0.534704	0.586546	-3.73017	-7.14206	-1.27171	4	0.63145	0.321786	0.485517	0.537221	0.462933	0.733286
CYP2C18	0.500022	-0.661566	1.33303	-1.50491	-3.00491	-3.02783	3	0.632954	0.567928	0.292196	0.912069	0.978395	0.926466
PDE7B	0.371486	-0.500786	-0.88298	-2.29516	-3.50948	-2.62811	5	0.632954	0.666489	0.885984	0.690902	0.942197	0.948662
DMGDH	0.277545	-0.145761	-1.05776	0.678534	-4.69688	-4.33183	7	0.632954	0.907682	0.739349	0.441112	0.807764	0.409177
NDST2	0.277064	-0.725426	-1.59055	-1.7822	-4.63413	-2.5442	6	0.632954	0.333223	0.413615	0.81867	0.801152	0.964297
ABCC9	0.276325	-0.513102	1.07874	-0.569264	-1.07379	-1.67914	7	0.632954	0.535679	0.206323	0.820093	0.830865	0.77179
NUDT17	0.274913	-0.0472114	-1.74072	-1.44995	-4.16028	-4.74416	7	0.632954	0.779613	0.3378	0.886215	0.85918	0.302567
GDPD5	0.274473	0.675137	-0.321564	0.783906	-3.42611	-5.59004	6	0.632954	0.100488	0.965786	0.441112	0.928723	0.13065
ST3GAL2	0.274133	-0.189805	-0.0979774	-0.960257	-3.94685	-3.5496	6	0.632954	0.964897	0.86535	0.928532	0.883956	0.68349
SLC25A52	0.25751	-0.171003	-1.00154	-0.320182	-2.19537	-3.13647	9	0.632954	0.925098	0.735212	0.690902	0.96608	0.778472
POFUT1	0.225847	-0.302177	-0.236864	-0.801415	-4.94949	-3.9672	8	0.632954	0.907682	0.917519	0.873021	0.728746	0.493977
AADAC	-0.854379	-0.374217	0.15305	-0.924649	-3.99182	-2.27506	8	0.632954	0.782539	0.634703	0.915524	0.85918	0.948662
BCHE	-0.928982	-0.204652	0.0251495	-2.40935	-3.17869	-1.15162	6	0.632954	0.979642	0.786154	0.652916	0.95782	0.660186
SLC39A14	-0.935399	-0.635599	-0.885146	-1.9811	-5.03341	-3.20265	6	0.632954	0.430814	0.859848	0.744511	0.743434	0.782619
AFMID	-1.00153	-0.0108633	-2.60405	0.687847	-0.0177393	-3.97966	5	0.632954	0.758777	0.233004	0.508201	0.688953	0.625925
SLC25A44	-1.00464	-0.0395722	-0.574982	-2.0648	-4.02988	-4.57461	5	0.632954	0.796626	0.98325	0.75022	0.889702	0.43748
SUMF1	-1.00468	-0.169138	-0.532505	-0.623583	-5.19744	-3.48194	5	0.632954	0.948553	0.998921	0.852889	0.781042	0.736969
GLRA1	-1.00707	-0.35028	-1.4043	-0.425224	-7.39273	-0.256108	5	0.632954	0.874426	0.594581	0.792296	0.346067	0.544274
SLC12A5	-1.00771	-0.524621	-1.53054	-1.68279	-4.6074	-2.53501	5	0.632954	0.606596	0.491102	0.849787	0.852039	0.955787
SLC26A7	-1.0748	-0.36548	1.39692	-0.586068	-4.14172	-2.31409	4	0.632954	0.856807	0.224495	0.846056	0.877674	0.967475
APOC3	-1.07575	-0.865829	-1.27304	-2.78444	-5.30569	-3.58735	4	0.632954	0.308222	0.691793	0.652916	0.751017	0.713458
KCNJ11	-1.08011	-1.24272	-2.71706	-1.62738	-4.92814	-2.67016	4	0.632954	0.0733859	0.26928	0.881945	0.795919	0.944204
GAD2	-1.08026	-1.32345	-4.09842	-2.21235	-5.99721	-4.44654	4	0.632954	0.048607	0.184287	0.744511	0.637667	0.481956
DGKQ	-1.08137	0.164079	-0.659581	-0.870421	-3.91827	-1.36957	4	0.632954	0.615185	0.971168	0.918808	0.899649	0.759452
COQ4	-1.7911	-2.17346	-1.23668	2.13537	-4.68866	2.30297	1	0.632954	0.150956	0.878621	0.570512	0.919754	0.403158
B3GALNT1	0.221413	-0.0451786	-0.72377	-0.345703	-1.66109	-3.53926	8	0.634742	0.73308	0.92598	0.690902	0.888383	0.653685
PTGES2	0.491508	-0.35269	-3.17779	-1.55112	-5.2998	-4.90591	3	0.635474	0.894688	0.274906	0.900644	0.830114	0.466721
DHRS4L2	0.357547	-0.39885	-1.54175	0.0170303	-3.93233	-0.550395	5	0.635569	0.796626	0.485828	0.659232	0.901965	0.593652
PYCR2	0.353982	-0.165078	-2.81005	-0.202592	-4.63776	-4.94632	5	0.635569	0.938425	0.233004	0.718764	0.851423	0.335349
LIPE	0.270667	0.203556	-2.94758	-2.00128	-4.77452	-4.04042	6	0.635569	0.483689	0.184287	0.739019	0.78511	0.517243
PLA2G4A	0.349703	-0.420964	0.16795	-2.02758	-3.94881	-3.91512	4	0.63744	0.786087	0.750082	0.798357	0.899182	0.635517
CEPT1	-0.848535	-0.8655	-0.695285	-2.65205	-5.66928	-1.39898	8	0.63744	0.0980741	0.940407	0.550699	0.539781	0.688377
PFKFB4	-0.983927	-0.392261	-0.917259	-0.504871	-5.83974	-5.12637	5	0.63744	0.804279	0.876878	0.821751	0.637667	0.302567
MIF	-0.994476	0.122317	-0.970554	-2.32456	-2.66506	-2.87442	5	0.63744	0.620728	0.84204	0.690902	0.990669	0.926466
CACNA2D3	-1.47405	-0.752209	-2.55311	-4.32198	-2.99232	-4.19379	2	0.63744	0.546206	0.520557	0.570512	0.989511	0.660186
PDE4D	0.267924	-0.278051	-1.77703	-0.80276	-3.70388	-2.17212	6	0.638722	0.956099	0.328867	0.888682	0.901965	0.942849
GLYATL2	0.267757	-0.210138	-1.41685	-1.81327	-5.48115	-1.85465	6	0.638722	0.98466	0.505511	0.806123	0.648381	0.843582
SLC26A10	0.477716	-0.982101	-1.01281	-1.59401	0.277121	-4.36584	3	0.639785	0.333293	0.876878	0.893278	0.74259	0.595055
NT5DC3	0.476055	-0.575791	-1.77794	-2.28821	-2.28631	-4.2463	3	0.639785	0.643923	0.548651	0.750738	0.981257	0.625925
SLC27A5	0.346267	0.253947	-0.709569	-3.55075	-2.86038	-5.42376	5	0.639785	0.512765	0.969784	0.488402	0.981257	0.301095
CYP1B1	0.344927	-0.0575133	-0.852615	-1.17408	-2.08436	-1.67842	4	0.639785	0.844091	0.909159	0.995501	0.943232	0.834087
CYP2J2	0.343482	-0.604736	-0.627397	-4.15146	-3.83218	-4.72562	5	0.639785	0.494365	0.976873	0.441112	0.906557	0.39938
FUT1	0.342984	-0.215875	-0.111956	-1.80405	-2.33728	-0.687659	4	0.639785	0.995658	0.889589	0.845505	0.96608	0.609676
MFSD4	0.342477	0.0606228	-0.488242	-2.0875	-2.48132	-1.00087	5	0.639785	0.702309	0.992316	0.739748	0.987187	0.660186
SLC41A2	0.340269	-0.0658004	-0.636899	-2.10561	-0.960702	-2.89408	5	0.639785	0.830358	0.976873	0.72934	0.851423	0.926466
SDHB	0.266007	0.245493	0.118501	0.0770453	-1.40987	-3.0489	6	0.639785	0.450079	0.723177	0.590525	0.859245	0.834707
PLA2G15	-0.9208	-0.424387	-1.13474	-0.766509	-3.84174	-2.95242	6	0.639785	0.729554	0.684153	0.873381	0.890008	0.877918
CYP2C19	-1.0635	-0.482238	-4.74664	-2.10817	-0.712495	-3.66136	4	0.639785	0.709146	0.184287	0.776613	0.792966	0.698168
ORAI1	-0.918831	-0.026533	-0.56626	-0.190405	-0.623224	-1.5286	6	0.64043	0.75619	0.976873	0.68524	0.737606	0.754192
NME3	-0.918908	-1.21134	-0.928057	-2.16933	-3.08098	-3.40566	6	0.64043	0.0218694	0.826662	0.690902	0.96608	0.718348
GRIN2A	-0.923903	-0.173775	-0.85724	-1.84776	-3.14567	-2.5475	7	0.64043	0.933614	0.876878	0.786135	0.96608	0.950812
CHDH	-0.925242	-0.585095	-2.83739	-1.57723	-5.75079	-1.9908	7	0.64043	0.453906	0.184287	0.852889	0.571047	0.906013
MANBAL	-0.926776	-0.718947	-0.925089	-0.542876	-6.07455	-2.92139	7	0.64043	0.33334	0.826662	0.818442	0.528964	0.906013
ACSBG2	-0.927378	-0.576552	-1.42892	-1.46505	-5.13972	-2.16286	7	0.64043	0.462379	0.499408	0.886215	0.737606	0.939057
SRR	-0.917939	-0.194986	-0.210741	-0.686919	-0.758879	-2.92779	6	0.640734	0.97065	0.917519	0.852889	0.764736	0.886015
GALNTL6	-0.917568	-0.605473	-0.548167	-1.02049	-4.497	-1.8067	6	0.640971	0.453906	0.979847	0.953128	0.822518	0.830232
PDE9A	0.339176	0.20514	-1.56608	-2.24876	-3.2822	-1.70439	4	0.642043	0.569622	0.541441	0.739019	0.956283	0.841334
PIGP	0.233713	0.133488	-0.204324	-0.322052	-1.26147	-3.19436	9	0.642043	0.483689	0.91421	0.690902	0.846002	0.764941
FH	0.209249	-0.0946364	-0.822193	-1.28603	-3.71296	-4.32069	8	0.642043	0.815127	0.876878	0.936547	0.890008	0.351623
DCXR	-0.91529	-0.52086	-1.39436	-2.3009	-3.70705	-3.16389	6	0.64216	0.567928	0.516914	0.667205	0.901965	0.794889
P2RX3	-0.914	0.0380707	-0.48063	-1.05076	-2.87953	-2.73635	6	0.644188	0.686049	0.998961	0.965407	0.981257	0.940956
LOX	0.208085	-0.167338	-1.56408	-2.17948	-2.71463	-2.4008	8	0.644605	0.920259	0.338976	0.652916	0.998216	0.981177
FUT6	0.334538	0.179034	0.874166	0.103155	-0.906744	-2.02912	5	0.645393	0.567928	0.322539	0.652916	0.835429	0.927525
MYC	-1.18073	-1.59726	-2.54702	-2.40214	-0.236503	-2.98831	3	0.645393	0.0706729	0.327253	0.739019	0.785939	0.928316
TXNRD1	-1.22698	-0.481955	-0.434562	-3.40963	-1.86389	-1.77593	3	0.645393	0.772204	0.982211	0.575967	0.953886	0.874093
KHK	-1.23625	-0.324016	-1.23156	-3.66623	-1.61644	-5.42376	3	0.645393	0.930168	0.767908	0.570512	0.928723	0.403856
ASIC3	-0.837539	-0.184581	-1.41045	-1.90941	-4.67434	-2.65607	9	0.648978	0.93626	0.428697	0.734846	0.785939	0.942849
PIGV	0.471164	-0.0244238	-3.63979	-3.84369	-5.76984	-3.06462	3	0.651725	0.835238	0.245547	0.570512	0.755425	0.912361
GGPS1	0.330688	-0.577548	-0.445147	-1.55751	-5.63058	-2.81845	4	0.652164	0.579652	0.98659	0.898342	0.716063	0.927525
GCNT4	-1.04171	0.0368982	-2.66324	-4.68033	-1.87925	-4.9526	4	0.653519	0.738616	0.271147	0.433157	0.9215	0.343734
NAT2	0.267959	-0.121441	-0.100275	-0.525281	-4.13753	-3.2964	7	0.654956	0.859066	0.889589	0.793956	0.85918	0.759452
IMPA1	-0.904572	-0.344352	0.318756	-1.5807	-2.76863	-3.63283	6	0.654956	0.857064	0.558345	0.871889	0.990669	0.660186
LIPF	0.328819	-0.0408495	0.133415	0.114509	-6.29687	-3.8091	5	0.656204	0.796626	0.791639	0.652916	0.585587	0.660186
MBOAT4	0.196722	-0.139122	-0.559567	-0.853697	-2.63428	-4.17673	8	0.656342	0.881886	0.976873	0.888682	0.990669	0.403856
FOXO1	0.195741	-0.299381	0.128282	-2.07184	-1.62982	-1.6723	8	0.656342	0.912483	0.658602	0.68512	0.878344	0.759452
PCK1	-0.900562	-0.576379	-1.27549	-0.225945	-3.10957	-3.24526	6	0.656342	0.4882	0.589815	0.690902	0.96608	0.769466
SLC2A14	-0.901966	-0.654056	-0.405045	-1.08278	-0.660892	-2.40213	6	0.656342	0.411364	0.976873	0.981268	0.743434	0.98573
HAGH	-0.902885	-0.5074	-2.02135	-1.6516	-3.24992	-4.05337	6	0.656342	0.589179	0.271147	0.846056	0.953886	0.515611
CHRNE	-0.908071	-0.0670472	-0.637218	-1.33371	-4.7357	-3.91376	7	0.656342	0.798228	0.976873	0.922047	0.807764	0.576047
GALNTL5	-0.909117	-0.298498	-0.639892	-3.86616	-3.81291	-3.56887	7	0.656342	0.948744	0.976873	0.433157	0.899182	0.670538
CHPF	-0.970719	-0.625104	1.6445	-4.56146	-6.36674	-2.94773	5	0.656342	0.477254	0.184287	0.433157	0.561409	0.917662
SRD5A3	-0.971526	-0.813893	-3.62215	-0.292937	-2.01327	-3.50575	5	0.656342	0.330203	0.184287	0.750738	0.952439	0.731502
SUCLG1	-0.973397	-0.546444	-1.36179	-3.18165	-4.94469	-1.92994	5	0.656342	0.586756	0.60549	0.559449	0.807764	0.906013
PIP5K1A	-1.03468	0.532571	-0.285453	0.502071	-0.381384	-2.86938	4	0.656342	0.322218	0.95993	0.570512	0.743434	0.91746
NRF1	-1.03617	-0.623266	0.965851	-3.19018	-1.75121	-2.33515	4	0.656342	0.528996	0.301306	0.570512	0.908696	0.972102
TRPM3	-0.822769	-0.0760849	-0.805807	-1.7532	-3.34195	0.641494	8	0.660946	0.788043	0.885984	0.793956	0.928723	0.154979
PHGDH	-1.15714	-0.659225	1.11989	-4.28387	1.86026	-4.46682	3	0.660946	0.570393	0.328867	0.5473	0.404653	0.58868
EPHX3	0.325508	0.0492838	0.192264	-1.03477	-4.69442	-3.89909	5	0.662292	0.711935	0.735212	0.974062	0.851423	0.650345
ATP6V0A2	-0.895184	-0.0357967	-1.3238	-1.72403	-1.80863	-3.08156	6	0.662292	0.772204	0.555952	0.833925	0.905087	0.822848
AKR1C1	-0.820714	0.119498	-1.21278	-2.59829	-5.12881	-3.16566	8	0.662731	0.513723	0.563624	0.565383	0.688544	0.769466
MAN1B1	-0.893965	0.0670003	-2.0466	-3.58367	-5.76087	0.530237	6	0.66345	0.648177	0.269223	0.460214	0.590192	0.263616
PI4KB	0.316809	-1.11707	-0.15409	-2.36238	-6.17721	-0.99985	4	0.664917	0.111918	0.913357	0.718764	0.604975	0.68349
TYRP1	0.316748	-0.27351	-1.33774	-2.02772	-1.34392	-3.43328	4	0.664917	0.963522	0.655218	0.798357	0.869072	0.755236
GPX3	-0.818021	-0.225858	-0.671225	-1.31367	-1.82238	-2.68524	8	0.664917	0.990112	0.949935	0.928532	0.901965	0.943403
GRIK1	-0.818629	-0.25872	-0.516708	-1.65746	-7.81875	-3.91706	8	0.664917	0.976099	0.99319	0.830146	0.16324	0.507372
FOLH1	-0.892778	-0.629213	-0.759409	-2.02537	-5.1047	-1.71882	6	0.664917	0.439728	0.919926	0.733767	0.737606	0.79953
SLC6A14	-0.896941	-0.193041	-0.922789	-0.566775	-3.56642	-2.87503	7	0.664917	0.948744	0.832999	0.820093	0.9215	0.906013
ATP6V0C	-1.40265	-0.437756	-0.109132	-3.71136	-4.60516	-3.22108	2	0.664917	0.828656	0.918621	0.652916	0.864319	0.85172
NMNAT2	-0.823298	-0.339121	-0.52571	-0.764973	-3.71147	-3.6924	9	0.665741	0.84182	0.999442	0.846056	0.899182	0.586723
AOC2	-0.89025	-0.211466	0.381172	-1.79275	-1.40913	-5.05808	6	0.665741	0.985565	0.514335	0.817246	0.85918	0.270962
ENO3	-0.890413	-0.807294	-0.689881	-2.26464	-4.67983	-3.84371	6	0.665741	0.231544	0.949202	0.678477	0.792966	0.58868
KCNH3	-1.13963	0.57933	-0.274463	-2.42522	-5.15584	0.514843	3	0.665741	0.405461	0.969775	0.734846	0.839567	0.433574
SLC22A14	-1.14245	-0.729767	-0.272565	-2.52	-1.76525	-3.77971	3	0.665741	0.518519	0.969775	0.718764	0.949839	0.721976
SLC11A2	0.324116	0.641751	-0.139539	-1.75313	0.299147	-4.35256	5	0.668437	0.180339	0.917519	0.83906	0.637667	0.493977
2020-03-02	0.323411	0.26169	-1.31893	-2.32569	0.91455	-4.07947	5	0.668437	0.512765	0.619111	0.690902	0.436193	0.586723
INPP5F	-0.8867	-0.11634	-0.562092	-2.75615	-0.111414	-3.92298	6	0.668437	0.876972	0.976873	0.570512	0.618515	0.572403
SLC6A15	0.24086	-0.198231	0.268603	-2.14488	-2.0048	-2.78687	6	0.66903	0.973575	0.595407	0.70049	0.926746	0.926466
ACOT4	-0.811777	-0.299504	-0.972303	-1.05753	-2.35573	-2.86028	8	0.671241	0.912483	0.759884	0.964206	0.96608	0.896378
MTHFD2L	-0.758097	-0.549837	0.24173	-1.23039	-4.73623	-3.45621	10	0.672006	0.413823	0.498574	0.952994	0.737284	0.640412
POFUT2	-0.882936	-0.00229748	0.592248	-0.91491	-4.35913	-2.07378	6	0.672006	0.73019	0.359996	0.922047	0.846798	0.92407
CHRNA6	-0.883405	-0.539873	-0.97589	-1.27997	-1.67068	-3.49409	6	0.672006	0.539266	0.797709	0.948969	0.897236	0.698168
SLC8A1	-0.809149	-0.704578	-1.59856	-2.48839	-3.85346	-2.29239	8	0.672537	0.2605	0.327527	0.570512	0.870856	0.950812
SLC25A45	-0.880573	0.0827162	-0.553688	-1.40317	-6.99114	-2.33613	6	0.672537	0.62469	0.976873	0.915524	0.346067	0.963562
CACNA1A	-1.65652	-1.43146	-0.225881	3.03192	-6.65362	-2.54071	1	0.672537	0.371072	0.976873	0.486405	0.789777	0.978381
SLC16A6	-1.13342	-1.14173	-2.11387	-0.836325	-5.40236	2.73133	3	0.672545	0.190088	0.428697	0.928532	0.801152	0.161541
CYP27B1	-1.01022	0.279159	-1.60921	-2.2376	-0.439373	-3.51796	4	0.675937	0.506377	0.529015	0.739019	0.760929	0.72544
NUDT3	0.318965	0.289824	0.0733014	-1.60107	-6.13792	-2.06119	5	0.678053	0.480124	0.824173	0.873021	0.605035	0.939057
GABRB3	-0.876499	-0.20051	-0.996012	-2.8975	-4.44178	-3.53288	6	0.678053	0.976099	0.785345	0.565116	0.830865	0.688377
TXNRD2	0.738718	0.373347	-1.77234	-2.08431	-6.63936	-3.36295	1	0.680755	0.709146	0.754299	0.873021	0.789777	0.906013
B4GALNT1	0.303097	0.250278	-0.186202	-1.94218	-2.88861	-3.63792	4	0.680755	0.52944	0.919926	0.820093	0.989511	0.704024
HAO1	0.232169	0.301788	0.0781417	-1.26471	-4.92179	-5.7386	6	0.680755	0.408637	0.754299	0.953142	0.764736	0.126571
FBP1	-0.803225	0.422071	-2.01022	-1.07677	-2.25402	-4.43023	8	0.680755	0.203001	0.23321	0.977965	0.956241	0.312522
SLC25A28	-0.873676	0.199378	-0.402426	-0.93213	-4.73074	-2.79855	6	0.680755	0.488617	0.976873	0.928532	0.789777	0.926466
SCARB1	-0.958114	-0.0385543	-0.284555	-1.17674	-7.48775	-3.14228	5	0.680755	0.792132	0.95307	0.987696	0.346067	0.841334
CYP2F1	-0.872935	-0.378514	-0.441255	-1.64248	-3.31592	-1.67521	6	0.681087	0.80141	0.983253	0.846056	0.945389	0.791057
UQCRH	0.230386	-0.205939	0.128124	-3.91879	-3.39738	-2.9305	6	0.68397	0.980589	0.714011	0.433157	0.935632	0.88546
LDHAL6B	0.229811	0.161874	-0.598761	-2.65155	-3.26898	-2.57561	6	0.684617	0.52944	0.976873	0.575743	0.952439	0.955787
MGST2	-0.870187	-0.123629	-1.41865	0.384039	-5.05576	-4.31675	6	0.686724	0.885129	0.505511	0.543502	0.743434	0.433574
CACNA1G	0.721182	-0.246063	1.56466	-6.43022	-7.89781	-5.42876	1	0.690364	1	0.453901	0.570512	0.696315	0.603614
SLC27A3	0.440974	0.0256656	-0.305934	-3.05055	-2.31432	-4.66813	2	0.690364	0.844091	0.969784	0.727013	0.960434	0.555759
FUT8	0.31106	-0.30802	-1.43045	-2.67507	-2.9517	-0.742117	5	0.690364	0.925769	0.589037	0.63888	0.978395	0.660186
LIPH	0.310614	-0.275643	1.13316	-1.11537	-6.00828	-1.96165	5	0.690364	0.9811	0.234421	0.996403	0.616944	0.913043
PRPS1	0.307141	-0.656983	-1.53312	-1.57723	-2.83494	-5.13647	5	0.690364	0.471214	0.491102	0.873021	0.98562	0.302567
SLC22A3	0.301394	-0.544659	-0.879191	-3.21723	-4.94785	-1.62493	5	0.690364	0.586756	0.885984	0.5473	0.807764	0.791057
GPX2	0.300723	0.441827	0.772204	-1.9028	-6.35224	-2.77739	5	0.690364	0.377136	0.344221	0.81867	0.563242	0.944204
GALNT11	0.299641	0.32877	-1.24954	-0.805688	-4.12727	-2.23246	5	0.690364	0.477254	0.662959	0.900644	0.888383	0.944204
CYP2U1	0.29823	-0.0505165	0.381087	0.673148	-0.920479	-2.7185	5	0.690364	0.826355	0.586699	0.508201	0.851423	0.944204
APOB	0.29817	0.494597	-1.4986	-3.19076	-4.38584	-4.92626	5	0.690364	0.335948	0.517184	0.550699	0.86214	0.335349
CDADC1	0.295227	-0.121429	-2.41971	-2.77936	-5.65362	-2.38613	5	0.690364	0.885129	0.245547	0.624511	0.696315	0.989889
THEM5	0.294876	0.294396	0.505795	-1.3026	-5.56418	-2.54661	5	0.690364	0.477254	0.528122	0.928651	0.728746	0.955787
P2RX7	0.293235	0.241461	-0.73104	0.0269508	-3.55177	-3.01147	5	0.690364	0.518519	0.965543	0.659232	0.942197	0.906013
CYC1	0.29204	-0.217399	1.39548	-1.57723	-4.53471	-2.18194	5	0.690364	0.979642	0.197836	0.873021	0.856939	0.942849
PTGS1	0.29063	-0.369785	-2.13647	-1.75284	-4.09017	-3.74235	4	0.690364	0.847439	0.343862	0.852889	0.888857	0.680154
SLC25A18	0.258066	-0.738982	-1.03257	-1.30436	-5.29056	-4.25964	7	0.690364	0.329187	0.759884	0.928532	0.72645	0.437676
GABRA3	0.252153	-0.448405	1.1058	-1.2553	-5.1266	-0.679595	7	0.690364	0.693298	0.194689	0.937589	0.743434	0.574471
ST3GAL1	0.226832	-0.272064	0.00214118	-1.47242	-3.74292	-2.14188	6	0.690364	0.964346	0.80048	0.892793	0.899718	0.940335
GBE1	0.218195	-0.214065	-0.379603	-1.3557	-6.039	-3.40548	6	0.690364	0.98626	0.976873	0.928532	0.536181	0.718348
FABP9	0.214893	-1.29635	0.837611	-1.83098	-3.73013	-1.51056	6	0.690364	0.0156888	0.269223	0.798357	0.901965	0.748893
SLC2A4	0.203057	-0.450656	-0.167871	-1.81177	-4.68811	-3.23851	9	0.690364	0.64172	0.878621	0.772743	0.785939	0.748893
AMY1A	0.136852	-0.204769	-0.53701	-1.80834	-4.1776	-0.13308	10	0.690364	0.965035	0.983253	0.734846	0.827792	0.302567
GYLTL1B	-0.789481	-0.449041	-1.88799	-1.24469	-4.68892	-0.975157	8	0.690364	0.64172	0.245547	0.953128	0.771917	0.578146
ACSL1	-0.856231	0.0611637	-0.379642	-1.14424	-1.14447	-2.0686	6	0.690364	0.654352	0.976873	0.999682	0.830865	0.919586
GRIN2B	-0.857837	-0.882761	-1.10922	-1.42654	-5.70641	-5.09487	6	0.690364	0.154458	0.707409	0.905089	0.604975	0.263616
LDHD	-0.85958	-0.330816	-1.28669	-0.853338	-4.20336	-4.04499	6	0.690364	0.880601	0.586699	0.898755	0.852039	0.517243
ATP1A4	-0.863088	-0.234867	-1.24474	0.123037	-2.26186	-2.82441	6	0.690364	0.996484	0.607029	0.570512	0.95782	0.916815
KCTD6	-0.863939	-0.246824	-1.86257	-0.335782	-1.78435	-1.15262	6	0.690364	0.989164	0.30577	0.727292	0.90426	0.660186
NDUFV3	-0.865474	-0.173148	-2.58718	-2.99515	-5.79092	-4.12567	7	0.690364	0.933614	0.184287	0.5473	0.571047	0.494832
ENGASE	-0.865524	-0.0406654	-0.522897	-1.52535	-4.91304	-1.85021	6	0.690364	0.780907	0.991008	0.880981	0.766073	0.842201
MOCOS	-0.865746	-0.946064	-2.03488	-2.11105	-3.91003	-3.28179	6	0.690364	0.107394	0.26928	0.716063	0.889487	0.759452
NFKB1	-0.866324	0.19032	0.187242	-0.765575	-3.61668	-1.16538	6	0.690364	0.498596	0.662959	0.873021	0.910603	0.666716
ACAD8	-0.868485	-0.206602	-0.315863	-1.49111	0.18896	-2.30968	7	0.690364	0.965035	0.969784	0.877768	0.561816	0.951729
ST8SIA6	-0.869082	-0.302182	-1.23417	-1.9192	-6.52737	-1.86192	7	0.690364	0.925098	0.586794	0.750738	0.450819	0.821122
ADIPOQ	-0.871859	-0.0714826	0.032164	-0.839338	-4.57088	-1.43886	7	0.690364	0.813168	0.809893	0.898755	0.830865	0.721976
SLC35B4	-0.874298	-0.096359	-1.15955	-0.512437	-3.13501	-2.40056	7	0.690364	0.837796	0.62857	0.793956	0.96608	0.993387
GPD1L	-0.875327	-0.381603	-1.04355	-1.77027	-3.11595	0.448929	7	0.690364	0.796626	0.759884	0.820093	0.96608	0.270962
ABHD13	-0.877451	-0.331406	-0.595575	-0.197161	-2.95861	-1.72917	7	0.690364	0.874198	0.976873	0.683384	0.971807	0.783554
ACY3	-0.8787	0.899008	-2.96468	0.437664	-4.45006	-4.19725	7	0.690364	0.0361757	0.184287	0.537221	0.839567	0.466721
PPCDC	-0.881823	-0.546912	-1.76275	-0.47508	-5.5393	-4.36358	7	0.690364	0.506377	0.327253	0.750738	0.637667	0.403856
SULF2	-0.883215	0.38912	-1.64479	-0.964133	-2.34484	-4.68314	7	0.690364	0.329187	0.344221	0.928532	0.978395	0.302567
ENTPD1	-0.94367	0.0154524	-0.594534	-1.66386	-1.85533	-3.50176	5	0.690364	0.73308	0.976873	0.854402	0.930369	0.731502
GRIK3	-0.946626	-1.088	-1.22458	-4.72505	-5.12376	0.567651	5	0.690364	0.0903243	0.675353	0.433157	0.790415	0.302567
ATP5C1	-0.948817	-1.12586	-1.14302	-2.73957	-2.72288	-3.85628	5	0.690364	0.0754412	0.731776	0.626287	0.990669	0.660186
DCK	-0.9546	-0.669534	-2.60663	0.908037	-6.85216	-4.021	5	0.690364	0.453906	0.233004	0.46848	0.468424	0.595055
SLC22A8	-0.991294	-0.401811	-0.269242	-0.343758	-3.9235	-4.16198	4	0.690364	0.807805	0.949935	0.784005	0.899182	0.574471
ACSF3	-0.992263	-0.40296	-0.627178	-0.580952	-4.89512	-0.342872	4	0.690364	0.807126	0.976873	0.846056	0.801152	0.529392
RENBP	-1.09283	-0.222788	-0.949162	-0.912662	-8.35224	-4.92843	3	0.690364	0.985565	0.889589	0.937589	0.436193	0.466721
MLXIP	-1.09484	0.383404	-0.911469	0.216068	-6.32279	-6.70998	3	0.690364	0.518519	0.913929	0.690902	0.699673	0.154979
IP6K1	-1.34236	0.0252432	0.320991	0.127797	-3.53093	-6.87321	2	0.690364	0.844091	0.759884	0.734846	0.953886	0.154979
BAAT	-1.04888	-0.585242	-0.188356	-2.32676	-3.15584	-4.35186	3	0.691008	0.64079	0.949733	0.750738	0.978395	0.595055
COASY	-1.05702	-0.788471	-1.15949	-2.32446	-3.98469	-1.2265	3	0.691008	0.457893	0.793636	0.750738	0.916366	0.769466
MAGT1	0.248321	-0.0376183	-0.48833	-0.637547	-1.61123	-2.43224	7	0.691724	0.74193	0.991279	0.836098	0.899718	0.983365
SLC17A4	0.247292	-0.625134	-0.770472	-2.54481	-2.60452	-5.6014	7	0.691724	0.408637	0.919926	0.570512	0.995479	0.126571
IDH3G	0.247156	0.213976	-0.422112	-0.227085	-2.81779	-3.49552	7	0.691724	0.464717	0.976873	0.690902	0.989511	0.695895
GRIN1	-0.78503	-0.0480144	-1.00402	-2.13433	-6.08301	-1.68831	8	0.691724	0.735026	0.735212	0.662615	0.478082	0.764362
PPAPDC1B	-0.852591	0.112765	0.63099	-2.22195	-5.71633	-1.89228	6	0.691724	0.58495	0.338976	0.689278	0.604975	0.86265
CLCC1	-0.935235	-0.784723	0.886344	-1.50383	-6.35224	-5.56542	5	0.691724	0.336798	0.316856	0.888682	0.563242	0.262862
ATP7A	-0.977297	-1.21285	-1.68866	-2.53623	-7.89043	-3.17731	4	0.691724	0.0764949	0.494238	0.690645	0.307994	0.821495
PTGIS	0.279858	-0.528645	-0.745429	-2.71843	-4.62704	-2.11482	4	0.691912	0.648177	0.944973	0.659232	0.834836	0.942849
LBR	0.421187	-0.236089	-5.00862	-2.55505	-5.78343	-5.78494	2	0.692888	0.985565	0.228035	0.798357	0.76347	0.308872
FN3K	0.288519	-0.092646	-0.681111	0.178758	-3.93393	-3.66046	5	0.692888	0.858935	0.976873	0.626556	0.901965	0.693591
ACAT2	0.287522	0.236337	-0.792605	-1.21321	-5.09792	-2.14344	5	0.692888	0.518519	0.929558	0.979395	0.790415	0.942849
KCTD7	0.287467	-0.184392	-2.15728	-3.055	-5.95554	0.617271	5	0.692888	0.955571	0.292196	0.570512	0.636486	0.301095
KCNJ4	0.277702	0.208242	-0.508278	-0.0427025	-5.4606	-4.74043	4	0.692888	0.567928	0.997875	0.690902	0.729481	0.403856
KCNK9	0.206355	-0.0679561	-0.557405	-2.59546	-4.41128	-1.08557	6	0.692888	0.812481	0.976873	0.598147	0.834836	0.654028
AGMO	-0.728048	0.0485558	-1.4764	-0.625871	-1.21083	-2.19048	10	0.692888	0.562406	0.327253	0.792296	0.799509	0.93612
AKR1B15	-0.840893	-0.509782	0.732387	-0.104068	-3.27951	-3.50304	7	0.692888	0.547209	0.295075	0.652916	0.955421	0.695895
D2HGDH	-0.842674	0.38647	0.0863454	-0.0208338	-4.17684	-4.54661	7	0.692888	0.329187	0.759884	0.613142	0.852039	0.349283
FMO4	-0.845783	-0.170349	-0.0852107	-3.67195	-1.84976	-4.37277	7	0.692888	0.933614	0.889589	0.433157	0.9215	0.403856
NXN	-0.847426	-0.568074	0.121701	-1.52857	-4.21733	-2.74036	6	0.692888	0.49835	0.720471	0.878227	0.852039	0.939057
ABCA10	-0.847651	-0.709922	0.814407	-3.3571	-3.80551	-1.58054	6	0.692888	0.338746	0.271147	0.488402	0.89748	0.769466
NT5M	-0.847914	-0.12505	-0.545465	-0.492463	-4.98206	-2.23781	6	0.692888	0.886111	0.981056	0.792296	0.760929	0.948662
VDAC3	-0.851682	-0.406422	-3.1101	-2.23209	-3.87263	-2.5456	7	0.692888	0.73308	0.184287	0.659232	0.889487	0.950812
NQO2	-0.851753	-0.423867	-0.735308	-1.86683	-5.89317	-3.73964	6	0.692888	0.73019	0.929558	0.787591	0.561816	0.625848
PSPH	-0.853751	-0.973953	-0.532217	-0.832949	-1.543	-4.48413	7	0.692888	0.089286	0.997931	0.898755	0.89112	0.39938
KCNN2	-0.931463	-0.258946	-1.23833	-0.773615	-2.27801	-2.64185	5	0.692888	0.991054	0.662959	0.88698	0.978395	0.944204
CKB	-0.974584	-0.229587	-3.06478	-2.13532	-5.07218	-3.81969	4	0.692888	0.996303	0.23321	0.76549	0.781042	0.660186
NUDT4	-1.3158	-1.20891	0.234314	1.37071	-1.04093	-4.09052	2	0.692888	0.263762	0.793636	0.540343	0.853198	0.676041
ENTPD3	0.241012	-0.505706	-1.39272	-2.29857	-6.58638	-1.69963	7	0.698151	0.570393	0.516914	0.652916	0.436193	0.77179
ALDH7A1	0.239391	-0.00589942	-1.2087	-0.0623144	-1.87298	-3.49297	7	0.698151	0.709517	0.607029	0.626287	0.926746	0.698168
SLC9C2	-0.965528	-0.67644	-2.47428	-2.03695	-4.73309	-3.92507	4	0.699281	0.476976	0.292196	0.793956	0.822518	0.632818
DGKD	0.153753	-0.101855	-0.918451	-0.296191	-4.59376	-0.654955	8	0.699564	0.828917	0.80048	0.683384	0.781042	0.481956
ASPH	-0.772706	-0.513433	-1.04246	-0.863246	-5.10408	-2.82742	8	0.700167	0.518519	0.700456	0.890324	0.696315	0.906013
PCYOX1	-0.826901	-0.166256	-1.12507	-1.06222	-4.63876	-2.60728	7	0.70176	0.925098	0.65962	0.979758	0.824377	0.944204
LOXL2	-0.762951	-0.0467019	-1.00461	-1.32493	-4.46931	-3.85587	9	0.702028	0.737777	0.735212	0.918808	0.807764	0.526054
TFAM	-0.770882	0.000538	-1.0674	-0.613781	-1.01872	-4.76795	8	0.702741	0.685638	0.676651	0.80954	0.781042	0.270962
PCTP	0.152181	-0.535457	0.193927	-2.31571	-2.84062	-3.54403	8	0.702858	0.478933	0.599367	0.611919	0.982398	0.652662
FIG4	-0.840396	-0.659231	-0.808781	-2.73268	-4.00854	-4.34113	6	0.703044	0.408637	0.897836	0.570512	0.871665	0.424948
ACLY	-0.959054	0.310253	-0.450406	-2.28228	-2.19135	-1.43095	4	0.707273	0.477254	0.987336	0.72934	0.953886	0.769466
CA5A	-0.766944	-0.429186	-2.1557	-0.595074	-3.22537	-1.93145	8	0.709932	0.68537	0.221118	0.798357	0.948973	0.844211
NEU2	0.279321	-0.909552	-1.3323	-2.41905	-2.39196	-1.24837	5	0.713867	0.219721	0.610044	0.674949	0.978395	0.718348
LPGAT1	0.146446	0.0930294	0.566399	0.244476	-0.686906	-2.42685	8	0.713867	0.543916	0.317935	0.534875	0.72365	0.992909
NDUFS7	0.14584	-0.116813	-0.151632	-0.43962	-3.84377	-3.74545	8	0.714672	0.847132	0.876878	0.727204	0.872526	0.576047
DPYSL4	0.145474	-0.111795	-2.425	-1.11796	-3.94101	-2.69886	8	0.714695	0.838375	0.184287	0.992569	0.860668	0.942849
ALDH16A1	-0.761077	-0.559575	-1.25451	-1.51095	-3.022	-4.41677	9	0.714695	0.431461	0.514335	0.861799	0.96608	0.332326
KCNA5	-0.829234	-0.669728	-1.38786	-1.449	-6.11013	-2.24763	6	0.71906	0.405428	0.520943	0.898755	0.528964	0.950812
DPEP3	-0.829049	-0.192646	-0.187332	-0.868378	-2.91904	-1.62933	6	0.719062	0.967758	0.909594	0.903056	0.978395	0.778472
SLC2A3	0.141727	-0.494284	-0.970092	-1.63285	-3.22473	-2.44617	8	0.72017	0.555407	0.760182	0.836098	0.948973	0.999417
NAA30	0.696601	-0.662816	-1.32244	-2.97369	-6.99307	-1.12858	1	0.721686	0.729486	0.859848	0.792296	0.752275	0.842802
KDSR	0.2256	0.00163572	-0.393673	-0.148127	-1.42649	-4.15	7	0.721686	0.702073	0.976873	0.660477	0.874143	0.493977
TYW5	0.224991	-0.276959	0.869772	-0.457039	-1.54166	-2.47072	7	0.721686	0.976099	0.245547	0.750738	0.89112	0.974491
ATP5SL	0.223824	-0.134237	0.954997	-0.660212	-5.832	-2.15093	7	0.721686	0.894688	0.23321	0.838159	0.561409	0.939057
GCSH	0.218014	0.22226	-1.1268	-2.46829	-3.6719	-4.32119	7	0.721686	0.453906	0.65962	0.598147	0.91228	0.419288
AQP5	0.184408	-0.193919	-1.06957	-1.39304	-3.77029	-2.88043	6	0.721686	0.970518	0.735212	0.918808	0.899182	0.905469
ALDH8A1	0.138112	0.073095	-1.02758	-1.61734	-5.26206	-2.1299	8	0.721686	0.567928	0.71311	0.83906	0.637667	0.926466
SI	-0.756809	-0.193406	0.0204643	-0.95365	-0.740354	-1.20404	8	0.721686	0.957061	0.756039	0.925291	0.72645	0.633888
KCNK2	-0.800594	-0.148239	-1.43077	0.252496	-4.05327	-1.94249	7	0.721686	0.907682	0.499408	0.570512	0.869164	0.886477
CTH	-0.801772	-0.275865	-0.490691	-2.45839	-0.770451	-2.5408	7	0.721686	0.976099	0.991279	0.607132	0.75656	0.950812
PIK3R1	-0.806052	-0.11426	-1.33056	-4.58622	-8.43024	-6.29092	7	0.721686	0.856807	0.531047	0.433157	0.16324	0.0531598
HCN2	-0.807002	0.335405	-0.64301	-2.56846	-4.9127	-3.62947	7	0.721686	0.405461	0.976873	0.570512	0.781042	0.660186
SLC30A10	-0.814737	-0.451028	-1.38205	-1.2408	-4.18231	-3.71108	7	0.721686	0.693298	0.516914	0.950798	0.852039	0.626
GLTP	-0.922729	-0.567342	0.348335	-1.39578	-7.05081	-1.61547	5	0.721686	0.554956	0.599613	0.918808	0.436193	0.788238
ACSS3	-0.922891	-0.849728	-1.19981	-0.450695	-2.64792	-3.59779	5	0.721686	0.28526	0.689491	0.798357	0.990669	0.713219
MFSD3	-0.928128	0.0200633	-1.40765	-1.37394	-4.04481	-3.31086	5	0.721686	0.73308	0.594581	0.922047	0.889702	0.791057
AMY1B	0.160548	-0.15312	-0.611585	-1.92332	-3.40614	-0.105732	9	0.722551	0.899063	0.976873	0.727204	0.943232	0.327166
GOT1	0.157275	-0.140164	-0.177786	-0.826738	-0.608787	-3.74568	9	0.722551	0.888779	0.885542	0.888682	0.655618	0.564342
ITPA	0.142768	-0.236026	0.0275874	-1.77467	-3.90536	-3.45605	9	0.722551	0.989164	0.77916	0.793956	0.870856	0.669745
UGT2A3	0.138606	-0.241144	-0.679038	-0.451522	-4.82442	-3.28899	9	0.722551	0.989164	0.966699	0.718764	0.764736	0.721976
KCNT2	0.135416	-0.434216	-0.550739	-1.45031	-6.31534	-3.20243	9	0.722551	0.678839	0.992316	0.873021	0.436193	0.759452
GSTT1	0.131314	-0.44508	-0.247049	-1.79962	-5.20009	-2.40882	9	0.722551	0.64172	0.919926	0.786135	0.696044	0.993387
MFSD9	0.268318	0.20808	0.0153858	-1.94812	-0.824163	-3.99926	5	0.723265	0.547209	0.869223	0.798357	0.801152	0.611354
B3GALT1	0.209277	-0.392436	-0.245372	-2.64136	-4.49878	-3.76901	7	0.723265	0.76658	0.929558	0.570512	0.834836	0.595055
ERO1LB	0.179474	-0.435273	-1.59958	-2.38535	-3.83017	-3.86065	6	0.723265	0.712725	0.408847	0.652916	0.89112	0.586723
SLCO1B1	-0.77642	-0.498422	0.114821	-0.862288	-3.10493	-0.530084	7	0.723265	0.596522	0.739349	0.900644	0.96608	0.503146
FABP7	-0.780292	0.149836	-0.619492	-0.542739	-3.91356	-4.14622	7	0.723265	0.533804	0.976873	0.818442	0.889487	0.493977
PGAM5	-0.782697	-0.0381662	0.0423141	-0.974563	-5.42332	-4.21731	7	0.723265	0.74193	0.80048	0.928532	0.678774	0.466721
SLC15A1	-0.784176	-0.654833	-0.258444	-0.844297	-6.00828	-1.40092	7	0.723265	0.405461	0.936455	0.898755	0.531812	0.713219
PHOSPHO1	-0.785624	-1.00253	-0.0444361	-2.17166	-4.50948	-3.81326	7	0.723265	0.0742231	0.84696	0.683384	0.834836	0.595055
HLCS	-0.78795	-0.0631922	-0.473573	-1.9002	-2.58228	-2.71638	7	0.723265	0.798228	0.981056	0.776029	0.995479	0.942849
CEL	-0.790019	-0.108603	-1.16437	-0.235215	-3.12727	-3.07133	7	0.723265	0.856807	0.623539	0.690902	0.96608	0.839554
ADH6	-0.795556	-0.180313	-0.330354	-1.7927	-1.81193	-0.687496	7	0.723265	0.939224	0.975866	0.81924	0.919754	0.574471
ITGAV	-0.816108	0.257671	-1.45634	-0.151228	0.420531	-5.65511	6	0.723265	0.440532	0.485485	0.674949	0.514031	0.13065
PLD5	-0.817397	0.91801	0.102996	0.202207	-6.45112	-1.63836	6	0.723265	0.0328039	0.735212	0.570512	0.471673	0.780527
SLC35F1	-0.818475	-0.120742	-0.21427	-0.565986	-6.92281	-1.41951	6	0.723265	0.881886	0.917519	0.820093	0.360843	0.721976
SUOX	-0.819813	-0.333409	-1.435	-1.14781	-2.65564	-4.57154	6	0.723265	0.876554	0.496004	0.998779	0.990669	0.351623
B3GNT9	-0.821408	0.19617	-1.49532	-1.49238	-5.65446	-4.27767	6	0.723265	0.490867	0.457839	0.888682	0.616842	0.437676
ASMT	-0.919496	-0.275132	-1.90381	-1.977	-0.789628	-1.81108	5	0.723265	0.9811	0.343862	0.786135	0.792966	0.834006
DPM1	-0.933479	-0.17735	-2.49064	-2.11291	-5.27987	-0.602237	4	0.723265	0.967758	0.292196	0.774454	0.75656	0.588709
SLC13A3	-0.938816	0.370999	-2.52358	-2.14491	-3.84598	-2.40908	4	0.723265	0.439728	0.289677	0.761413	0.901965	0.993387
PIP5K1C	0.246377	-0.696644	-1.49715	-3.45335	-1.9964	-4.06743	4	0.72333	0.452758	0.581787	0.565383	0.929032	0.590244
GCLM	-0.815379	-0.657272	0.965129	-0.813826	-5.55456	-1.9164	6	0.72333	0.408637	0.23321	0.888682	0.637667	0.877406
CYP11A1	-0.93258	-0.459555	-0.322037	-1.91744	-5.69639	-4.40317	4	0.72333	0.73308	0.969784	0.826718	0.695485	0.493977
GUCY1A3	0.386157	0.529373	-0.469967	1.22485	-4.9959	-1.33846	3	0.724186	0.439728	0.984162	0.537221	0.851423	0.791057
NUDT21	0.37901	1.52722	-2.8681	-0.275763	-3.10831	-3.81862	3	0.724186	0.0478667	0.301306	0.817018	0.978395	0.721976
ACOT13	0.177358	-0.259194	-1.16161	-0.844145	-4.28102	-3.00341	6	0.724186	0.976099	0.663571	0.898755	0.851423	0.849133
PLP1	0.176555	0.0159956	-2.21339	-2.67755	-4.43244	-4.61915	6	0.724186	0.711625	0.238615	0.570512	0.830865	0.335349
HEPHL1	0.116849	-0.171532	0.00455075	-1.02657	-3.59157	-1.43652	9	0.724186	0.925098	0.792053	0.96035	0.904913	0.698168
SLC27A4	-0.745636	-0.252402	-1.95781	-2.92642	-6.07508	-4.57301	8	0.724186	0.985405	0.234421	0.508201	0.482075	0.302567
LEPREL2	-0.812903	-0.548511	-0.287085	-1.48386	-4.28939	-5.468	6	0.724186	0.528495	0.946765	0.888816	0.851423	0.159704
SLC9A9	-0.813584	-0.0927255	-1.54483	-1.77064	-5.38695	-0.893261	6	0.724186	0.842706	0.431774	0.820093	0.678582	0.595055
UGT8	0.175868	-0.0567691	-1.36706	-2.38794	-4.8404	-3.45148	6	0.724203	0.798228	0.533364	0.652916	0.781042	0.707722
SLC45A2	0.128907	-0.261223	-0.964149	-0.919899	-1.15532	-0.333714	8	0.724468	0.974701	0.763116	0.914175	0.803562	0.39938
ATP8A1	-0.811659	-0.206325	-0.726023	-2.79207	-2.30168	-1.99438	6	0.725966	0.980589	0.936747	0.570512	0.965259	0.906013
SGSH	0.238704	-0.175763	0.512607	-1.33204	-0.921545	-0.883403	4	0.72708	0.966138	0.528122	0.949521	0.828993	0.660186
NAT14	0.20679	-0.319717	-0.791778	-2.12861	-4.78538	-3.56401	7	0.72708	0.890285	0.913357	0.68512	0.792966	0.68349
FOLR3	0.170956	0.158489	-1.14342	-0.762206	-2.44704	-3.21929	6	0.72708	0.533804	0.678278	0.873021	0.978395	0.77754
CHIA	0.170805	0.315966	-0.826186	-0.98465	-4.63507	0.216105	6	0.72708	0.405461	0.889589	0.937589	0.801152	0.302567
GLB1	-0.741854	0.0774139	0.109603	-2.51479	-6.40192	-3.69128	8	0.72708	0.567928	0.678278	0.570512	0.398862	0.58868
SLC37A1	-0.771759	-0.522848	-0.662102	-1.0298	-3.94382	-3.59368	7	0.72708	0.535679	0.976873	0.964206	0.889487	0.669085
PPAP2B	-0.773281	-0.228541	0.18444	-0.954681	-2.39504	-1.92329	7	0.72708	0.984124	0.663571	0.928532	0.978395	0.868597
ARSD	-0.77391	-0.222055	-0.716752	-1.17082	-1.20193	-2.84706	7	0.72708	0.979642	0.95993	0.987696	0.851423	0.927525
PLA1A	-0.910497	0.511683	-0.433661	-2.99606	-4.80467	-3.19812	5	0.72708	0.333223	0.976873	0.570512	0.830865	0.821495
KCNG4	-0.915129	-0.270789	-0.442139	-0.10094	-1.62498	-2.35619	5	0.72708	0.985565	0.976873	0.690902	0.916366	0.978381
SLC38A1	0.124833	-0.222358	-1.33103	-1.44326	-0.590135	-2.70424	8	0.729228	0.989837	0.477392	0.888682	0.678774	0.942849
ARSE	0.11319	-0.345588	-0.576336	-0.969303	-4.00086	-3.29712	9	0.730702	0.836482	0.976873	0.928532	0.85918	0.720103
ADH5	-0.727341	-0.0929282	-0.0684515	-0.991297	-3.15962	-2.64443	9	0.730702	0.807126	0.876878	0.928532	0.960434	0.942849
ATP6V0E2	-0.727675	-0.012486	-0.570982	-0.921014	-5.17096	-0.521719	9	0.730702	0.687219	0.976873	0.911662	0.700762	0.437676
KCNE1	-0.728284	-0.411934	-0.177786	-0.0140064	-5.76053	-4.51937	9	0.730702	0.709146	0.885542	0.570512	0.51907	0.302567
ACBD3	-0.919573	-1.1984	0.306655	-2.09637	-0.179179	-4.22925	4	0.730702	0.0832719	0.653094	0.783303	0.726448	0.553167
BSCL2	-1.01199	0.0435696	0.1004	-0.687857	-1.76931	-3.06119	3	0.730702	0.786624	0.865464	0.888682	0.949839	0.912361
PLCXD3	-0.803624	-0.142333	-1.85135	-0.480961	-5.46122	-3.43449	6	0.730801	0.903039	0.310444	0.786135	0.650011	0.713219
LSS	-0.897754	-0.857261	-0.993922	-1.29156	-2.50488	-2.42892	5	0.733519	0.264492	0.825489	0.937589	0.989511	0.984986
KCNK13	0.203353	-0.0715955	-1.5563	-2.51626	-8.12887	-4.56772	7	0.73377	0.813168	0.388026	0.575967	0.16324	0.34242
AMY2A	0.203163	0.231281	0.554616	-0.711182	-1.31073	-1.72934	7	0.73377	0.445305	0.359996	0.849787	0.861507	0.783554
APOA1	0.202126	-0.246308	-0.863353	-2.64998	-2.82938	-2.11837	7	0.73377	0.998451	0.862014	0.570512	0.987838	0.939057
DOLPP1	0.120465	-0.155272	-1.31806	-2.44005	-5.39983	-3.51633	8	0.73377	0.899063	0.489218	0.570512	0.611099	0.660186
NAT9	-0.769044	0.275384	0.2639	-0.11328	-5.4542	-1.29283	7	0.734178	0.436137	0.594039	0.659232	0.655618	0.693692
UGGT2	-0.800521	-0.430201	0.952493	-0.494227	-3.96066	-4.39712	6	0.734178	0.722348	0.23321	0.793907	0.880864	0.403856
MMACHC	0.119213	-0.376982	-0.808976	-1.69001	-3.20163	-4.06113	8	0.734969	0.774735	0.885542	0.81924	0.951452	0.443588
GLRA3	-0.732539	-0.346088	0.0698807	0.473083	-1.04747	-2.49424	8	0.736489	0.830358	0.714736	0.441112	0.785939	0.981016
ATP6V1A	0.229001	-0.33246	-1.09586	-0.994413	-1.64185	-3.51505	4	0.736725	0.891635	0.791639	0.949339	0.899718	0.726032
KCNH6	-0.797736	-0.723531	-2.63734	-1.26191	-3.05727	-3.89055	6	0.738771	0.33334	0.206905	0.955462	0.969057	0.578146
NUDT1	0.160024	-0.147972	-1.72918	0.0854714	-4.22246	-3.99976	6	0.739463	0.911851	0.343608	0.585459	0.852039	0.544274
DIO3	-0.907669	-0.703381	-0.0480698	1.22252	-1.19984	-3.02999	4	0.739463	0.445524	0.870769	0.441112	0.852039	0.874093
ENTPD6	-1.20709	-0.164113	-0.732745	-4.94525	-5.14284	-1.60067	2	0.739463	0.981189	0.975866	0.53664	0.824963	0.878132
ATP11C	-0.722557	0.544667	0.241559	-1.1813	-1.92451	-3.55595	9	0.741002	0.113629	0.540388	0.98044	0.9215	0.650345
PIGK	-0.889423	-0.379751	0.604751	-0.330261	-3.95332	-3.49796	5	0.742262	0.830358	0.453901	0.758234	0.901965	0.731502
CHRNA5	0.199075	-0.345824	-0.602962	-1.27704	-3.03273	-3.70821	7	0.743068	0.857064	0.976873	0.928532	0.96608	0.630012
SLC25A31	0.192798	-0.315868	-0.012952	-2.68878	-5.58086	-3.4771	7	0.743068	0.902578	0.826662	0.570512	0.637667	0.698168
AQP9	0.114016	-0.398127	-0.820472	-0.325458	-2.13426	-2.67683	8	0.743068	0.73308	0.876878	0.690902	0.943232	0.943403
UCP2	-0.766527	-0.101367	0.364107	-1.31027	-2.04177	-4.16072	7	0.743692	0.837796	0.498328	0.925291	0.943232	0.479734
MFSD8	-0.791805	-0.372564	-0.721524	-1.67931	-3.71427	-1.92267	6	0.745641	0.813168	0.939202	0.83906	0.901965	0.87914
SLC7A4	0.221368	-0.51583	-0.498491	-0.702055	-0.692142	-4.19515	4	0.746032	0.666489	0.999442	0.873021	0.790415	0.564964
TRPC7	0.111874	-0.150803	-1.78607	-1.55305	-4.5361	-3.3979	8	0.746032	0.894164	0.271147	0.854251	0.789777	0.695895
OGDHL	-0.790701	-0.279672	-0.749721	1.55379	-1.79034	-1.80592	6	0.746032	0.955756	0.92598	0.433157	0.904554	0.830232
PCK2	-0.790955	-1.15199	-0.730832	-3.87456	-3.54155	-5.65586	6	0.746032	0.0314689	0.93407	0.434139	0.9215	0.13065
PTGES	0.220435	-0.22473	0.492457	-0.81805	-7.19421	-2.45883	4	0.747508	0.998329	0.53729	0.900644	0.452042	0.98806
OAS2	-0.789617	0.0640623	-0.462793	-1.61922	-3.99421	-3.37113	6	0.747573	0.652697	0.991511	0.852889	0.874143	0.72544
NUDT18	0.34606	-0.0617297	-1.50295	-3.0118	-7.94688	0.248953	3	0.747588	0.874426	0.635155	0.664645	0.486324	0.503704
CHKA	0.341663	0.601296	-1.4979	1.57813	-4.49789	-3.27973	3	0.747588	0.3825	0.635155	0.486405	0.889487	0.842201
PTGES3	-0.897892	-0.829735	-0.962578	-0.229288	-4.98691	-3.66238	4	0.747588	0.335905	0.859848	0.739748	0.790415	0.698168
HSDL1	-1.18965	-0.825342	1.44296	-3.49656	-3.78782	-3.56851	2	0.748051	0.4882	0.327253	0.679495	0.926746	0.77179
SLC25A35	-0.787745	-0.682377	-0.984871	-1.11403	-3.64193	-3.85324	6	0.748658	0.378356	0.792133	0.990123	0.908299	0.586723
SLC25A37	-0.713912	0.572131	-0.693428	-0.912731	-3.63308	-3.79471	9	0.748795	0.0873001	0.952842	0.905089	0.903441	0.547438
AS3MT	-0.786577	-0.451736	-1.29868	-0.638366	-2.70009	-2.62033	6	0.748795	0.693298	0.57964	0.83906	0.997623	0.950812
ABHD3	-0.787008	0.209067	-0.255143	-0.233341	-2.1545	-3.90954	6	0.748795	0.477254	0.93572	0.690902	0.948973	0.57508
EPN1	-0.722136	0.253209	-0.592744	-2.71175	-5.32366	-4.09421	8	0.750851	0.387754	0.976873	0.5473	0.637667	0.436577
SLC12A9	0.213814	0.0183172	-2.90707	-1.93173	0.084077	-2.21507	4	0.753695	0.767858	0.245547	0.820093	0.637667	0.950812
NUDT19	0.334351	-0.239105	-2.13556	1.02696	0.805165	-1.55449	3	0.754745	0.990112	0.416896	0.548428	0.604975	0.82768
BST1	0.148777	0.0182622	-1.28281	-1.48236	-6.85466	-2.68132	6	0.754745	0.709146	0.587037	0.888816	0.381822	0.944204
SLC17A8	-0.781931	-0.980958	-1.02206	-1.00347	-2.71134	-0.1142	6	0.754745	0.0873001	0.76921	0.946995	0.999689	0.39938
GALNT2	-0.882348	-0.282612	-0.64345	-3.2603	-3.84389	-1.41137	5	0.754745	0.973575	0.976873	0.5473	0.904554	0.754192
CDIPT	-0.88245	0.504562	-0.0740896	-2.5407	-1.46457	-2.98332	5	0.754745	0.333223	0.916769	0.652916	0.899718	0.906013
ENTPD2	-0.88376	0.118057	-1.93452	-0.720662	-1.27177	-4.23568	5	0.754745	0.620728	0.341227	0.873021	0.881082	0.530217
GFPT2	-0.883897	-0.193895	-1.72375	-0.579162	-1.12611	-4.82719	5	0.754745	0.957061	0.431561	0.846056	0.85918	0.369607
EPN3	-0.884708	-1.14436	-1.96588	-2.15586	-2.86793	-3.90408	5	0.754745	0.0676579	0.328867	0.7247	0.981257	0.650345
ATP5J2	0.255178	-0.147138	-0.0208171	-0.516063	-0.638315	-1.97042	5	0.75674	0.925098	0.876878	0.830146	0.77791	0.917662
CYP3A7	0.251362	0.173398	-0.34866	0.00583836	-4.99297	-0.384714	5	0.75674	0.567928	0.976873	0.664645	0.801152	0.575187
ADSS	0.204513	-0.522154	0.140419	-1.36109	-3.1972	-3.6504	4	0.75674	0.657769	0.763004	0.938471	0.96608	0.699264
CACNG2	0.202058	-0.337921	-1.17038	-1.96559	-2.21594	-2.88279	4	0.75674	0.889391	0.750082	0.81867	0.955421	0.913043
KCNJ8	0.145978	-0.0522729	-0.165234	-0.381965	-5.32388	-3.46604	6	0.75674	0.792945	0.892499	0.742515	0.697773	0.704365
VAT1L	0.144739	-0.0671813	-0.428126	-2.05224	-3.67295	-2.38233	6	0.75674	0.811087	0.976873	0.726564	0.904913	0.980538
FTH1	0.143988	-0.391859	-0.382077	-1.82123	-3.15626	-4.32109	6	0.75674	0.785958	0.976873	0.801208	0.960434	0.433574
PGK2	0.143139	-0.669767	1.04082	-2.93632	-4.58564	-1.72423	6	0.75674	0.405428	0.233004	0.556672	0.807764	0.802475
PDK3	0.141889	-0.389545	-1.03353	-1.09414	-5.90339	-2.67948	6	0.75674	0.787937	0.760439	0.985913	0.561816	0.944204
NDUFA3	0.0977695	0.562667	0.162366	-1.30712	0.842741	-3.89437	8	0.75674	0.089286	0.626363	0.928532	0.260884	0.514327
IYD	0.0948481	-0.424555	-1.68723	-1.58848	-3.73037	-4.20379	9	0.75674	0.701113	0.280957	0.83906	0.899182	0.39938
CRAT	-0.676036	-0.203307	0.911153	-1.83405	-0.423978	-4.16352	10	0.75674	0.963522	0.184287	0.727204	0.588702	0.351623
AKR1B10	-0.712443	-0.329044	-0.854961	-0.805587	-2.23816	0.0280406	8	0.75674	0.859066	0.84696	0.873021	0.955421	0.302567
CPS1	-0.71398	-0.322933	-0.812222	-3.17408	-5.68384	-4.13259	8	0.75674	0.875252	0.882008	0.454348	0.536181	0.421151
SLC17A2	-0.772231	0.0204496	-0.813896	-1.40116	-6.37687	-3.30078	6	0.75674	0.709146	0.894604	0.915524	0.486324	0.754772
MCAT	-0.773581	-0.383104	-0.684538	-2.09352	-6.18529	-3.05312	6	0.75674	0.796626	0.952842	0.718764	0.517312	0.834006
DAGLB	-0.865332	-0.580148	-1.58539	-1.51164	-1.75815	-2.97192	5	0.75674	0.52944	0.475791	0.888682	0.926746	0.906013
ENPP6	-0.865474	-0.633067	-1.35347	-2.96425	-1.98907	-3.76795	5	0.75674	0.477254	0.60549	0.570512	0.948973	0.660186
CD36	-0.867514	-0.324384	0.0739453	-2.69794	-2.57298	-3.17405	5	0.75674	0.903039	0.824173	0.63888	0.995479	0.82768
GAPDHS	-0.868906	0.151783	-0.485281	-3.77886	-4.64835	-2.0273	5	0.75674	0.606596	0.992316	0.46848	0.851423	0.927525
PLA2G4F	-0.869711	-0.460657	-2.38183	-1.45913	-4.85459	-3.98276	5	0.75674	0.721685	0.245547	0.898755	0.815801	0.625925
CAV3	-0.871459	-0.539835	-1.51611	-0.429732	-0.684811	-0.612078	5	0.75674	0.586756	0.498328	0.793956	0.781042	0.604292
SLC5A8	-0.875109	0.23441	-0.748674	-1.4466	-5.26376	-3.29197	5	0.75674	0.518519	0.962104	0.898755	0.781042	0.795905
SLC44A3	-0.877144	0.0177886	-0.418795	-3.07292	-4.51989	-1.53988	5	0.75674	0.73308	0.976873	0.570512	0.856939	0.778472
SLC39A9	-0.878148	-0.469499	0.241298	-0.234043	-4.08314	-4.01685	5	0.75674	0.721685	0.681713	0.734846	0.889702	0.595055
SLC16A12	-0.968115	-0.127083	-0.698619	1.60997	-4.76727	-3.76528	3	0.75674	0.925098	0.976873	0.486405	0.86559	0.721976
FADS1	-1.16356	0.756946	-0.733844	-0.365061	-2.60117	2.04012	2	0.75674	0.366473	0.975866	0.83906	0.978395	0.27063
IDI1	0.200623	-1.01288	0.172806	-4.1888	-1.64767	-4.19119	4	0.756835	0.16485	0.745881	0.480406	0.899718	0.566008
NANP	-0.710525	0.290421	0.733978	-0.35356	-4.24903	-3.47026	8	0.756835	0.338746	0.245547	0.690902	0.830865	0.669991
DDHD1	-0.771633	-0.207866	0.430663	-3.43846	-3.78112	-1.79027	6	0.756835	0.983182	0.475791	0.480406	0.899182	0.825379
PIGM	-0.875215	0.0745907	-0.144843	-0.284236	-0.625029	-4.99018	4	0.756835	0.711935	0.911373	0.753641	0.781042	0.335349
ST8SIA3	0.139989	-0.021173	0.119322	-0.097445	-3.60901	-3.01059	6	0.757251	0.747264	0.722494	0.659232	0.91231	0.845832
FAAH	0.250255	-0.620539	-1.67755	-1.74732	-5.7618	-2.23246	5	0.759445	0.477254	0.448014	0.83906	0.650011	0.944204
SLC12A6	0.250062	-0.0500264	-0.245565	1.92645	-1.94063	-1.56526	5	0.759445	0.826355	0.945088	0.433157	0.943232	0.778472
KCNK10	0.246043	0.0314945	-0.0370282	-0.948561	-3.42782	-4.89769	5	0.759445	0.729486	0.885984	0.937589	0.953886	0.34243
PTER	0.0929	-0.302977	-1.41193	-3.58916	-0.569065	-1.84878	8	0.759445	0.90526	0.429663	0.433157	0.670156	0.811466
LDHAL6A	0.137578	-0.203201	0.366403	-2.59541	0.403897	-0.478247	6	0.759647	0.979176	0.528122	0.598147	0.517312	0.493977
EXTL2	0.136825	-0.247227	-0.610266	-1.7205	-0.925703	-2.9236	6	0.759647	0.988788	0.976873	0.835577	0.791673	0.886477
KCNN4	-0.741606	-0.469168	0.000417	-0.593847	-4.23745	-3.64041	7	0.759647	0.670757	0.826662	0.830146	0.851423	0.660186
SLC32A1	-0.746929	-0.26258	-0.348627	-1.62111	-3.43468	0.739809	7	0.759647	0.989837	0.975866	0.846056	0.944949	0.191375
LEPREL1	-0.747375	-0.544082	-1.13018	-0.194757	-6.0587	-3.82424	7	0.759647	0.513122	0.653094	0.683384	0.528964	0.595055
ATP13A3	-0.74926	-0.321007	-0.0285378	-1.56071	-0.486812	-2.34951	7	0.759647	0.890285	0.84204	0.861799	0.726448	0.969193
ALDH1B1	-0.750005	0.189247	-0.471677	-0.280561	-0.394043	-3.89769	7	0.759647	0.477254	0.981056	0.710102	0.696315	0.586723
CHST13	-0.759344	-0.384911	0.414912	-3.0918	-4.24016	-0.990797	7	0.759647	0.786624	0.464631	0.537221	0.851423	0.595055
WWOX	0.241291	0.065416	-0.98253	0.702355	-0.737601	-4.96899	5	0.760414	0.693298	0.828404	0.505823	0.785939	0.332326
MICAL3	0.239895	0.351923	-0.134394	-0.550042	1.38183	-4.15537	5	0.760414	0.444062	0.917519	0.83906	0.33845	0.565987
DPM2	0.239367	-1.12611	-0.677799	-2.42522	-4.64571	-3.56725	5	0.760414	0.0754412	0.976873	0.674949	0.851423	0.713458
FDX1L	0.193239	-1.14488	-2.36862	-0.529875	0.0986924	-3.56277	4	0.760414	0.0970155	0.30577	0.838159	0.637667	0.718348
MCOLN1	0.191864	-0.418126	-3.07712	0.408977	-6.37141	-3.73708	4	0.760414	0.788043	0.23321	0.570512	0.562705	0.681276
AWAT2	0.177429	0.616534	-2.54976	-0.394462	-6.57463	-3.1543	7	0.760414	0.112037	0.194689	0.734846	0.436193	0.796433
SLC33A1	0.159481	-0.101308	-1.19415	-2.61046	-5.01725	-3.80346	7	0.760414	0.837796	0.607029	0.570512	0.764736	0.595055
SLC26A3	0.154879	-0.0833003	-2.4181	-0.398663	-3.75954	-3.42376	7	0.760414	0.826355	0.206905	0.734846	0.899718	0.713458
SLC38A3	0.15346	-0.578932	-1.96979	-1.99484	-5.41159	-2.46028	7	0.760414	0.453906	0.253531	0.734846	0.678774	0.978381
DHRS7C	0.149575	0.315623	-0.517862	-1.56846	-3.37999	-4.02642	7	0.760414	0.405461	0.999442	0.861799	0.952439	0.544274
CROT	0.145727	0.158755	-0.683557	-1.13572	-2.02906	-1.46156	7	0.760414	0.518519	0.966445	0.995501	0.943232	0.721976
G6PC3	0.145714	0.253352	-1.94574	1.06281	-3.33985	-2.94459	7	0.760414	0.439728	0.271147	0.433157	0.955421	0.904327
AUH	0.144667	0.0826657	1.05739	-1.51906	0.620636	-2.01692	7	0.760414	0.589179	0.221118	0.873021	0.486324	0.913043
UQCR10	0.136909	-0.685723	-1.29005	-1.18921	-5.21857	-4.0798	7	0.760414	0.363205	0.546713	0.979758	0.729481	0.514327
AQP11	0.133151	-0.312473	-0.354255	-1.12516	-0.794033	-1.55414	6	0.760414	0.902578	0.975404	0.994128	0.777899	0.759452
CYP20A1	0.132096	-0.299932	-1.31854	-0.9052	-2.21442	-2.82633	7	0.760414	0.938425	0.535341	0.918808	0.978395	0.927525
LPCAT1	0.0891117	-0.353398	-1.69293	-2.00424	-5.5086	-2.90955	9	0.760414	0.813168	0.280957	0.690902	0.589441	0.89083
ABCD1	0.0885606	-0.101268	0.260309	-0.779338	-6.29752	-4.58439	8	0.760414	0.827705	0.538294	0.868557	0.436193	0.301095
PPAP2A	0.0877427	-0.470649	-1.84075	-0.985069	-8.7618	-4.06987	9	0.760414	0.606596	0.241291	0.928532	0.0902112	0.437676
SDHC	0.0832968	-0.451415	0.03596	-3.11659	-2.27511	-3.90591	9	0.760414	0.64172	0.774932	0.46848	0.978395	0.514327
PLA2G3	-0.702825	0.163837	0.34376	-1.19537	-3.74699	-3.77115	8	0.760414	0.471214	0.464631	0.979758	0.889487	0.572332
NAT6	-0.760712	-0.739475	-0.210837	-0.0968878	-7.13497	-4.04317	6	0.760414	0.323144	0.917519	0.659232	0.307994	0.517243
ST8SIA2	-0.849342	0.127377	-0.140139	-2.04885	-5.4077	-3.01307	5	0.760414	0.620728	0.917519	0.750738	0.743434	0.906013
CIDEB	-0.861296	-0.958104	0.814419	-2.89836	-4.09634	0.870843	5	0.760414	0.191073	0.335895	0.598147	0.889487	0.285669
GPX8	0.130144	0.158305	-0.96369	-1.04875	-5.84165	-3.7362	6	0.762775	0.533804	0.804836	0.964332	0.571047	0.625925
SULT1C2	-0.835123	-0.882357	-2.42403	-3.26067	-4.60246	-2.5335	5	0.762831	0.247201	0.245547	0.5473	0.852039	0.955787
2020-03-01	-0.836834	-0.0100959	-0.211268	-1.26937	-4.16145	-3.98678	5	0.762831	0.750059	0.944973	0.937589	0.881082	0.619986
PLA2G4E	-0.8602	-0.776544	0.141195	-3.84726	-4.39925	-1.07367	4	0.762831	0.39772	0.762103	0.53664	0.853337	0.698168
GPX7	0.12853	-0.278406	-2.1311	-1.81554	-4.01159	-3.38001	6	0.763004	0.955833	0.245547	0.80468	0.870856	0.721976
B4GALT5	0.128511	-0.262522	-1.65097	-1.28825	-1.06598	-5.37297	6	0.763004	0.97374	0.381364	0.945009	0.814253	0.189627
INSIG1	-0.858695	0.140636	-1.79083	-2.51547	-3.36608	-1.91876	4	0.764026	0.648138	0.45641	0.690902	0.952439	0.906013
CYP17A1	0.292327	-0.277591	0.404226	-2.16808	-5.72582	-3.44517	2	0.76652	0.960898	0.72069	0.846088	0.764736	0.795905
SLC43A1	0.22927	0.214397	-1.60544	-1.52176	-2.80412	-2.92437	5	0.76652	0.536059	0.462846	0.888682	0.989511	0.925669
ATP5J	0.227533	0.123574	-0.0380137	-3.41905	-0.766887	-2.91434	5	0.76652	0.620728	0.885984	0.53336	0.792966	0.925669
NKX2-3	0.226768	-0.268326	-2.88658	-1.53648	-3.08278	-2.46172	5	0.76652	0.989837	0.233004	0.888682	0.976424	0.981016
ALOX5	0.226466	0.445102	-1.31309	-2.95274	-1.95349	-1.50251	5	0.76652	0.362012	0.623539	0.575967	0.943232	0.77179
PIKFYVE	0.225268	-0.270965	-0.264617	-0.992265	-1.85507	-3.20803	5	0.76652	0.985565	0.95307	0.948969	0.930369	0.821495
SLC14A1	0.224106	-0.262349	-0.73929	1.75452	-5.85216	-3.46328	5	0.76652	0.991054	0.962104	0.433157	0.637667	0.744186
GYG1	0.219356	-0.058305	0.776737	-0.732621	-4.10004	-3.37383	5	0.76652	0.830358	0.344221	0.873021	0.889487	0.769466
CHST6	0.218465	-0.149941	-0.916006	-1.36091	-4.36251	-2.45377	5	0.76652	0.929468	0.876878	0.922047	0.869164	0.981016
BHMT	0.218084	-0.260478	-1.08925	-1.55159	-5.7629	-3.38021	5	0.76652	0.991054	0.778672	0.877791	0.650011	0.769466
PCCB	0.183458	-0.280684	-0.56074	-0.751364	-7.06306	-1.54893	4	0.76652	0.955833	0.979847	0.888682	0.468424	0.795905
ALDH18A1	0.129362	0.0531317	-1.78851	-0.981498	-5.06111	-4.36003	7	0.76652	0.654045	0.327253	0.937589	0.764736	0.403856
ABCA12	0.128816	-0.0145319	-0.624503	-0.963936	-5.13227	-2.70408	7	0.76652	0.721435	0.976873	0.928532	0.743434	0.942849
NMNAT3	0.128412	-0.456075	-0.776563	-1.03457	-4.75263	-1.04408	7	0.76652	0.670757	0.919926	0.964206	0.801152	0.630012
COX4I1	0.126944	-0.00627851	-0.855353	-2.7798	-4.19861	-4.41118	7	0.76652	0.709517	0.876878	0.570512	0.852039	0.403856
SFXN2	0.126467	0.0959379	-0.67786	-0.787841	-3.02835	-1.2687	7	0.76652	0.567928	0.969784	0.886215	0.96608	0.683661
FECH	0.123601	-0.742449	-0.590699	-3.85407	-1.86514	-3.83629	6	0.76652	0.321081	0.976873	0.434818	0.916366	0.58887
AQP10	0.121029	0.234356	-0.576359	-2.04259	-0.161647	-4.101	6	0.76652	0.457893	0.976873	0.727292	0.637667	0.500194
CERS5	0.0809243	-0.346014	-0.0111758	-0.176958	-2.00025	-3.86633	8	0.76652	0.830358	0.782337	0.652916	0.922081	0.521543
KDM4C	-0.652716	-0.341917	-0.626336	-0.373451	-2.95018	-2.26022	10	0.76652	0.823831	0.969784	0.680454	0.976424	0.944204
SULT1A4	-0.692804	0.586916	0.111319	-2.90658	-3.64993	-0.396375	8	0.76652	0.0754412	0.675353	0.514956	0.899182	0.405126
COX7B2	-0.693305	-0.0359252	-1.06947	-2.01955	-1.99567	-2.20354	8	0.76652	0.729509	0.675353	0.690902	0.922081	0.942849
SLC22A23	-0.724822	-0.811169	-0.120987	-1.81372	-4.7788	-3.57704	7	0.76652	0.21676	0.889589	0.801208	0.795919	0.670538
PIGG	-0.747365	-0.246699	-0.853775	0.483908	-1.97295	-3.307	6	0.76652	0.989164	0.877069	0.528208	0.926746	0.754192
GLB1L3	-0.749001	0.122377	0.0374875	-2.87286	-5.66845	-4.49823	6	0.76652	0.570393	0.781101	0.569039	0.611099	0.37579
ABAT	-0.754333	-0.430928	-0.209989	-1.42815	-1.18747	-5.53631	6	0.76652	0.721685	0.917519	0.904877	0.839567	0.148377
SMPD4	-0.825497	-0.209961	-0.393176	-2.13362	0.5831	-2.61857	5	0.76652	0.976099	0.976873	0.7247	0.561816	0.950812
PNPLA2	-0.849426	-0.303894	0.0879573	-3.35008	2.9607	0.361858	4	0.76652	0.927747	0.793636	0.570512	0.0902112	0.351623
ADCY7	-0.850073	0.12615	-1.76853	0.419662	-2.48734	-3.3499	4	0.76652	0.664233	0.462846	0.570512	0.978395	0.77179
ULK1	-0.854161	-0.182016	-0.694929	-1.42347	-4.79603	-3.82412	4	0.76652	0.97065	0.965543	0.928532	0.807764	0.660186
AK4	-1.12165	0.0812742	0.146295	-1.15278	-2.75031	-2.05983	2	0.76652	0.803422	0.826662	0.987789	0.989511	0.944204
DPM3	0.177002	0.485743	-0.993848	-2.77939	-0.172384	-3.62773	4	0.766815	0.347018	0.84204	0.652916	0.726448	0.705988
KCTD2	0.174891	-1.02695	-2.73549	-2.5645	-4.757	-0.215487	4	0.768458	0.156652	0.269223	0.68512	0.815801	0.497485
MAN1C1	0.116307	-0.430005	-0.726567	-1.77994	-0.725525	-4.95551	6	0.768458	0.722568	0.936455	0.81924	0.76347	0.296127
PTGS2	0.113572	-0.817817	-1.0718	-1.86883	-0.125399	-2.01282	7	0.768458	0.201402	0.728165	0.783303	0.633647	0.913043
ALDH9A1	0.109444	-0.136773	0.897521	-1.13351	-4.76329	-3.68418	7	0.768458	0.898218	0.245547	0.999282	0.795919	0.644235
ARSJ	0.10759	-0.2831	-0.12553	-0.785814	-2.86551	-2.69414	7	0.768458	0.964897	0.889589	0.882814	0.978395	0.942849
SLC25A4	-0.649226	0.102124	-0.23105	-1.48994	-1.6051	-3.1507	10	0.768458	0.482611	0.906399	0.860602	0.86559	0.755236
SLC6A11	-0.743913	-0.4573	0.413634	-1.97379	-5.89147	-3.03072	6	0.768458	0.68537	0.491227	0.747995	0.561816	0.841455
NT5C1B	-0.744843	-0.643234	-0.484133	-2.81934	-6.14095	-2.68878	6	0.768458	0.420642	0.999442	0.570512	0.518908	0.943403
GBA3	-0.806128	-0.216208	-2.11228	-0.942571	-3.18938	-3.66777	5	0.768458	0.979642	0.301306	0.937589	0.96608	0.693591
CYP51A1	-0.807084	-0.551811	-1.78893	-2.37424	-3.14138	-1.88949	5	0.768458	0.580896	0.422008	0.68512	0.971807	0.86265
SIAE	-0.812378	0.173537	-0.921447	-1.1773	-0.730872	-5.09071	5	0.768458	0.567928	0.876878	0.987696	0.785939	0.302567
SCN2A	-0.843908	-0.947221	0.67275	-2.81172	-5.83558	-2.76016	4	0.768458	0.225417	0.431774	0.652916	0.650011	0.942849
GPLD1	0.171233	0.160865	-0.446998	-3.39107	-5.788	-4.52741	4	0.769253	0.620728	0.98659	0.570512	0.664681	0.463119
COX4I2	-0.842105	-0.0875087	-0.217803	-3.6301	-2.71631	-5.32961	4	0.769261	0.8803	0.933209	0.5473	0.992221	0.296127
PNPLA3	0.209949	-0.0255138	-0.871821	-2.57253	-2.50689	-3.66731	5	0.771371	0.787937	0.889589	0.652916	0.989511	0.693591
UGT1A3	0.0705378	-0.0563086	-0.292217	-0.487544	-3.90786	-2.86184	8	0.771371	0.750648	0.944109	0.744682	0.86559	0.89504
UGP2	-0.68262	-0.165543	-0.465381	-3.38028	-4.50967	-3.41125	8	0.771371	0.915489	0.989829	0.433157	0.790415	0.693591
AGA	0.113408	0.079316	-0.191926	-1.13209	-7.54941	-3.14571	6	0.771492	0.63083	0.913357	0.995501	0.219513	0.796384
PLD3	0.168031	-0.633028	-1.14067	-1.64848	-1.65099	-3.09994	4	0.771602	0.518519	0.763116	0.87734	0.899718	0.842201
ENTPD5	-0.837424	-0.194192	-0.593297	-3.89851	-5.34033	-4.35345	4	0.772282	0.980589	0.976873	0.531676	0.743434	0.509001
SPHK1	0.294428	0.573617	-0.946461	-0.567007	-5.76101	-2.63989	3	0.772741	0.405461	0.889589	0.873021	0.755425	0.950812
UCP3	-0.704153	-0.236318	-1.32394	-1.15177	-5.48917	-4.09513	7	0.772741	0.989837	0.535341	0.989033	0.637667	0.509001
CERK	-0.709748	-0.438274	-1.02614	-1.09466	-5.65362	-3.28413	7	0.772741	0.705661	0.763116	0.989033	0.604975	0.759452
COMT	-0.711499	0.0575952	-0.161298	-1.20583	-4.20979	-3.51479	7	0.772741	0.64172	0.889589	0.97661	0.851423	0.688377
SLC30A2	-0.712579	-0.405946	-2.03133	-1.75024	-1.98462	-2.83367	7	0.772741	0.73308	0.245547	0.820093	0.940542	0.927525
FMO2	-0.734608	-0.0154355	0.660545	-1.73792	-3.6699	-3.80817	6	0.772741	0.735914	0.327253	0.830146	0.904913	0.595055
GMDS	-0.77947	-0.690848	0.684058	-1.48379	-1.36701	-3.97265	5	0.772741	0.439728	0.408847	0.890799	0.890008	0.625925
ABCF3	-0.781718	0.0222227	-1.36904	-1.00711	-2.72709	-3.86363	5	0.772741	0.73308	0.60549	0.96035	0.990669	0.660186
NUDT5	-0.782968	-0.327805	-2.85156	-0.99554	-5.1152	-1.10051	5	0.772741	0.896075	0.233004	0.950798	0.790415	0.693916
PGLS	-0.783424	-0.415853	0.252145	-1.25115	-4.76935	-4.4457	5	0.772741	0.785958	0.675353	0.946654	0.839212	0.479686
TK2	-0.786519	-0.36043	0.0446059	-2.70729	-5.0195	-4.31912	5	0.772741	0.859066	0.84696	0.63888	0.801152	0.502381
FAHD2A	-0.792226	-0.641895	0.978512	-1.14192	-4.26317	-1.3379	5	0.772741	0.476976	0.295875	0.992569	0.869164	0.736969
PLCH2	-0.794819	-0.626886	-0.601687	-0.0908539	-9.19048	-5.262	5	0.772741	0.477254	0.976873	0.690902	0.16324	0.302567
KCNG1	-0.797681	-0.179283	-0.261261	-2.27076	-1.90284	-1.24463	5	0.772741	0.948553	0.94871	0.690902	0.943232	0.718348
SLC22A11	-0.833074	0.0458787	-1.00872	-1.09007	-1.27014	-4.40971	4	0.772741	0.73308	0.830361	0.983787	0.85918	0.493977
GALNT3	-0.678095	-0.299374	0.398946	-0.990712	-4.90784	-4.37859	8	0.773008	0.912483	0.428697	0.932983	0.732781	0.332326
PON2	-0.677225	-0.443503	-0.775898	-2.7637	-4.71031	-1.34953	8	0.774008	0.654352	0.900631	0.537221	0.764736	0.676442
HIF1AN	0.0642929	0.116743	-0.708911	-1.55395	-5.97807	-0.631718	8	0.777064	0.518518	0.936455	0.854209	0.495624	0.473749
SCN9A	0.105175	-0.437267	-1.90116	-4.89452	-1.78153	-4.44467	6	0.778108	0.711935	0.296899	0.433157	0.90426	0.39938
FTO	-0.674678	-0.14794	-1.68351	-1.31483	-0.928142	-2.26721	8	0.778108	0.890345	0.301306	0.928532	0.764736	0.944204
PLA2G12A	0.0625241	0.143475	-1.24064	-2.66812	-3.79894	-3.43741	8	0.778861	0.481546	0.541441	0.548428	0.881082	0.68349
TYR	-0.729071	-0.234952	-0.0763084	0.905568	-4.87689	-3.52968	6	0.778861	0.996484	0.849014	0.433157	0.777899	0.688377
PIGS	-0.770713	-0.83644	-1.49168	-4.08127	-2.63102	-4.72832	5	0.778861	0.28526	0.531047	0.441112	0.990669	0.39938
SGPP2	-0.771119	-0.251811	-0.242882	-2.71827	-5.07338	-3.01567	5	0.778861	0.996303	0.945088	0.63888	0.795919	0.906013
FDFT1	-0.772223	-0.785979	-0.719496	-2.48259	-3.18061	-2.95598	5	0.778861	0.336798	0.969775	0.659232	0.96608	0.911924
SLC9A7	-0.825197	-0.523324	-0.607285	-1.42324	-3.18899	-3.38883	4	0.778861	0.655013	0.976873	0.928532	0.96608	0.765699
OCA2	0.282292	-0.927163	-0.55435	-3.02667	-1.31318	-2.9763	3	0.782685	0.363205	0.997931	0.664645	0.904913	0.928316
KCNH4	0.15561	-0.632003	-0.00859931	-1.60726	-1.72581	-4.45856	4	0.782685	0.518519	0.84696	0.888682	0.904913	0.479686
ABCF2	-0.699092	-0.522155	-0.855064	-2.17889	-5.70377	-2.47545	7	0.782685	0.535679	0.876878	0.683384	0.582004	0.969122
CPOX	-0.701313	0.0038748	-2.05226	-2.92118	-3.40406	-5.20803	7	0.782685	0.702073	0.245547	0.565116	0.952439	0.245032
CACNG8	-0.725974	-0.196085	-2.65288	-3.52771	-2.73777	-2.71229	6	0.78272	0.972088	0.206905	0.46848	0.996951	0.942849
NT5C3A	0.205396	-0.949642	0.855557	-1.17284	-4.81034	-1.29036	5	0.783224	0.191073	0.327253	0.987696	0.830865	0.725664
GALNT1	-0.820598	0.0170146	-1.06103	-2.96929	-4.97834	-2.38501	4	0.784041	0.77019	0.805438	0.613142	0.790415	0.985713
GSTO1	0.058697	-0.423587	-0.711971	-1.36492	-2.9824	-3.68679	9	0.784252	0.701113	0.946765	0.898755	0.96608	0.586723
KCNK16	-0.723022	-0.503662	-0.882717	-3.09261	-6.31409	-4.11073	6	0.787616	0.596522	0.861851	0.537221	0.494716	0.493977
KCTD12	-0.769238	-1.59059	-3.80072	-1.61935	-5.03447	-3.82018	5	0.787998	0.0196888	0.184287	0.873021	0.801152	0.660186
SLC25A15	0.195994	-0.412557	-0.899251	-1.68388	-6.79255	-3.05452	5	0.788172	0.785958	0.876878	0.849787	0.486324	0.882028
SLC27A1	0.195059	0.237007	-0.172846	-2.80989	-3.95554	-2.34129	5	0.788172	0.518519	0.919926	0.613142	0.901965	0.969193
SLC19A3	0.195013	-0.865565	-1.07591	-1.74495	-2.60373	-5.06119	5	0.788172	0.247201	0.781101	0.83906	0.995479	0.302567
SLC28A3	0.15002	-0.39076	-1.08848	-1.65688	-4.25198	-3.15964	4	0.788172	0.826355	0.79321	0.873781	0.86754	0.82768
MGAT3	0.0941594	-0.419757	-0.659992	0.0086894	-2.87053	-3.70728	6	0.788172	0.73308	0.965911	0.624511	0.983055	0.632504
BEST1	0.0934429	-0.19478	-1.93056	-0.304763	-6.50689	-3.79236	6	0.788172	0.97065	0.292196	0.718764	0.464074	0.595055
GSTM4	0.0929843	-0.12228	-0.947938	-0.507665	-4.56023	-3.68869	6	0.788172	0.882295	0.816016	0.797536	0.807764	0.641078
MGST1	0.092724	-0.356642	-1.33998	-1.43773	-6.83857	-3.09089	6	0.788172	0.836932	0.545564	0.900644	0.383904	0.820777
ABCC1	-0.71968	-0.410158	-0.469425	-0.553517	-2.4367	-3.21318	6	0.788172	0.747264	0.992316	0.81867	0.978395	0.778472
SCD5	-0.719911	-0.644264	0.642079	-3.16009	-5.01355	-3.16605	6	0.788172	0.420002	0.335895	0.53664	0.751017	0.794889
KDM4A	-0.720221	-0.0122035	-0.565206	-0.0356237	-1.03535	-2.20137	6	0.788172	0.73308	0.976873	0.646001	0.807764	0.944204
FA2H	-0.721177	-0.184721	-1.06821	-3.71692	-5.01211	-4.52765	6	0.788172	0.959492	0.735212	0.441112	0.751082	0.369607
MFSD10	-0.721786	0.278678	-0.0300078	-1.33078	-3.30387	-4.74404	6	0.788172	0.429079	0.822091	0.928532	0.948114	0.302567
NAALADL1	-0.814693	-0.426991	0.884476	-0.453225	-6.9392	-0.9627	4	0.788172	0.777132	0.327253	0.81924	0.486324	0.674811
NDOR1	-1.0616	-0.0144045	-3.17808	0.953807	1.01075	0.124465	2	0.788791	0.880152	0.400677	0.570512	0.563242	0.553167
HS3ST2	-0.662515	-0.393839	-0.141978	-2.60546	-5.10532	-3.73492	8	0.789413	0.73308	0.875915	0.565116	0.696315	0.578146
NDUFS5	0.0890892	0.116512	-0.721583	-1.3352	-2.49711	-3.13138	6	0.791726	0.57976	0.939202	0.928532	0.978395	0.803057
NOXRED1	0.0514551	-0.285121	-1.17777	-0.0513021	-4.26193	-1.45803	8	0.791726	0.940394	0.589037	0.570512	0.830865	0.698168
ARSH	-0.660296	-0.194534	-0.130552	-1.64639	-1.73557	-2.66489	8	0.791726	0.959492	0.866845	0.833925	0.893145	0.944204
GLRB	-0.663434	0.13172	-0.798577	-0.551692	-2.33988	-3.39568	9	0.791726	0.483689	0.889589	0.784005	0.978395	0.688377
CA3	-0.664545	-0.456788	-1.73792	-0.288421	-2.66437	-3.90677	9	0.791726	0.615185	0.274906	0.684004	0.990669	0.514327
CHRNA9	-0.667886	-0.735711	-0.497379	-0.974259	-3.69251	-4.06119	9	0.791726	0.223311	0.991279	0.928532	0.899718	0.437676
GSS	-0.80934	-0.793845	-1.16845	-1.43108	-0.725142	-1.84596	4	0.791726	0.372584	0.75176	0.928532	0.792966	0.88821
UGT1A4	0.0505315	-0.365163	-0.490594	-0.895685	-4.45762	-1.64991	8	0.792803	0.796626	0.999442	0.900644	0.795919	0.754192
PPIP5K1	0.086858	-0.557078	-0.707945	0.203894	-6.88284	-3.41215	6	0.793569	0.516762	0.944973	0.570512	0.371498	0.717232
SLC4A2	-0.712358	0.0772644	-1.59524	-0.260158	-4.5664	-3.423	6	0.793569	0.63466	0.410734	0.700631	0.807764	0.713458
ABCA9	0.0861899	-0.00191053	-0.0991734	-2.98271	-3.72357	-2.61809	6	0.794265	0.729554	0.865464	0.548428	0.901965	0.950812
AGPAT2	0.0849764	-0.309709	-0.13906	-0.00877812	-0.0718804	-4.66439	6	0.795847	0.907682	0.885984	0.626362	0.609185	0.327166
PXDN	-0.689897	-0.365979	-0.950251	-1.62231	-1.23834	-0.10679	7	0.795847	0.814381	0.80048	0.846056	0.851423	0.39938
SLCO3A1	-0.690553	-0.612431	-1.25255	-1.33872	-4.13252	-0.313823	7	0.795847	0.411364	0.582403	0.918808	0.85918	0.474553
SLC39A11	-0.710111	-0.361605	0.0951495	-1.26243	-4.17139	-1.06315	6	0.795847	0.830358	0.739349	0.955448	0.856939	0.646129
BHMT2	-0.709796	-0.271235	-0.448929	-2.8267	-1.76639	-3.3349	6	0.795971	0.964897	0.98659	0.570512	0.901965	0.740166
ATP6V0B	0.0829896	-0.337449	-1.19353	-0.769675	-6.06499	-4.82641	6	0.799668	0.866977	0.639201	0.875044	0.531978	0.302567
ABCG5	-0.800317	-0.379464	0.484317	-1.79276	-4.61381	-2.5027	4	0.799668	0.835238	0.540388	0.846056	0.838673	0.978381
FAH	-0.706564	-0.318676	-1.04128	-0.167353	-3.06486	-4.20585	6	0.799861	0.892602	0.756039	0.679561	0.96608	0.466721
CBR4	-0.653751	-0.359833	-0.91369	-1.43711	-0.827289	-1.84965	8	0.800728	0.804279	0.802194	0.888682	0.737606	0.811724
FITM1	-0.798789	-0.186049	-0.239703	-2.77449	-4.19179	-1.59167	4	0.800844	0.974712	0.939202	0.652916	0.870856	0.810052
KCNJ14	0.136175	0.620305	-0.695974	-0.530202	-5.53451	-2.50296	4	0.801208	0.238482	0.965543	0.838159	0.72645	0.978381
CDS1	-0.650594	-0.197622	-0.972123	-2.47162	-5.4417	-3.80473	9	0.801208	0.948661	0.756039	0.570512	0.611099	0.547438
NQO1	-0.654601	-0.871602	-0.245817	-1.66963	-6.48538	-3.21873	9	0.801208	0.0754412	0.919926	0.81867	0.369653	0.759452
KCNB1	-0.704933	-0.185875	-2.75868	-1.24329	0.397626	-1.01948	6	0.801208	0.961296	0.196634	0.96364	0.517312	0.630012
APOF	-0.796839	0.0677806	-2.28232	-0.935217	-3.7717	-6.10562	4	0.801208	0.721435	0.322539	0.928532	0.908968	0.126571
BEST4	-0.703922	-0.420483	-0.551946	-1.45485	-6.23106	-2.37638	6	0.801729	0.73308	0.977582	0.898755	0.517312	0.978381
KCNJ16	0.0795163	-0.0268499	-0.871077	-1.70008	-4.69593	-1.85383	6	0.801921	0.75619	0.870769	0.838159	0.792966	0.843383
ACOT7	-0.651457	-0.308668	-0.974442	-3.15209	-2.00537	-2.74434	8	0.801921	0.896289	0.757516	0.460214	0.922482	0.930513
MFSD1	-0.650976	-0.507073	-1.11014	-1.90936	-1.5156	-3.51663	8	0.803014	0.529139	0.640365	0.72934	0.861507	0.660186
SLC25A13	0.13367	0.312776	-0.695979	-1.37203	-6.26159	-3.78492	4	0.803167	0.477254	0.965543	0.937589	0.585587	0.669085
PGM2	0.0897277	-0.689418	-0.756971	-2.98132	-5.98027	-2.55964	7	0.803355	0.35699	0.939202	0.5473	0.535875	0.950812
ARG1	0.0890271	-0.283528	-1.3326	-0.999401	-0.319087	-4.19869	7	0.803355	0.964897	0.531047	0.943829	0.637667	0.466721
CYP26A1	0.0799386	0.321948	-1.7083	-1.67783	-2.87938	-2.06493	7	0.803355	0.405461	0.339519	0.836098	0.978395	0.926466
ACVR1C	0.0786072	-0.760058	-1.15339	-1.53093	-6.22538	-2.19573	7	0.803355	0.311771	0.62857	0.873021	0.517312	0.939057
ABHD10	0.0750456	-0.338443	-1.16117	-1.49949	-4.09634	-5.50176	7	0.803355	0.859066	0.623539	0.877768	0.863231	0.159704
DPYD	-0.79248	-1.19832	1.08182	-0.644012	-3.84484	-1.96111	4	0.803911	0.0832719	0.26928	0.861799	0.901965	0.916815
ITPKA	0.0760607	-0.530949	0.568859	-2.84461	-1.46198	-3.51715	6	0.805221	0.555407	0.381364	0.570512	0.869164	0.693692
SLN	0.126983	-0.568511	-0.332464	-1.12514	-6.11106	0.556978	4	0.808944	0.589179	0.972504	0.990123	0.611606	0.302567
SLC3A2	0.0722157	-0.0670643	-0.16219	-0.497337	-4.2365	-3.62306	7	0.808944	0.798228	0.889589	0.786135	0.851423	0.660186
SLC39A1	0.0718724	-0.135635	0.13569	-0.947921	-7.19121	-3.58294	6	0.808944	0.896075	0.709173	0.928532	0.306489	0.670538
LPCAT2	0.0712536	0.0203629	-1.85624	-0.348794	-4.99234	-2.6081	7	0.808944	0.701113	0.289677	0.7247	0.764736	0.944204
SLC25A47	0.0662635	-0.0553119	-0.681509	-1.13712	-4.90168	-1.7952	7	0.808944	0.795548	0.969784	0.995501	0.781042	0.795905
COX19	-0.626747	0.10901	0.571062	-0.425868	-1.1004	-4.59368	9	0.808944	0.518519	0.30577	0.717061	0.802049	0.301095
KIAA1191	-0.628161	-0.410332	-1.13316	-0.334371	-3.0515	-3.80263	9	0.808944	0.709146	0.594581	0.690902	0.96608	0.547438
PIGL	-0.637489	-0.317098	-0.248441	-1.67034	-0.680651	-3.32188	9	0.808944	0.889391	0.919926	0.81867	0.695485	0.713219
SLC2A9	-0.645295	-0.316487	-0.436169	-1.41985	-1.1533	-4.04397	8	0.808944	0.885271	0.976873	0.893278	0.80316	0.450808
SLC19A1	-0.693233	-0.278376	-1.39074	-0.44517	-0.644541	-2.91274	6	0.808944	0.955833	0.518664	0.769203	0.743434	0.89083
HADH	-0.693883	-0.620294	0.507659	-1.12427	-6.40013	-3.26876	6	0.808944	0.444062	0.427314	0.994128	0.486324	0.763915
PCYT2	-0.696229	-0.492661	0.158174	-1.68117	-2.92163	-2.49063	6	0.808944	0.618585	0.686375	0.83906	0.978395	0.981016
BCKDHB	-0.696738	-0.108646	-1.01105	-2.31986	-2.53409	-3.81506	6	0.808944	0.863924	0.778672	0.659232	0.980218	0.595055
SLC38A5	-0.740669	-0.422973	-0.737658	0.555667	-3.4729	-4.49003	5	0.808944	0.772204	0.965543	0.550699	0.948973	0.479686
UGT2B15	-0.751613	0.0390743	0.294342	-3.91014	-3.91118	-1.64193	5	0.808944	0.72162	0.635993	0.46848	0.901965	0.795905
ABCD4	-0.759952	-0.114567	0.00699647	-0.882196	-1.65708	-5.58358	5	0.808944	0.881886	0.874279	0.922047	0.9215	0.216823
SCN7A	-0.785272	0.630501	0.219011	-0.133985	-4.16553	-4.64604	4	0.808944	0.228704	0.71341	0.718764	0.874143	0.432168
SLC18A1	0.03304	-0.41203	-0.324478	-2.1878	-0.193771	-3.10382	8	0.809753	0.711935	0.95993	0.652916	0.571047	0.791057
BCAT2	0.167304	-0.416975	0.702974	-0.71703	-5.21473	-3.33969	5	0.80991	0.785958	0.400677	0.873021	0.781042	0.769466
ABCB6	0.158789	0.568978	-0.0317369	-0.497134	-3.59091	-3.1283	5	0.80991	0.260545	0.885984	0.821751	0.928723	0.849133
RDH8	0.157001	-0.480741	-1.25762	-1.86761	-5.28766	-4.14724	5	0.80991	0.709517	0.658602	0.820093	0.77791	0.575089
SLC16A4	0.156512	0.08918	-0.0874542	-3.14282	-2.02278	-2.38867	5	0.80991	0.654245	0.916769	0.570512	0.952439	0.989889
ARSG	0.154599	-0.253818	0.575376	-1.14611	-4.15172	-2.25383	5	0.80991	0.991054	0.458293	0.992569	0.888383	0.944204
ATP2B2	0.14887	0.0130883	-0.635468	-2.3333	0.10386	-5.10516	5	0.80991	0.73308	0.976873	0.690902	0.637667	0.302567
INPP5K	0.148637	0.0184257	-1.1332	-2.27279	-3.87211	-3.27737	5	0.80991	0.73308	0.731776	0.690902	0.901965	0.795905
DDO	0.138241	-0.343833	0.389086	-2.40546	-2.61535	-2.5716	5	0.80991	0.881886	0.586699	0.674949	0.995479	0.954647
AK7	0.132568	-0.34647	-1.36334	-1.74223	-3.18854	-3.7727	5	0.80991	0.880152	0.60549	0.83906	0.96608	0.660186
NDST1	0.0674719	-0.592914	-1.35375	-0.628335	-3.67938	-1.47918	6	0.80991	0.476976	0.53911	0.838159	0.904554	0.736969
SLC30A4	-0.640637	-0.113282	-0.0548674	-1.25758	-2.98623	-2.31455	8	0.80991	0.840985	0.806488	0.948969	0.976424	0.950812
HSD17B3	-0.690642	-0.0883908	0.254315	-0.866891	-4.07471	-4.25464	6	0.80991	0.837556	0.60581	0.902626	0.86559	0.448727
ADCY5	-0.888327	0.271208	0.405102	0.930974	-2.41094	-4.36931	3	0.80991	0.606861	0.67994	0.556672	0.985491	0.595055
GNMT	-0.890427	-0.417734	-0.869438	-2.882	-4.44097	-0.428027	3	0.80991	0.831396	0.919926	0.690758	0.890008	0.666139
ATP5F1	0.0389846	-0.318674	-0.520068	-1.2967	-4.28969	-3.70449	9	0.809995	0.889391	0.999442	0.928532	0.830865	0.584839
SLC35B3	0.0299767	-7.72e-06	0.493332	-0.331191	-2.63636	-3.33017	8	0.809995	0.686049	0.34677	0.690902	0.990669	0.713458
CYP1A1	-0.777624	0.729449	-1.30304	-0.799727	-0.819579	-3.60914	4	0.810126	0.161644	0.673685	0.898755	0.807764	0.710276
SLC7A3	0.0650075	0.492226	0.289541	-1.29507	-2.04688	-2.99695	6	0.81069	0.225788	0.586699	0.942743	0.930369	0.853618
KCTD15	0.0647254	0.205349	-1.41906	-1.14236	-4.10413	-3.74628	6	0.810965	0.480255	0.505511	0.999282	0.861507	0.620424
KCNJ12	0.117043	-0.244072	-2.57282	0.413296	-0.878894	-1.86824	4	0.811532	0.985913	0.280125	0.570512	0.815801	0.896429
STEAP4	0.0270652	-0.399132	-0.863385	-2.58271	-3.80466	-1.72614	8	0.811532	0.732144	0.84204	0.570512	0.880419	0.77179
PI4K2B	-0.635764	-0.554272	-0.85609	-2.79425	-1.59424	-3.15571	8	0.811532	0.453906	0.84696	0.537221	0.870856	0.77179
SLC7A8	-0.674063	0.0065168	-0.584412	-0.473145	-1.70289	-2.3296	7	0.811532	0.702073	0.976873	0.750738	0.904913	0.955787
LARGE	-0.679003	0.11746	-1.80228	-4.29739	-4.65834	-2.25383	7	0.811532	0.553677	0.322539	0.433157	0.807764	0.944204
DGKA	-0.683153	0.182965	-1.24939	-2.91826	-4.93567	-0.0137577	7	0.811532	0.477691	0.586794	0.565116	0.77791	0.37579
GNS	0.129953	0.248257	0.0167695	-2.26366	-1.39388	-4.5953	5	0.815462	0.516762	0.861851	0.690902	0.899182	0.433574
LSR	0.124472	0.293279	-1.74257	-2.02857	-4.01321	-3.37453	5	0.815462	0.480124	0.431561	0.750738	0.892769	0.769466
HCCS	0.118473	-0.0132882	0.185299	-1.38898	-0.745317	-3.68169	5	0.815462	0.758777	0.741841	0.918808	0.789777	0.693591
ALG9	0.118126	-0.203991	-2.31364	-0.497919	0.567833	-2.87832	5	0.815462	0.967758	0.26928	0.821751	0.571047	0.926466
ALKBH4	0.0607631	-0.242214	-0.19357	-2.04242	-0.722718	-1.07619	6	0.815462	0.990112	0.913357	0.727292	0.76347	0.650345
STARD4	0.0598799	-0.0952195	0.290939	-2.32962	-2.40233	-3.24267	6	0.815462	0.844735	0.586699	0.659232	0.976424	0.769466
THTPA	0.0234946	0.149149	-0.717406	-0.77273	-2.06306	-3.52409	8	0.815462	0.477254	0.929558	0.861799	0.928723	0.660186
KCNA3	-0.680806	-0.341861	-1.41293	-0.754792	-6.17382	-1.60028	6	0.815462	0.859066	0.507534	0.873021	0.517638	0.769466
PLOD3	-0.680984	-0.093176	-0.191321	-0.169401	-4.34576	-3.05267	6	0.815462	0.843448	0.913357	0.680252	0.84962	0.834006
FOLR1	-0.681472	0.446918	-0.813422	-1.80846	-5.10532	-3.57876	6	0.815462	0.279412	0.894604	0.808649	0.737606	0.673072
SFXN4	-0.681724	0.511533	-0.896797	-1.79569	-3.26541	-0.621351	6	0.815462	0.213225	0.84696	0.817081	0.952439	0.519485
CHST5	0.0386269	-0.309987	-0.551852	-0.86927	-3.93954	-1.68983	9	0.815909	0.890345	0.992316	0.8897	0.870856	0.746442
GANAB	-0.630888	-0.278936	-0.315533	-1.7836	-0.48316	-4.14869	8	0.815909	0.95164	0.952842	0.783303	0.637667	0.411145
RDH11	-0.631545	-0.137599	-0.506236	-0.546244	-1.02255	-4.15616	8	0.815909	0.881886	0.999442	0.777633	0.781042	0.409177
GMPR	-0.724805	-0.386637	-0.67394	-1.34181	-6.18958	-2.6836	5	0.815909	0.81341	0.976873	0.928532	0.604975	0.944204
ACSBG1	0.199504	0.00715826	0.465512	-1.92369	-5.76804	-1.29786	2	0.818635	0.859066	0.689491	0.881908	0.764736	0.796433
MICAL2	0.10818	0.0844008	-1.3588	-2.59464	-3.56217	-3.29537	4	0.818635	0.709146	0.640365	0.680252	0.928723	0.788238
OLAH	0.0652997	-0.335447	-1.00044	-2.08427	-3.7827	0.294922	7	0.818635	0.865438	0.778672	0.698385	0.899182	0.301095
TRPC1	-0.671171	-0.432642	-2.21827	-0.815421	-3.0175	-1.79564	7	0.818635	0.721435	0.23321	0.888682	0.96608	0.795905
SLC4A8	-0.677757	0.02088	-1.35275	-2.57681	-5.67006	-4.12277	6	0.818635	0.709146	0.539473	0.601232	0.611099	0.493977
SLC10A4	-0.764836	-0.704282	-0.19782	-4.52179	-6.57897	-2.47016	4	0.818635	0.445305	0.92598	0.441112	0.535233	0.984986
STAT5B	-0.763776	-0.831164	-1.47902	-1.41571	-3.89705	-3.99973	4	0.819072	0.335287	0.587037	0.928532	0.899718	0.606025
CNGB1	0.107371	-0.504027	-2.13508	-1.67789	-4.39644	-0.64679	5	0.821779	0.660086	0.292196	0.852889	0.85918	0.625925
CYP4A22	0.105418	-0.210461	-0.447192	-0.141584	-2.98303	-3.3327	4	0.821829	0.990112	0.98659	0.718764	0.978395	0.776333
SLC11A1	0.257174	-0.0897918	0.621721	-1.94437	-4.26995	-0.756712	3	0.821908	0.890345	0.586699	0.83906	0.899182	0.713458
NAAA	0.253853	0.368152	-0.842673	-3.72308	-5.10139	-3.14692	3	0.821908	0.52944	0.933812	0.570512	0.847274	0.889213
SLC35B2	0.10284	-0.222395	-0.686367	-2.92089	-6.5363	-4.22519	4	0.821908	0.998451	0.966445	0.625393	0.536181	0.553167
ABHD6	0.0526563	-0.18822	-1.12001	-0.759203	-0.03332	-1.60533	6	0.821908	0.963522	0.699097	0.873021	0.604975	0.769466
PLA2G1B	0.0162587	-0.604332	-1.42452	0.203158	1.15516	-3.62856	8	0.821908	0.405461	0.427314	0.537221	0.16324	0.611354
NUDT7	-0.627359	-0.410877	-2.34699	-2.79022	-4.13407	-3.54268	8	0.821908	0.711935	0.194689	0.537221	0.851423	0.652662
GRIN3A	-0.672491	-0.347091	-0.38162	-1.32931	-5.07274	-3.84455	6	0.821908	0.854164	0.976873	0.928532	0.74259	0.58868
ENPP1	-0.719607	0.255308	-0.734552	-2.74445	-3.45406	-4.38628	5	0.821908	0.512765	0.965543	0.626287	0.948973	0.493977
CHST8	-0.871743	-0.460486	-1.98514	-0.864347	-3.77351	0.832513	3	0.821908	0.786624	0.458955	0.928532	0.928723	0.384991
SLC9A2	-0.873595	0.413782	-0.41786	0.26419	-3.09821	-4.65366	3	0.821908	0.516762	0.982211	0.690902	0.978395	0.522223
GLRA2	-0.624698	-0.26959	-1.23227	-0.956877	-5.10423	-4.71094	8	0.822159	0.964346	0.547665	0.925492	0.696315	0.280721
FDXR	0.191223	1.02461	1.05589	-1.81544	1.40945	-3.71765	2	0.822279	0.214253	0.444311	0.893764	0.517312	0.744186
SREBF2	0.246872	0.347927	-0.234817	0.207103	-1.00581	-4.88683	3	0.822541	0.549697	0.965911	0.690902	0.888857	0.474553
DHRSX	0.0627196	-0.506423	-0.956787	-1.17114	-1.05004	-1.66155	7	0.822541	0.565316	0.80048	0.987696	0.830865	0.769466
SLC25A19	0.0526927	0.0429366	-1.15354	0.46648	-4.16766	-2.3077	7	0.822541	0.670757	0.62857	0.52802	0.85918	0.950812
ASIC1	0.0520531	-0.663959	-0.115408	-0.594362	-5.19123	-3.11579	7	0.822541	0.387754	0.889589	0.830146	0.737284	0.82768
MCOLN2	0.0485397	-0.144124	-2.14886	-0.817692	-1.03243	-4.318	6	0.822541	0.906354	0.245547	0.888682	0.807764	0.433574
MSR1	0.0140077	-0.346076	-2.09055	-1.66837	-1.51794	-4.02626	8	0.822541	0.830358	0.233004	0.826718	0.861507	0.466721
ACOT2	0.0111002	-0.524783	-0.6762	-1.06685	-4.21135	-4.50384	8	0.822541	0.498878	0.946765	0.972496	0.834836	0.302567
ARSI	-0.605681	-0.0889022	-0.895601	1.0137	-4.16155	-1.73744	9	0.822541	0.799095	0.80048	0.433157	0.851423	0.758862
ATP5O	-0.607455	-0.902519	-0.999248	-2.93856	-5.12887	-3.67737	9	0.822541	0.0741631	0.735212	0.534875	0.72365	0.586723
ABHD2	-0.610164	-0.045084	0.0163861	-0.825059	-4.47777	-3.21127	9	0.822541	0.729486	0.77916	0.888682	0.807764	0.759452
ASPHD1	-0.622792	-0.447938	-1.037	-1.32103	-4.58529	-3.37535	8	0.822541	0.642477	0.70547	0.928532	0.781042	0.700823
AGL	-0.660091	-0.560092	-2.14462	0.129302	-0.699111	-2.46157	7	0.822541	0.477254	0.23321	0.570512	0.737606	0.978381
GCKR	-0.667378	-0.138219	-1.33689	-1.35015	-5.11442	-2.09222	6	0.822541	0.898218	0.546713	0.928532	0.737284	0.926466
PIK3R5	-0.703061	-0.432642	-2.03577	0.15179	-6.31783	-4.17666	5	0.822541	0.760256	0.321455	0.650166	0.571047	0.553167
IDO2	-0.703779	0.417421	-2.75874	-1.15068	-8.9565	-5.15671	5	0.822541	0.405461	0.233004	0.989033	0.16324	0.302567
PDXP	-0.705693	-0.784524	-2.29885	-1.79168	-6.80016	-3.26971	5	0.822541	0.336798	0.26928	0.83906	0.486324	0.795905
TTYH2	-0.708162	-0.245098	-1.15179	0.621553	-3.48959	-2.37782	5	0.822541	0.998451	0.712367	0.537221	0.942197	0.984986
SLC26A2	-0.710545	-0.0610172	0.32598	-2.74003	-0.139862	-4.97187	5	0.822541	0.830358	0.623539	0.626287	0.716063	0.327166
LOXL3	-0.711573	-0.633868	0.415236	-0.0626539	-1.00828	-2.36729	5	0.822541	0.477254	0.563719	0.680446	0.852039	0.978381
UCK1	-0.842693	-1.41745	0.320054	-1.06974	-4.81034	-4.34129	3	0.822541	0.0958497	0.735212	0.985913	0.85918	0.595055
ABCC8	-0.85874	-0.459702	-1.05914	-0.629695	-3.21198	-3.31763	3	0.822541	0.786624	0.861851	0.881908	0.977791	0.841334
NT5DC1	-0.859741	-0.0414644	-3.39425	-3.33641	-6.45298	-0.359377	3	0.822541	0.84182	0.245547	0.593955	0.650011	0.660186
CLCN1	-0.750229	-0.846768	1.53266	-3.1741	-3.02972	-1.896	4	0.824316	0.323144	0.200883	0.570512	0.978395	0.906013
APOL1	0.0449025	-0.257588	0.573537	-2.31209	0.496243	-2.92906	6	0.824814	0.979524	0.379961	0.662215	0.486324	0.88546
BCS1L	-0.663755	-0.517968	-0.794746	-0.242135	-3.86152	-4.65453	6	0.824912	0.570393	0.911373	0.692736	0.889487	0.332326
AADACL3	0.102078	-0.242351	-0.363342	0.390816	-2.52578	0.422857	5	0.825211	0.990112	0.976873	0.570512	0.990669	0.308872
DGKZ	0.0434602	-0.0514368	-0.781085	-2.22794	-5.0142	-5.02516	6	0.825211	0.792888	0.914396	0.68524	0.751017	0.280721
SLC5A7	0.0423148	0.458982	-1.19966	-0.438274	-4.74309	-3.10313	6	0.825211	0.263762	0.635155	0.765121	0.789584	0.815351
PFKFB1	0.0072171	-0.205721	-0.908092	-1.65349	-3.13049	-1.65792	8	0.825211	0.973575	0.80742	0.830926	0.956404	0.756795
ACYP1	-0.600884	-0.37024	-1.06114	-0.704705	-1.26356	-2.50864	9	0.825211	0.779318	0.685537	0.837443	0.851423	0.950812
DUOX2	-0.601847	-0.553356	-1.3357	-3.61676	-4.33657	-3.95232	9	0.825211	0.449811	0.458293	0.433157	0.830865	0.493977
ACE2	-0.646623	-0.425471	-0.681468	-1.32115	-4.35685	-2.92221	7	0.825211	0.729486	0.969784	0.925291	0.851423	0.906013
ALKBH7	-0.646747	0.137528	-0.217627	0.00117129	-2.29891	-1.10254	7	0.825211	0.537339	0.92598	0.605971	0.978395	0.646129
MANEA	-0.647319	-0.040325	-0.91969	-1.44433	-3.90929	-2.52543	7	0.825211	0.750059	0.832999	0.888682	0.889487	0.950812
UGT2A2	-0.648563	0.17264	-0.202344	-1.85127	-5.97922	-1.94335	7	0.825211	0.488617	0.918621	0.786135	0.535875	0.886477
SLC25A17	-0.6489	-0.167131	-0.420147	-1.61248	-3.621	-1.16922	7	0.825211	0.933614	0.976873	0.846056	0.916366	0.660186
MAN2A2	-0.649672	-0.930821	-0.238987	-1.56581	-4.8928	-4.52329	7	0.825211	0.108253	0.929558	0.861799	0.781042	0.372946
PPCS	-0.746442	-0.846908	-1.54349	-1.37717	-3.77235	-3.26034	4	0.825211	0.323144	0.553858	0.93654	0.908968	0.795905
CYP4V2	-0.747499	-0.33982	0.061512	-1.57459	-5.08312	-4.2315	4	0.825211	0.886186	0.808912	0.891257	0.781042	0.553167
NPC1L1	-0.747715	-0.52814	0.170516	-1.2698	-0.453075	-2.77929	4	0.825211	0.648789	0.748133	0.969679	0.76347	0.939057
SERPINA1	0.0412394	-0.380444	-0.730592	-0.365543	-4.95249	-2.67098	6	0.825261	0.798799	0.934094	0.738778	0.764736	0.944204
GRIA4	-0.0191385	0.0784512	-0.648047	-0.484499	-2.02066	-1.58933	10	0.826003	0.516762	0.961282	0.718764	0.9215	0.705988
PLD4	0.0400241	0.186758	-0.294936	-1.11247	-4.82691	-2.32514	6	0.826489	0.506377	0.95032	0.989873	0.781042	0.960644
CACNG5	-0.699503	-0.32777	-2.55733	-2.15774	-2.30784	-3.14033	5	0.826489	0.896075	0.23321	0.7247	0.978395	0.841334
SLC22A4	0.0874326	0.79749	0.200668	-2.43429	-7.8477	-2.486	4	0.827492	0.129029	0.726887	0.700519	0.320556	0.981016
CYP2A6	0.169158	-0.194255	-2.66755	-1.57835	-3.14535	-2.00199	2	0.829866	0.996303	0.497256	0.928532	0.978395	0.943403
ELOVL6	0.0973437	-0.443428	0.370923	-3.82008	-0.173729	-1.22765	5	0.829866	0.73308	0.589037	0.46848	0.726448	0.713458
CHPF2	0.0964155	-0.1622	0.186564	-1.00761	-7.32009	-4.02271	5	0.829866	0.938425	0.741841	0.96035	0.369653	0.595055
LCT	0.0947501	-0.204627	-0.624302	-2.42681	-4.91928	-2.46588	5	0.829866	0.967758	0.976873	0.674949	0.815801	0.981016
SLC35C1	0.0941933	-0.295139	-0.886088	-2.4517	-4.62977	-1.05157	5	0.829866	0.963522	0.885984	0.664645	0.852039	0.685938
CES1	0.0373029	-0.557457	-1.38045	0.00602504	-4.822	-3.69334	6	0.829866	0.515627	0.528122	0.624511	0.781042	0.640412
ADH1B	0.0360196	-0.558832	-1.2755	-0.592426	-4.93423	-3.56243	6	0.829866	0.513065	0.589815	0.830146	0.764736	0.680154
APOM	0.0261152	-0.457312	-1.17647	-1.59925	-3.14321	-4.14635	9	0.829866	0.615185	0.555952	0.836098	0.960434	0.417753
CES3	-0.00140591	-0.372715	-1.41412	-0.597379	-0.665383	-3.22409	8	0.829866	0.785958	0.428697	0.798357	0.716063	0.754192
NAT8	-0.002203	-0.326428	-2.24815	-2.43558	-1.37682	-3.90106	8	0.829866	0.865438	0.206905	0.570512	0.851423	0.510518
PIK3CD	-0.0230955	-0.178013	-0.0748792	-1.46096	-5.4944	-0.918797	10	0.829866	0.925098	0.80048	0.873021	0.536181	0.507372
HMGCLL1	-0.594734	-0.389498	-0.983394	-1.9177	-1.86441	-2.7836	9	0.829866	0.73308	0.741667	0.727204	0.916366	0.940179
SARDH	-0.622776	0.398348	-0.373121	-1.83524	-6.14914	-3.09513	7	0.829866	0.329187	0.976873	0.798357	0.518908	0.834006
COX7A2	-0.623711	0.245429	-1.79416	-1.42933	-4.53023	-2.62729	7	0.829866	0.442507	0.327253	0.888682	0.834836	0.944204
FUT4	-0.626854	0.0267892	0.541777	-2.30366	-0.583216	-2.04524	7	0.829866	0.68537	0.381364	0.652916	0.72645	0.926466
UGT2B11	-0.629265	-0.750631	-1.0214	-2.20221	-3.91356	-2.72015	7	0.829866	0.321081	0.763116	0.674949	0.889487	0.942849
SLC25A27	-0.631031	0.0759553	-1.69015	-1.41799	-1.12424	-1.12761	7	0.829866	0.605188	0.339519	0.888682	0.846002	0.652662
A1CF	-0.638986	-0.360474	-0.257587	-2.1913	-5.55347	-2.47049	7	0.829866	0.830358	0.936455	0.678302	0.637667	0.974491
COQ10B	-0.640325	-0.395563	-0.200893	-1.31271	-2.57153	-0.705876	7	0.829866	0.756932	0.918621	0.925291	0.999911	0.575637
MTHFSD	-0.651772	-0.553211	-0.483203	-1.02168	-6.02345	-1.274	6	0.829866	0.518519	0.999442	0.953256	0.536181	0.693916
KCNE1L	-0.65567	-0.642746	-0.64492	-0.34596	-4.72445	-2.10851	6	0.829866	0.420642	0.969775	0.72934	0.789777	0.928316
LPPR5	-0.741819	-0.102503	-1.01682	0.535747	0.967711	-3.65454	4	0.829866	0.890285	0.826662	0.570512	0.452517	0.698533
SLC6A16	-0.605382	0.00273186	-1.07644	-1.86754	-3.57548	-3.80587	8	0.83006	0.684724	0.672162	0.744511	0.903441	0.553355
PIGB	-0.00278002	-0.914717	-1.62992	-2.44203	-3.49855	-3.67435	8	0.830072	0.0706729	0.317935	0.570512	0.91228	0.595055
EPHX2	0.227095	-0.570773	-2.72882	-2.64421	3.23246	-3.94352	3	0.831509	0.648177	0.312705	0.712252	0.150352	0.704024
SLC23A3	0.21205	0.493005	-2.54457	-1.90536	-0.438848	-2.75633	3	0.831509	0.453906	0.327253	0.847273	0.815801	0.950812
NOX5	-0.00377043	-0.300596	1.00285	-1.65705	-3.83116	-3.42557	8	0.831509	0.911851	0.194689	0.830146	0.874143	0.687535
SLC39A13	-0.806155	-0.368018	2.13115	-1.90645	-8.52378	-0.835562	3	0.831509	0.881886	0.184287	0.847273	0.436193	0.717075
ABCC6	0.0314184	-0.408454	0.676267	-1.54658	-0.787453	-3.29768	6	0.832029	0.750059	0.321455	0.873021	0.773541	0.755434
GSTK1	-0.648308	-0.544221	0.191244	0.217676	-3.39137	-3.06078	6	0.83212	0.533804	0.658602	0.570512	0.936956	0.83253
GCNT1	0.0772285	-0.819362	-0.528124	-0.561495	-4.48294	-0.987175	4	0.833214	0.338746	0.991279	0.83906	0.851423	0.681276
VLDLR	-0.647252	-0.760982	-0.715144	-1.79381	-4.58367	-4.67588	6	0.833214	0.296369	0.939202	0.817081	0.807764	0.327166
KCNS3	-0.730246	0.0828602	-0.494425	-3.00164	-1.37918	-3.32386	4	0.833214	0.709146	0.999442	0.605047	0.870856	0.778472
GPT	0.0925487	-0.0649411	-0.481567	-1.22659	-4.22468	-3.64198	5	0.833376	0.830358	0.986871	0.964206	0.870856	0.698168
PLCG2	0.0904881	-0.11199	-0.615908	1.82009	-0.341385	-1.03258	5	0.833376	0.881886	0.976873	0.433157	0.729823	0.681276
SLC35F4	-0.0281565	-0.302272	-0.834364	-0.867402	-3.14442	-3.62855	10	0.833376	0.898218	0.84204	0.886215	0.953886	0.576047
HPD	0.0726356	0.571902	0.414125	-1.8407	0.770505	-4.99807	4	0.833731	0.285208	0.586794	0.83906	0.504915	0.335349
FUT5	0.0269184	-0.789977	-0.711704	-1.86224	-5.64845	-0.127811	6	0.833731	0.252649	0.942878	0.791837	0.617636	0.39938
LOXL1	0.0177166	-0.353242	-1.00091	-1.8102	-0.825129	-2.46884	9	0.833731	0.813168	0.735212	0.781447	0.728746	0.969193
GOT2	0.00283971	0.036153	-0.292546	-0.992265	-3.72288	-3.9394	9	0.833731	0.638686	0.934094	0.928532	0.899182	0.493977
CSGALNACT1	-0.645237	-0.274838	-0.122663	-1.45922	-4.78019	-3.05201	6	0.833731	0.960898	0.876878	0.898755	0.784303	0.834006
DGAT1	-0.690122	-0.451864	-2.59899	-1.07191	-1.68285	-5.36931	5	0.833731	0.73308	0.233004	0.983787	0.9215	0.301095
SCN5A	-0.695284	0.0293863	-0.297908	-0.564368	-7.64174	-3.9503	5	0.833731	0.729486	0.967075	0.83906	0.307994	0.629484
ACMSD	-0.72668	-0.0229934	-0.339017	-2.43144	-8.77669	-4.59591	4	0.833731	0.807805	0.975404	0.700631	0.16324	0.437676
DHRS11	-0.77875	-0.933631	-0.312088	-1.84026	-5.00445	-3.74568	3	0.833731	0.363205	0.976873	0.854679	0.851423	0.726156
RRM2B	-0.786829	-0.779071	-2.73008	-0.68272	-6.00828	-4.26133	3	0.833731	0.477254	0.312705	0.888682	0.729481	0.625925
MVD	-0.791369	1.00058	1.87184	-0.447944	-3.91552	-3.85209	3	0.833731	0.132969	0.214717	0.83906	0.922081	0.720103
FABP2	-0.92967	-0.0191149	-0.407904	-0.984737	-3.11405	-3.25556	2	0.833731	0.881886	0.976873	0.949184	0.978395	0.842201
ALG13	0.0251147	0.0983663	0.167609	-1.59694	-2.12242	-2.10368	6	0.834285	0.605188	0.680331	0.861799	0.944037	0.927525
DHRS9	0.0244332	-0.559963	-0.335993	-1.63071	-5.59946	-4.01444	6	0.835943	0.512765	0.969775	0.849787	0.636486	0.532129
CBR1	-0.641132	-0.0788245	-1.28795	-2.11567	-2.57158	-4.98023	6	0.836233	0.828844	0.586699	0.714066	0.987187	0.286383
UGDH	0.0886449	0.344737	-2.09632	-1.57133	-0.148548	-3.46628	5	0.836902	0.44929	0.30577	0.877791	0.716063	0.736969
KCNS1	0.0846178	-0.583296	-0.246173	-0.253986	-2.70777	-3.18457	5	0.836902	0.52944	0.945088	0.738778	0.990669	0.82768
ACY1	0.0809832	-0.495076	-1.14804	-1.4391	-5.43024	-4.15384	5	0.836902	0.68537	0.724666	0.900644	0.743434	0.565987
PPAPDC3	0.0802237	0.230127	-1.74969	-2.35859	-0.928854	-5.26966	5	0.836902	0.518519	0.427314	0.690902	0.851423	0.302567
GGTLC1	0.042957	-0.290987	-0.716455	-0.742925	-3.60708	-4.70562	7	0.836902	0.95389	0.95993	0.857623	0.919754	0.302567
SLC46A1	0.0410017	-0.270157	-1.39367	-0.732559	-0.249739	-3.05353	7	0.836902	0.983248	0.516914	0.852889	0.637667	0.842201
APOA2	-0.0119163	-0.367063	-1.04828	-1.54536	-2.76463	-1.22507	8	0.836902	0.793274	0.693278	0.857709	0.990669	0.641851
CYP2E1	-0.639371	-0.0967973	-1.55693	-2.38845	-0.796223	-2.31006	6	0.836902	0.847806	0.428697	0.652916	0.777899	0.955787
ALOXE3	-0.63966	-0.131287	-1.58553	-0.823532	-3.89421	-3.571	6	0.836902	0.890765	0.416896	0.8897	0.889487	0.676442
PNPLA4	-0.640593	0.540421	-0.359105	0.568764	-3.67553	-1.70828	6	0.836902	0.179654	0.975866	0.488402	0.904913	0.795905
FASN	0.208374	-0.699205	-0.626247	-3.98322	-6.4508	-2.30801	3	0.837272	0.536802	0.976873	0.565116	0.650011	0.961151
ABCC3	-0.0136602	-0.393862	-0.405863	-0.939364	-1.27533	-2.66291	8	0.837286	0.73308	0.976873	0.918808	0.830865	0.944204
MAN1A2	-0.618493	0.167671	0.573534	-0.696758	-4.41508	-2.45132	7	0.839368	0.49835	0.344221	0.849787	0.847274	0.978381
ACN9	0.0181655	-0.59765	-0.95029	-1.95296	-4.92431	-2.78089	6	0.840445	0.470842	0.814847	0.750738	0.764736	0.927525
COX18	-0.636601	-0.440613	-0.489271	0.0525858	-4.0026	-2.01422	6	0.840445	0.709146	0.999442	0.600003	0.872666	0.906013
SLC26A6	-0.716709	-0.134671	-0.328703	-0.31143	-4.5003	-2.57206	4	0.840601	0.925098	0.969784	0.769203	0.851423	0.960445
GXYLT2	-0.63561	-0.188431	0.452185	-1.22268	-2.60057	-4.2432	6	0.841516	0.963522	0.458955	0.974694	0.989511	0.450808
ABCB4	-0.0177697	-0.281399	-0.855548	-0.704468	-2.88234	-4.7004	8	0.842395	0.948661	0.84696	0.83906	0.978395	0.280721
ALKBH1	-0.0179978	-0.33907	-0.0280611	0.0732842	-4.65875	-4.31077	8	0.842395	0.842706	0.792053	0.570512	0.77791	0.355642
NEU1	0.0687507	-0.634831	-1.80311	-1.055	-4.47011	-3.62639	5	0.843741	0.477254	0.407196	0.980184	0.85918	0.709422
TGDS	0.13554	-0.534034	-1.09643	-1.72245	-4.16086	-4.44338	2	0.846421	0.73308	0.889589	0.910947	0.899718	0.595055
KCNC3	0.0605949	0.176491	0.227781	-2.11869	-1.22836	-5.12894	4	0.846421	0.604586	0.71001	0.772743	0.856939	0.302567
HAS3	0.0594371	-0.678139	-0.677065	-1.0376	-4.10511	-3.10605	4	0.846421	0.476976	0.969635	0.964206	0.886314	0.842201
GCNT2	0.0385465	-0.158961	-1.95734	-1.63954	-5.64317	-2.76548	7	0.846421	0.925098	0.26928	0.83906	0.611606	0.942849
EPX	0.013726	0.359794	-0.887481	-2.23364	-3.86012	-3.20223	6	0.846421	0.353752	0.856451	0.68512	0.889487	0.78318
AKR1C4	-0.588285	-0.365417	-1.0999	-1.10473	-3.3304	-4.21755	8	0.846421	0.796626	0.653094	0.989033	0.929032	0.39938
AK8	-0.63245	-0.701581	-1.15142	-0.82204	-0.216431	-4.51015	6	0.846421	0.353752	0.672162	0.888816	0.637667	0.372946
KCNF1	-0.686698	-0.169608	-2.66429	-0.46767	-3.14709	-3.33855	5	0.846421	0.948553	0.233004	0.801208	0.971807	0.769466
NANS	-0.02091	-0.341043	-0.822085	-1.57293	-2.87531	-3.71401	8	0.847671	0.838375	0.876878	0.848972	0.978395	0.585472
COX16	-0.628006	-0.224488	0.735416	-3.95694	-7.00632	-4.55954	6	0.852449	0.995857	0.297781	0.433157	0.346067	0.355765
FN3KRP	-0.022638	0.175219	0.0639748	-2.38794	-4.99528	-2.66721	8	0.853032	0.453651	0.720559	0.575967	0.72645	0.944204
SOD2	-0.704882	-0.788869	-2.28689	-4.78294	-3.79022	-3.92412	4	0.853304	0.378356	0.321959	0.433157	0.908267	0.632818
STARD7	0.0541808	-1.00535	-1.2717	-2.71218	-4.06013	-4.52831	4	0.855613	0.169343	0.693278	0.659232	0.889487	0.463119
TET3	0.0536422	-0.217902	-0.948181	0.279074	-6.76175	-0.340794	4	0.855613	0.996484	0.870508	0.611919	0.517312	0.529392
CAD	-0.674492	-0.387333	-2.75087	-1.52906	-1.50561	-5.16072	5	0.855613	0.81341	0.233004	0.888682	0.9029	0.302567
SLC37A2	-0.676649	-0.0933454	-0.192546	-1.94336	-5.16582	-0.96766	5	0.855613	0.858935	0.939202	0.798357	0.785939	0.660186
FUT7	-0.6802	-1.04721	0.727473	-1.1773	-3.85063	-4.03144	5	0.855613	0.122646	0.379961	0.987696	0.904554	0.595055
NPL	0.0652997	0.28499	-1.17779	-1.74445	-7.70016	-4.35337	5	0.855641	0.487724	0.699097	0.83906	0.307994	0.493977
ALOX12B	0.0651738	-0.146067	-0.112978	-0.924211	-2.35944	-1.75102	5	0.855641	0.925098	0.917519	0.928532	0.978395	0.819422
GALNT4	0.064953	-0.70045	-0.220473	-0.790508	-5.21884	-5.09093	5	0.855641	0.438087	0.944973	0.898755	0.781042	0.302567
COX15	0.0337498	0.300471	1.43628	-0.244652	-0.754728	-4.09303	7	0.855641	0.408637	0.184287	0.690902	0.743434	0.509001
P2RX2	0.00610174	-0.13745	-0.184876	-1.14734	-3.09831	-3.02921	6	0.855641	0.898218	0.908915	0.998779	0.96608	0.841924
SLC40A1	0.00510482	-0.152083	-0.750337	-3.08243	-0.746325	-2.66642	6	0.855641	0.916695	0.92598	0.537221	0.764736	0.944204
GDPD4	0.00435046	0.555923	-0.494668	-3.13332	-3.76584	-3.25146	6	0.855641	0.161644	0.999442	0.537221	0.899649	0.769466
PAM	-0.00712106	-0.650314	-1.78351	-1.91174	-3.27927	-2.86963	9	0.855641	0.329187	0.26928	0.734846	0.948973	0.906013
GABRE	-0.0189052	-0.896992	-0.828202	-1.49346	-0.957835	-2.1035	9	0.855641	0.0741631	0.870769	0.868992	0.789777	0.925669
LTC4S	-0.0191155	-0.00597476	-0.210208	-1.135	1.18938	-4.01357	9	0.855641	0.670757	0.917519	0.995501	0.16324	0.466721
CA2	-0.0198041	-0.163349	-0.630098	-1.20298	-5.39844	-2.9426	9	0.855641	0.911851	0.976123	0.969706	0.636646	0.879393
GRIA2	-0.0265947	-0.451412	-0.513465	-1.90194	-5.29476	-3.01993	8	0.855641	0.638686	0.996471	0.733767	0.637667	0.824733
HDC	-0.596871	-0.669682	-0.858609	-0.508195	-2.82242	0.348023	7	0.855641	0.387754	0.876878	0.793956	0.989511	0.285669
AMT	-0.597456	-0.569314	0.240357	-2.24302	-4.46396	-4.52436	7	0.855641	0.476976	0.599613	0.659232	0.839567	0.372946
MDH1	-0.598828	0.107335	-0.576539	-0.695872	-5.94279	-4.24345	7	0.855641	0.567928	0.979847	0.849787	0.536181	0.437676
GRIK4	-0.60258	-0.506643	-0.236496	-1.61005	-2.24506	-2.57399	7	0.855641	0.565316	0.929558	0.846056	0.978395	0.950812
CHRNG	-0.604657	-0.117982	-2.32256	-0.74998	-3.16345	-4.24297	7	0.855641	0.859066	0.226667	0.857623	0.96608	0.437676
SCN2B	-0.622824	0.122032	-1.25568	-1.72126	-4.81847	-4.1242	6	0.855641	0.570393	0.602804	0.835577	0.781042	0.493977
TRPV3	-0.696782	0.0107718	-1.60609	-1.28411	-1.8558	-3.01591	4	0.855641	0.776546	0.531047	0.964206	0.919754	0.87914
INPP4A	0.00305963	-0.0955389	-1.43959	-1.74586	-5.61413	0.364164	6	0.856121	0.845878	0.492455	0.828481	0.633647	0.296127
NDUFA12	-0.578263	-0.0827055	-0.0320306	0.134674	-2.77414	0.0252051	8	0.856121	0.797515	0.793636	0.550699	0.990669	0.302567
SLC5A1	-0.695575	-0.202056	-0.225986	-1.06389	-2.44835	-2.83255	4	0.856121	0.985565	0.937318	0.976582	0.978395	0.926466
B4GALT2	-0.0301865	-0.484754	-1.59815	-0.782147	-4.24046	-3.1712	8	0.856949	0.567928	0.327527	0.870325	0.830865	0.769466
UGT1A5	-0.0532631	0.095894	-0.561068	-0.747744	-3.62783	-2.28205	10	0.856961	0.490604	0.976873	0.83906	0.898197	0.944204
PLD6	-0.618066	-0.43177	-0.506194	-1.50205	-2.24252	-4.57514	6	0.856961	0.721519	0.994961	0.888682	0.956283	0.351538
SLC10A2	-0.668897	-0.197821	1.62317	0.55356	-1.73145	-2.85695	5	0.856961	0.964897	0.184287	0.550699	0.926746	0.939057
POMT2	-0.671985	-0.295139	-0.365549	-1.63827	-6.09211	-4.06397	5	0.856961	0.963522	0.976873	0.85918	0.611099	0.586723
ST6GALNAC6	0.0442693	-0.590921	-1.88199	-1.76408	-6.16025	-2.19124	4	0.857245	0.567928	0.427314	0.85094	0.604975	0.949275
ABHD5	0.0296134	-0.35644	-0.907749	-0.942975	-6.66305	-2.28435	7	0.857245	0.830358	0.832999	0.928532	0.420074	0.944204
ACAD9	0.0274783	0.17522	-0.246499	-1.7528	-3.46862	-3.91279	7	0.857245	0.488617	0.929558	0.820093	0.938906	0.576047
CYP8B1	0.0010087	-0.100576	-0.13286	-0.222053	-2.462	-3.27893	6	0.857245	0.856527	0.884786	0.690902	0.978395	0.759452
SLC46A2	-0.57604	-0.0145405	-0.529533	-0.997409	-4.61024	-1.60451	8	0.857245	0.708729	0.989498	0.936547	0.781042	0.736969
HSD17B2	-0.615776	-0.439351	-0.360817	-2.62854	-2.17683	-2.92726	6	0.857245	0.709358	0.975866	0.584757	0.952439	0.886015
SLC17A1	-0.616901	0.0549333	-1.72615	-0.416595	-5.16138	-3.02262	6	0.857245	0.665215	0.343862	0.750738	0.729481	0.842201
ATP5L	0.0602734	-0.518577	-0.402999	-0.981848	-5.02244	-2.10408	5	0.858115	0.606596	0.976873	0.948969	0.801152	0.942849
PCCA	0.0556073	-0.331167	-0.849403	-1.52944	-5.82889	-5.18242	5	0.858115	0.890754	0.903999	0.888682	0.637667	0.302567
GBA	0.0539888	0.0192046	-0.641906	-2.08988	-4.97081	-3.12173	5	0.858115	0.73308	0.976873	0.739748	0.801152	0.856811
ACBD6	0.0423226	-0.704955	1.47451	-1.2788	-2.68109	-2.89508	4	0.858115	0.445305	0.214198	0.965407	0.990669	0.911946
TDO2	-0.614546	-0.220883	0.763006	-1.36423	-5.41002	-2.03334	6	0.858115	0.99012	0.289677	0.925291	0.66295	0.911924
SLC41A1	0.0413474	0.227668	-0.257879	-1.32916	-0.508364	-3.63305	4	0.858403	0.550068	0.945088	0.950291	0.767229	0.705108
ALDH2	-0.0350522	0.297467	0.191408	-1.11346	-1.14994	-3.22409	8	0.858403	0.335905	0.599613	0.990342	0.802049	0.754192
SC5D	-0.611931	-0.446654	-2.27525	-1.03551	-5.12367	-2.74284	6	0.858403	0.702073	0.23321	0.96035	0.736562	0.939057
MPO	-0.74036	-0.148838	-0.233969	0.0619352	-1.17856	-3.77321	3	0.858403	0.948744	0.965911	0.718764	0.899182	0.721976
ATP6V1C2	-0.741772	0.500002	0.0257469	-3.7116	-0.951806	-0.816845	3	0.858403	0.453906	0.896414	0.570512	0.878344	0.717075
SLC25A22	-0.745529	-0.190473	-2.0558	-1.94633	-5.1587	-4.92468	3	0.858403	0.967758	0.45641	0.83906	0.839567	0.466721
ADO	-0.745566	-0.131213	-0.152187	-3.44006	-5.24644	-6.58176	3	0.858403	0.932653	0.939202	0.570512	0.830865	0.169054
NUDT8	-0.752672	0.73315	0.188166	-5.11949	-3.88663	-1.47284	3	0.858403	0.323144	0.809893	0.488402	0.922081	0.818994
SLC5A5	-0.757609	-0.633687	-1.49808	-1.02639	-6.18885	-3.58152	3	0.858403	0.582138	0.635155	0.979032	0.726448	0.769466
DDC	-0.0372439	-0.26329	0.703428	-0.56797	-5.31915	-3.86433	8	0.859113	0.972195	0.264573	0.786135	0.637667	0.521543
PIK3C2G	-0.57128	-0.155085	-2.49085	-1.17956	-1.97281	-2.03935	8	0.859113	0.899063	0.184287	0.985913	0.9215	0.896429
LYPLA1	-0.610864	-0.369798	-1.05655	-2.33825	0.932562	0.469404	6	0.859113	0.816385	0.744343	0.659232	0.320556	0.280721
SLC30A1	-0.611061	0.342745	-1.27394	-2.49345	-1.58861	-2.98469	6	0.859113	0.372584	0.592118	0.626287	0.889487	0.860342
ACACA	-0.660823	0.171688	0.177016	0.0722756	-4.65834	-3.32529	5	0.859113	0.567928	0.750082	0.652916	0.851423	0.783379
ATP13A1	-0.661872	-0.299086	-1.65748	0.404941	-0.978627	-2.9782	5	0.859113	0.955756	0.453901	0.570512	0.852039	0.906013
CPT1C	0.146004	0.988255	-0.523962	-2.45917	-3.66148	-4.26506	3	0.860925	0.132969	0.999442	0.72934	0.944949	0.625925
CHI3L2	0.141908	0.760914	-2.36221	-0.422271	-4.78177	-2.0648	3	0.860925	0.311511	0.35079	0.836098	0.86559	0.944204
KCNAB1	0.132712	0.284155	0.175696	-1.01129	1.0725	0.392434	3	0.860925	0.595523	0.824808	0.966727	0.517312	0.466721
KCNA6	0.103175	-1.29922	-3.59844	-0.83362	1.85651	-2.13548	2	0.860925	0.207968	0.328867	0.922047	0.436193	0.950812
NDUFB1	0.0343718	-0.0580529	-0.0468637	-0.169977	-4.2809	-0.470939	4	0.860925	0.844091	0.870769	0.726347	0.864319	0.572332
COX7A2L	-0.0090611	-0.610402	-1.44335	-1.03551	-4.92335	-2.7766	6	0.860925	0.450079	0.491102	0.96035	0.764736	0.928316
CMBL	-0.0102347	-0.447686	0.027389	-0.00587992	-0.499335	-3.4137	6	0.860925	0.701326	0.785581	0.626287	0.726448	0.717075
UGT1A6	-0.0399524	-0.134945	-0.188336	-0.846946	-2.86883	-1.49979	8	0.860925	0.876855	0.891937	0.888682	0.978395	0.71068
AIFM1	-0.0412455	-0.257802	-0.221797	-1.74929	-2.64064	-1.64688	8	0.860925	0.979176	0.913357	0.793956	0.990669	0.754192
SGMS1	-0.0426874	-0.0628122	-0.351045	-1.07584	-4.01761	-3.50345	8	0.860925	0.767858	0.969775	0.977708	0.853822	0.660186
FUT3	-0.541753	-0.337001	0.0907704	-0.991532	-4.99889	-1.17059	10	0.860925	0.830358	0.651058	0.928532	0.678774	0.586723
SLC8B1	-0.569924	-0.245069	-1.42244	0.092761	-2.41838	-4.56202	8	0.860925	0.989837	0.427314	0.565116	0.978395	0.302567
THNSL2	-0.588153	-0.136095	-0.154551	-2.29305	-5.06968	-2.39601	7	0.860925	0.898218	0.889589	0.652916	0.760929	0.993387
FMO5	-0.605521	0.354579	-1.79243	-4.04829	-5.16161	-5.42473	6	0.860925	0.35699	0.327253	0.433157	0.729481	0.169054
CSAD	-0.643051	-0.670284	1.42573	-1.8363	-0.296476	-4.98563	5	0.860925	0.453906	0.194689	0.833925	0.728257	0.327166
POMT1	-0.643164	-0.454572	-3.96979	-1.38434	-2.61218	-2.28063	5	0.860925	0.728825	0.184287	0.918808	0.995479	0.948662
CYP24A1	-0.644627	-0.502652	-2.10229	-2.73979	-3.40251	-4.14086	5	0.860925	0.660086	0.301306	0.626287	0.956283	0.57656
SLC10A5	-0.653519	-0.354794	1.203	-1.11021	-4.01075	-3.00002	5	0.860925	0.863233	0.23321	0.994843	0.892769	0.906013
SLCO6A1	-0.655959	-0.257826	-1.75615	-3.42522	-7.77091	-1.47032	5	0.860925	0.991054	0.427314	0.508201	0.306489	0.769466
TPH2	-0.659639	-0.404368	-2.85586	-0.515166	-1.66222	-2.17629	5	0.860925	0.787937	0.233004	0.830146	0.9215	0.942849
HSD17B7	-0.677741	-0.117874	-0.577235	-1.7431	-5.52037	-2.3794	4	0.860925	0.90401	0.976873	0.854402	0.72645	0.984986
HSD11B1L	-0.735765	-0.629558	0.286161	-0.523317	-3.06301	-4.32332	3	0.860925	0.582138	0.761131	0.857623	0.978395	0.60273
MGAT2	-0.862621	0.0897632	0.113889	-2.11892	-3.61712	-3.57326	2	0.860925	0.796963	0.846903	0.852889	0.945389	0.770454
GLA	-0.0435234	-0.125219	-0.210496	-1.93603	-3.78669	-4.8127	8	0.862001	0.859066	0.909594	0.7247	0.887348	0.263267
ALKBH8	-0.560642	0.330609	0.0642759	0.374097	-1.29067	-1.08577	9	0.862001	0.335905	0.735212	0.488402	0.851423	0.586723
SLC29A3	-0.564249	-0.311249	-0.349086	-2.15334	-3.36336	-4.32405	8	0.862001	0.890345	0.969775	0.659232	0.927248	0.351538
PIGW	0.0479903	-0.695988	-0.435119	-4.35216	-1.33334	-4.90345	5	0.863371	0.439728	0.976873	0.433157	0.889487	0.34243
SLC22A24	0.0462041	-0.476395	-3.54381	-1.75006	-2.60002	-0.353367	5	0.863371	0.711935	0.184287	0.83906	0.995479	0.575187
SCN3B	0.026727	0.387943	-3.99952	-1.17176	-3.62816	-5.09709	4	0.863371	0.430025	0.184287	0.995836	0.922096	0.308872
GRID1	0.0128682	0.582969	1.02914	-0.825068	-5.28476	-3.92126	7	0.863371	0.136697	0.233004	0.898755	0.72645	0.574471
KCNH2	0.0085698	-0.588415	-1.26208	-2.31157	-6.39813	-4.92908	7	0.863371	0.450079	0.572581	0.652916	0.468424	0.280721
GRIN2C	0.00612244	-1.00141	-1.83405	-1.89657	-4.39073	-3.48556	7	0.863371	0.0742231	0.292196	0.776029	0.847274	0.698168
NOX1	0.00281254	-0.254875	-0.271379	-3.4118	-6.04152	-2.05784	7	0.863371	0.989837	0.939202	0.454348	0.531812	0.926466
SLC2A2	0.000592	-0.457868	-0.0917258	-0.895885	1.15832	-2.4529	7	0.863371	0.670757	0.889589	0.912069	0.187623	0.978381
SLC35F2	-0.0139734	0.297136	-0.717725	-1.65483	-4.09316	-0.39982	6	0.863371	0.409643	0.939202	0.846056	0.864319	0.466721
SULT1A3	-0.0146614	0.639993	-1.06872	-4.59005	-3.44222	-0.309737	6	0.863371	0.113629	0.735212	0.433157	0.928723	0.437676
STARD13	-0.0165349	-0.504544	0.142767	-0.120038	-3.73081	-1.54572	6	0.863371	0.595811	0.701766	0.659232	0.901965	0.759067
ACBD7	-0.0179389	0.019158	-1.77828	-0.80243	-3.5931	-1.94975	6	0.863371	0.709146	0.328867	0.888682	0.916366	0.887643
SLC25A32	-0.0496495	-0.245887	-0.602386	-2.28529	-2.88818	-2.10801	8	0.863371	0.989837	0.976873	0.624511	0.978395	0.913742
UGT1A10	-0.0500312	-0.152486	-0.339974	-0.810077	-3.06955	-1.52976	8	0.863371	0.896289	0.966445	0.873021	0.96608	0.713458
NPC2	-0.0504459	-0.0316792	-0.304918	-1.54014	-4.69631	-1.35454	8	0.863371	0.727271	0.946765	0.860268	0.768628	0.677662
G6PC	-0.050927	-0.562262	-0.992709	-1.88158	-3.63367	-1.77474	8	0.863371	0.445305	0.741841	0.739019	0.899718	0.788238
APOC4	-0.559626	0.010131	-1.29263	-1.96363	-4.06616	-2.60768	8	0.863371	0.669384	0.507076	0.718656	0.851423	0.950812
PLA2G2C	-0.595613	-0.123736	-0.668777	-1.25269	-0.680146	-3.06497	6	0.863371	0.885129	0.96242	0.96035	0.751017	0.82985
AQP7	-0.596489	-0.300548	-1.27343	-1.8685	-1.98242	-1.38775	6	0.863371	0.925098	0.592118	0.786848	0.926746	0.713458
NAGK	-0.597809	-0.118356	-0.941492	-3.43055	-0.849862	-5.22801	6	0.863371	0.880354	0.821179	0.480406	0.781042	0.232361
BEST3	-0.598256	-0.409808	0.358055	-0.661357	-5.76059	-5.37449	6	0.863371	0.747316	0.531047	0.846056	0.590192	0.189627
PLA2G2D	-0.598681	0.090997	-0.0486019	-0.896144	-5.71459	-3.90626	6	0.863371	0.613705	0.826662	0.915524	0.604975	0.575187
MAN1A1	-0.599439	-0.694254	-0.69719	-2.76267	-5.7115	-3.08738	6	0.863371	0.362012	0.94674	0.570512	0.604975	0.821495
SLC9A6	-0.625876	-0.0464598	-1.02267	-1.58954	-4.92166	-4.38769	5	0.863371	0.807805	0.816016	0.873021	0.815801	0.493977
SVOP	-0.629688	0.276826	-1.84545	-0.659806	-3.90875	-3.84546	5	0.863371	0.49835	0.362531	0.855255	0.901965	0.660186
GFOD1	-0.630478	-0.533486	-0.621113	-0.75841	-2.25963	-1.93409	5	0.863371	0.596522	0.976873	0.879935	0.978395	0.906013
CACNA2D4	-0.632026	-0.606943	-0.338251	-1.73031	-5.33338	-3.14812	5	0.863371	0.488617	0.976873	0.83906	0.773724	0.841334
BDH2	-0.635778	-0.0978375	-0.988058	-0.012285	-5.41094	-1.3075	5	0.863371	0.865438	0.825489	0.671355	0.743434	0.725664
PLD1	-0.636919	-0.610444	-0.878449	-0.699399	-3.25524	-4.10812	5	0.863371	0.477254	0.885984	0.873021	0.96608	0.578146
SLC10A6	-0.668312	-0.192916	-1.10733	-0.856272	-5.44669	-1.63232	4	0.863371	0.979642	0.783854	0.915524	0.73265	0.821495
SCD	-0.720135	0.263289	-1.4181	0.408871	2.67347	-3.57576	3	0.863371	0.614935	0.701766	0.659232	0.16324	0.769466
HSD3B7	-0.722255	-0.912234	-1.94481	-3.68953	-3.71223	0.780707	3	0.863371	0.372584	0.486988	0.570512	0.942197	0.384991
PIGQ	-0.723384	-0.737657	-0.163694	-0.112174	-5.48665	-0.307938	3	0.863371	0.518519	0.939202	0.76549	0.789777	0.660186
CYP2R1	-0.729533	-1.02306	-2.12913	-2.24198	-2.70956	1.15011	3	0.863371	0.308222	0.416896	0.76549	0.990669	0.302567
STARD9	0.019611	-0.227355	0.168753	0.681415	-4.01797	-4.66968	4	0.865468	0.996484	0.750082	0.5473	0.889702	0.421688
CLCN2	0.301095	-0.547118	-2.81933	-2.23692	-3.22692	-0.54488	1	0.865881	0.798228	0.548651	0.849787	0.978395	0.778472
PLCD3	0.0963171	0.214847	-1.39257	-3.45693	-3.21338	-5.4535	3	0.865881	0.642477	0.712367	0.570512	0.977791	0.372946
PLCD1	0.0404339	0.54166	-0.0792227	1.32966	-5.62288	-1.7348	5	0.865881	0.311511	0.916769	0.433157	0.726448	0.819422
MME	0.00995958	-0.343608	-1.21106	-1.78169	-2.77503	-5.14597	4	0.865881	0.881886	0.727374	0.846088	0.999689	0.302567
KCNN3	0.0080278	-0.768359	-0.749585	-1.23068	-4.53906	-2.41546	4	0.865881	0.405461	0.944109	0.983756	0.851423	0.995167
MPST	0.00706502	0.197473	-0.869861	0.22702	-5.24568	-4.86365	4	0.865881	0.580948	0.895794	0.626287	0.7639	0.372946
SLCO1A2	0.00377798	-1.04852	-0.609645	-1.34018	-3.59987	-3.70874	4	0.865881	0.143842	0.976873	0.946995	0.926746	0.688377
SIRT2	-0.00807104	0.23399	-1.99841	-3.99452	-6.19861	-2.96702	7	0.865881	0.445305	0.245547	0.433157	0.517312	0.889213
KCNJ1	-0.0165867	0.244165	0.213916	-2.33954	-4.8928	-2.80896	7	0.865881	0.442507	0.626363	0.652916	0.781042	0.941998
SLC1A2	-0.0220618	-0.44105	-0.962286	-1.93105	-1.69905	-1.68696	6	0.865881	0.709146	0.805438	0.758234	0.899182	0.794889
ALDH3A1	-0.0256829	0.142266	0.456271	-1.52013	-4.34737	-2.69775	7	0.865881	0.533804	0.450294	0.873021	0.851423	0.942849
HSD17B14	-0.0275353	0.0933071	-1.03483	-2.09131	-4.96107	-2.11754	6	0.865881	0.607917	0.760182	0.718764	0.7639	0.933364
NDUFS6	-0.0283694	0.0627057	-0.165911	-2.1933	-3.78979	-4.36099	6	0.865881	0.654045	0.892838	0.690902	0.899182	0.415912
IAH1	-0.0287158	-0.580123	0.525835	-3.05281	-4.16812	-3.40677	6	0.865881	0.480124	0.415837	0.5473	0.858261	0.718348
NT5C1A	-0.0315172	0.171037	-1.8504	-1.58468	-6.74525	-1.40173	7	0.865881	0.488617	0.292196	0.852889	0.38619	0.713219
B3GNT7	-0.0334806	-0.0328423	-0.434944	-0.79962	-5.61115	-2.31612	7	0.865881	0.73308	0.976873	0.888682	0.637667	0.951729
ABHD14B	-0.0335512	0.123814	-1.95441	-1.12851	-4.84528	-4.19243	7	0.865881	0.543916	0.26928	0.999282	0.783047	0.466721
SLC38A2	-0.0337328	0.586839	1.03344	-2.58408	-3.12205	-2.80637	7	0.865881	0.133048	0.233004	0.570512	0.96608	0.941998
MBOAT2	-0.033809	-1.08874	-2.95733	-1.67218	-2.20579	-3.78171	6	0.865881	0.0484714	0.184287	0.83906	0.953938	0.604292
SLC7A2	-0.0364848	-0.151996	0.121422	-0.871107	-1.17246	-4.0059	7	0.865881	0.912483	0.739349	0.900644	0.851423	0.555036
SPG20	-0.037848	-0.161708	-0.779623	0.74122	-4.39426	-3.14344	7	0.865881	0.925098	0.913357	0.433157	0.847274	0.805609
SDR42E1	-0.0391472	-0.578073	-0.802826	-1.95413	-4.32078	-2.23522	7	0.865881	0.453906	0.911597	0.743426	0.851423	0.943403
ZADH2	-0.0394131	0.264645	-1.45557	-0.252678	0.0224557	-4.39059	7	0.865881	0.439728	0.457839	0.690902	0.582004	0.403856
SLC36A4	-0.0440349	-0.0176049	-0.224938	0.0656827	-3.45828	-0.963326	9	0.865881	0.709517	0.919926	0.565116	0.926746	0.553167
MTHFS	-0.0527328	-0.501017	0.0802087	-1.07898	-5.66909	-1.72072	8	0.865881	0.537339	0.70547	0.979395	0.539781	0.769466
CACNG3	-0.0543634	-0.910831	-0.972873	-1.35333	-4.81327	-1.06684	8	0.865881	0.0733859	0.759884	0.918808	0.743434	0.595055
PON3	-0.0591962	-0.108472	-1.13703	-1.49633	-2.56093	-1.0423	8	0.865881	0.835238	0.618272	0.873021	0.987187	0.588709
CDS2	-0.0605966	-0.601069	-0.626754	-1.15044	-4.39	-3.12692	8	0.865881	0.405461	0.969784	0.995501	0.807764	0.783904
MTHFR	-0.541832	-0.527559	-1.56618	-1.97324	-5.32739	-3.03279	8	0.865881	0.49349	0.338976	0.716764	0.637667	0.820284
SLC39A2	-0.542198	-0.275032	-1.07483	-1.98612	-2.36752	-2.59376	8	0.865881	0.955756	0.672246	0.708832	0.969625	0.950812
PRPSAP2	-0.544085	-0.557828	-0.137117	-1.27656	-4.07288	-3.25218	8	0.865881	0.450079	0.870769	0.938305	0.851423	0.740122
GRIK2	-0.546486	-0.436946	-0.307763	-1.27484	-5.52378	-1.09298	9	0.865881	0.654352	0.957164	0.928532	0.589441	0.586723
STRA6	-0.548107	-0.3126	-2.07926	-1.57197	-2.68112	-2.91545	9	0.865881	0.890345	0.218924	0.846056	0.989511	0.88546
SMPD2	-0.548777	-0.453351	-0.443647	-1.77942	-5.23131	-3.79175	8	0.865881	0.63083	0.981056	0.784005	0.648381	0.555759
SIRT3	-0.548847	0.0384952	-0.149722	-0.367073	-3.26759	-2.55325	8	0.865881	0.618585	0.876878	0.699154	0.943232	0.961498
RHCG	-0.549063	-0.199009	-0.309796	-0.358572	-6.05193	-2.82221	8	0.865881	0.964897	0.94871	0.694561	0.486324	0.906013
CA6	-0.549495	-0.569515	-0.590011	-1.94291	-5.26445	-4.14166	8	0.865881	0.439728	0.976873	0.718764	0.637667	0.414873
SIRT5	-0.550135	-0.190204	0.000872	-0.666879	-3.55494	-3.40785	8	0.865881	0.955756	0.770264	0.830146	0.904913	0.693591
PTGR1	-0.551846	-0.0461149	-0.736239	-1.07377	0.744781	-3.64078	8	0.865881	0.73308	0.919926	0.97661	0.306489	0.604295
MOCS2	-0.555303	-0.740765	-2.5303	-1.24809	-5.87668	-4.65376	9	0.865881	0.21676	0.184287	0.928532	0.504915	0.280721
SV2B	-0.556957	-0.402692	-0.971535	-2.35839	-4.1668	-2.12616	9	0.865881	0.711935	0.756039	0.575967	0.851423	0.926466
PPAPDC1A	-0.5688	-0.0750816	-0.293635	-2.47162	-4.4417	-2.7486	7	0.865881	0.813168	0.945088	0.598147	0.847274	0.942849
SLC22A16	-0.573253	0.12121	-2.32688	-0.584751	-3.08216	-1.87142	7	0.865881	0.543916	0.226667	0.830146	0.96608	0.82639
GCNT7	-0.573778	-0.447142	-0.0191655	-0.779566	-3.40095	-2.20247	7	0.865881	0.693298	0.826662	0.873021	0.952439	0.939057
ABO	-0.57412	0.252349	0.248139	-2.81857	-8.12376	-2.89982	7	0.865881	0.439728	0.599613	0.570512	0.16324	0.906013
CYP26C1	-0.576504	-0.376001	-0.633732	-0.998326	-1.68247	-2.07052	7	0.865881	0.799095	0.976873	0.943829	0.904913	0.928316
DBH	-0.576763	-0.532961	-0.99004	-4.53328	-4.57088	-4.1897	7	0.865881	0.521981	0.778672	0.433157	0.830865	0.466721
UGT1A1	-0.578036	-0.0724917	-1.26652	-1.12895	-3.30784	-2.15894	7	0.865881	0.813168	0.563624	0.999282	0.955421	0.939057
STAR	-0.578195	-0.327399	-0.237991	1.26566	-4.33563	-3.27886	7	0.865881	0.881886	0.929558	0.433157	0.851423	0.759452
ACAA2	-0.579232	-0.718195	-0.406458	-0.486782	-5.59735	-5.72053	7	0.865881	0.33334	0.976873	0.783303	0.637667	0.126571
ST3GAL6	-0.582303	-0.842451	-1.33298	-1.01967	-5.13031	-1.01926	6	0.865881	0.197727	0.548651	0.953128	0.734147	0.630012
CLC	-0.584251	0.142121	-0.498702	-1.16805	-6.47107	-1.89194	7	0.865881	0.533804	0.991279	0.987696	0.462933	0.833164
AGPAT9	-0.584519	-0.323444	-0.46511	-2.3353	-6.06635	-1.80193	6	0.865881	0.889391	0.992316	0.659232	0.531978	0.827866
SLC17A7	-0.584751	-0.20425	-1.70802	-0.837742	-4.72788	-4.02149	7	0.865881	0.962192	0.339519	0.898755	0.807764	0.544274
PAICS	-0.584914	-0.374562	-1.5068	-2.41311	-3.57453	-2.33089	6	0.865881	0.807805	0.453901	0.652916	0.918005	0.961475
IP6K3	-0.58825	-0.0663073	-1.96569	0.300669	-7.14317	-2.78185	6	0.865881	0.809464	0.280125	0.552829	0.307994	0.927525
IDS	-0.589715	-0.208152	-1.34457	-0.684992	-4.10747	-2.69913	6	0.865881	0.983182	0.541441	0.851256	0.861507	0.943403
PAOX	-0.590702	0.136592	-2.69291	-0.33531	-3.10886	-2.75961	6	0.865881	0.560709	0.201593	0.727292	0.96608	0.935984
SLC38A7	-0.59296	-0.0623017	-0.258337	0.210495	-1.07681	-3.58695	6	0.865881	0.804279	0.937604	0.570512	0.815801	0.670538
AQP3	-0.593585	0.244266	-2.46238	-3.1272	-3.8043	-4.2786	6	0.865881	0.450079	0.224892	0.537221	0.897856	0.437676
CYP3A5	-0.606677	0.1937	-3.50771	-2.24625	-4.93233	-3.84679	5	0.865881	0.554956	0.184287	0.697372	0.807764	0.660186
PIGY	-0.607455	-0.666039	-2.05589	0.718469	-6.03395	-2.4883	5	0.865881	0.453906	0.321455	0.505823	0.616944	0.969193
NFKBIA	-0.609952	-0.141133	-2.22292	-1.49308	-4.1152	-2.67757	5	0.865881	0.914198	0.289677	0.890799	0.889487	0.944204
SIRT6	-0.611171	-0.291347	0.76607	-2.00532	-1.0899	1.23295	5	0.865881	0.963522	0.354051	0.76549	0.856939	0.159704
[truncated: 978 more rows]

## Sheet: test_disulfiram_day14_DMSO
gene	num	logfc	FDR	logFDR
MTF1	4	-1.507	0.000782	3.10699
OXA1L	3	-1.1111	0.000782	3.10699
CDKN2A	4	-1.0966	0.000782	3.10699
RB1	3	-0.94164	0.000782	3.10699
PITRM1	4	-0.91344	0.000782	3.10699
ATG9A	4	-0.77502	0.000782	3.10699
SGF29	4	0.50118	0.000782	3.10699
TAF6L	4	0.53224	0.000782	3.10699
LIPT1	4	0.56096	0.000782	3.10699
SLC25A39	4	0.85817	0.000782	3.10699
GCLM	4	0.89008	0.000782	3.10699
MCUR1	4	-1.4102	0.00214951	2.66766
SUPT20H	3	0.48106	0.00330681	2.48059
ATP7B	4	-0.74778	0.0102102	1.99097
FZR1	4	-0.53577	0.0102102	1.99097
LIAS	4	0.86444	0.0102102	1.99097
RPL3	3	2.048	0.0116326	1.93432
ZKSCAN5	3	-0.64925	0.0138524	1.85848
PSMD6	4	1.0767	0.0194587	1.71089
FZD8	4	-0.45925	0.0241402	1.61726
KAT8	3	0.042639	0.0241402	1.61726
GOSR2	4	0.82357	0.0241402	1.61726
IMP4	4	0.94508	0.0241402	1.61726
GTPBP4	4	1.015	0.0241402	1.61726
RPL10A	3	1.2093	0.0241402	1.61726
PSMA6	2	2.0168	0.0241402	1.61726
IDH3A	4	0.71325	0.028342	1.54757
CIAO2A	4	-0.45262	0.0304004	1.51712
HMGCS1	4	1.0491	0.0329094	1.48268
NME3	4	-0.87072	0.032959	1.48203
RPS25	2	1.6555	0.037998	1.42024
DHX15	4	1.0788	0.0403842	1.39379
TUT1	4	1.1535	0.0403842	1.39379
MTHFD1L	4	0.82939	0.0427368	1.3692
GXYLT1	4	-0.46948	0.0439732	1.35681
HNRNPC	3	0.90351	0.0456172	1.34087
MAFG	4	-0.74619	0.0543824	1.26454
NSMCE3	3	-0.023372	0.0543824	1.26454
NIP7	4	0.91778	0.0543824	1.26454
GPX4	3	0.94834	0.0543824	1.26454
GGN	4	0.70093	0.055153	1.25843
GTF3C4	4	0.59626	0.057115	1.24325
SRP72	4	0.69935	0.0657849	1.18187
DLAT	4	0.3589	0.067416	1.17124
ZDHHC4	4	0.41341	0.069345	1.15898
DDX6	4	0.7893	0.069345	1.15898
CCDC59	3	1.2536	0.0773851	1.11134
SLC29A4	4	0.3795	0.0798385	1.09779
RPL28	4	1.1011	0.0798385	1.09779
TNRC18	4	0.74021	0.0823681	1.08424
TMPRSS9	3	0.73628	0.0925576	1.03359
FGF14	3	-0.54674	0.104636	0.980318
TCP1	3	0.93081	0.104636	0.980318
RPL11	3	1.7239	0.106519	0.972572
PCBP2	4	-0.52429	0.107015	0.970555
DPY30	2	1.6878	0.107015	0.970555
APC	3	-0.87492	0.107111	0.970164
MPC1	4	0.50082	0.107111	0.970164
RALY	4	0.77138	0.107111	0.970164
CDK1	4	0.91645	0.113635	0.944486
LETM1	3	0.95229	0.124176	0.905962
POLR3C	3	0.6773	0.12495	0.903265
POLR2L	4	0.95111	0.133406	0.874825
GGPS1	3	1.0694	0.133406	0.874825
CLUH	3	-0.66085	0.135584	0.867791
UBA52	3	1.2604	0.136656	0.864372
PSMB5	4	0.11027	0.139719	0.854743
SEM1	8	0.46724	0.139719	0.854743
ANKRD46	3	-0.69892	0.144175	0.841111
PHF10	4	-0.56415	0.149869	0.824288
GMPPB	4	1.2404	0.149869	0.824288
RPL37	3	1.3336	0.149869	0.824288
ACD	4	0.33129	0.153717	0.813279
ORC3	4	0.82646	0.153717	0.813279
PDHA1	3	0.38357	0.158089	0.801099
KLF3	3	-0.35409	0.160457	0.79464
KIDINS220	4	0.17254	0.160457	0.79464
SNX30	4	-0.25764	0.164796	0.783053
SYTL4	4	-0.30887	0.167064	0.777117
RPL27	3	1.1217	0.169487	0.770864
STARD7	4	0.46607	0.170199	0.769044
PSMG3	4	0.68119	0.170199	0.769044
PSMA5	4	0.73105	0.170199	0.769044
DDIT4	4	0.48406	0.186022	0.730436
AASDHPPT	4	0.66738	0.186022	0.730436
CCDC71	4	0.39611	0.194198	0.711756
DCAF13	4	0.42881	0.194198	0.711756
C5orf51	3	-0.46287	0.195978	0.707793
CADM4	4	-0.44491	0.195978	0.707793
ULK1	4	0.45072	0.195978	0.707793
NECAP1	4	0.59803	0.195978	0.707793
SOX17	3	0.75668	0.195978	0.707793
MEF2C	3	-0.41736	0.197933	0.703481
WNK3	4	0.39073	0.197933	0.703481
SF3B3	4	0.72618	0.197933	0.703481
C1orf131	4	0.75112	0.197933	0.703481
PSMA4	3	1.5271	0.197933	0.703481
CCNH	3	0.71633	0.204511	0.689284
OGN	4	-0.499	0.206098	0.685926
TLE3	3	0.37837	0.206098	0.685926
DHX33	4	1.0164	0.206098	0.685926
C19orf54	3	0.55031	0.210315	0.67713
BTN3A3	4	-0.38743	0.210775	0.67618
ZC3H4	3	-0.49757	0.211727	0.674223
SNRPB	4	0.3375	0.217627	0.662287
E4F1	3	0.84871	0.217627	0.662287
DLD	3	0.8403	0.219128	0.659303
ZBTB11	4	0.41821	0.219169	0.659222
RBM22	4	0.40033	0.221893	0.653857
SOX2	4	-0.40646	0.224565	0.648658
LAP3	4	-0.56305	0.226561	0.644816
SIRPG	4	-0.49867	0.226561	0.644816
ATXN7	4	0.27301	0.226561	0.644816
ZFAT	4	0.3713	0.226561	0.644816
TAS2R5	3	0.52433	0.226561	0.644816
DDHD1	4	0.56412	0.226561	0.644816
MDN1	3	1.1178	0.226561	0.644816
LDB3	4	0.51124	0.230471	0.637385
ABHD14B	4	0.38231	0.235469	0.628066
DYNAP	4	-0.47009	0.238278	0.622915
EMILIN1	4	-0.45348	0.238278	0.622915
MFN1	4	-0.43546	0.238278	0.622915
YKT6	4	0.63409	0.242633	0.615051
GPBP1	2	-0.84492	0.242755	0.614833
NFS1	4	0.061878	0.248105	0.605365
G6PD	3	-0.51225	0.252414	0.597886
ARID1A	4	0.29232	0.258145	0.588137
OXNAD1	4	0.41842	0.263114	0.579856
GPR176	4	-0.38262	0.270012	0.568616
KRR1	4	0.51613	0.271132	0.56682
CWC15	4	0.64927	0.271132	0.56682
SLC25A11	4	-0.66212	0.283299	0.547754
CIDEC	4	-0.58844	0.283299	0.547754
MAP4K1	4	0.32208	0.283299	0.547754
CEP85	4	0.51731	0.283299	0.547754
RTN4RL1	4	0.66501	0.283299	0.547754
IMP3	4	0.85153	0.283299	0.547754
TRAPPC5	3	0.92236	0.283299	0.547754
NGFR	3	0.58302	0.285389	0.544563
PRKAA1	3	0.79541	0.285389	0.544563
ACTN1	3	-0.32865	0.286785	0.542443
RGS13	4	-0.74648	0.292512	0.533856
CLEC2B	3	-0.70608	0.292512	0.533856
DDX20	4	0.64244	0.29394	0.531742
UBE2I	4	0.69091	0.29394	0.531742
CRNN	4	-0.44808	0.299767	0.523216
AHR	4	-0.40432	0.299767	0.523216
PDE8B	4	-0.25433	0.299767	0.523216
TSPAN18	4	0.49987	0.299767	0.523216
LIPC	3	-0.54252	0.302154	0.519772
NUDT3	2	-0.48002	0.302154	0.519772
NHP2	4	-0.070735	0.302154	0.519772
VPS39	4	0.46992	0.302154	0.519772
OGFOD3	4	0.67311	0.302154	0.519772
SBDS	4	0.78394	0.302154	0.519772
SPP1	4	-0.29	0.326668	0.485893
HINT1	4	-0.39231	0.330801	0.480433
NDUFA8	3	0.7299	0.330801	0.480433
SERPINB7	3	0.52664	0.333481	0.476929
XPC	3	0.6082	0.338424	0.470539
FSBP	3	0.61503	0.338424	0.470539
DDX3X	3	0.15628	0.34706	0.459596
RPL14	2	1.9001	0.347145	0.45949
PYCR2	4	-0.40341	0.355015	0.449753
RCC1L	2	1.1648	0.355015	0.449753
CCDC90B	4	-0.54524	0.37277	0.428559
TC2N	4	0.3589	0.382122	0.417798
MRPL15	4	0.50638	0.382122	0.417798
SMC6	4	0.76026	0.382122	0.417798
CNN1	4	0.42983	0.385416	0.41407
GCLC	4	0.4784	0.385416	0.41407
TMEM182	3	0.51143	0.385416	0.41407
NDUFB6	4	0.5167	0.385416	0.41407
ADO	4	-0.78568	0.390538	0.408337
SLC39A4	4	-0.3325	0.390538	0.408337
PDE4A	4	-0.59911	0.392837	0.405787
CARMIL1	3	-0.50562	0.392837	0.405787
EVA1A	3	-0.49128	0.392837	0.405787
THBS2	4	-0.40092	0.392837	0.405787
TRDMT1	4	-0.35893	0.392837	0.405787
CSNK1A1L	4	-0.3384	0.392837	0.405787
ZNRF2	2	0.93267	0.392837	0.405787
UGT2A2	1	1.0298	0.392837	0.405787
RUNX2	4	-0.61906	0.394903	0.40351
STRA6	3	0.46144	0.404656	0.392914
IFI35	3	0.64752	0.404656	0.392914
MYOM2	3	0.80644	0.404656	0.392914
CLEC4E	3	-0.56252	0.407193	0.3902
RB1CC1	4	-0.5209	0.407193	0.3902
TIMM21	3	-0.32949	0.407193	0.3902
PLEKHG6	3	0.20891	0.407193	0.3902
PDHX	3	0.48373	0.407193	0.3902
CALY	3	0.22012	0.407847	0.389503
RPL18	3	1.3039	0.415671	0.38125
ATL2	2	1.1406	0.41865	0.378149
ST6GAL1	4	-0.58442	0.422033	0.374653
CLCN5	3	-0.49152	0.422033	0.374653
ESRRA	3	0.47932	0.422033	0.374653
PHB	4	0.72612	0.424149	0.372481
TSC22D2	4	0.50021	0.426245	0.370341
IGFBP7	3	-0.4877	0.426248	0.370337
CRIP1	4	-0.47237	0.426248	0.370337
SUMF2	3	-0.4012	0.426248	0.370337
TREML1	4	-0.33052	0.426248	0.370337
ACADSB	4	0.055831	0.426248	0.370337
YARS1	4	0.055981	0.426248	0.370337
PNLIPRP2	4	0.18993	0.426248	0.370337
PIK3C3	4	0.34776	0.426248	0.370337
DPH6	4	0.39018	0.426248	0.370337
NXN	4	0.44384	0.426248	0.370337
TFCP2	4	0.46509	0.426248	0.370337
PHAX	4	0.5228	0.426248	0.370337
MIOS	4	0.60712	0.426248	0.370337
NOP16	4	0.67143	0.426248	0.370337
DENR	4	0.73501	0.426248	0.370337
ACSM1	1	0.88094	0.426248	0.370337
ECD	4	0.88499	0.426248	0.370337
VPS45	3	0.92606	0.426248	0.370337
RPS24	3	1.5691	0.426248	0.370337
PRSS8	4	-0.10277	0.435666	0.360846
PRKCA	4	0.38623	0.435666	0.360846
RNF126	4	0.64079	0.435666	0.360846
PRKDC	4	-0.30507	0.438883	0.357652
SLC22A2	4	-0.34829	0.439461	0.357079
NKX3-1	2	-0.41218	0.440347	0.356205
VDAC2	2	-0.37332	0.440347	0.356205
HOXD11	4	-0.24571	0.440347	0.356205
ESM1	4	-0.20527	0.440347	0.356205
SEZ6	4	0.16892	0.440347	0.356205
LAMTOR2	4	0.4419	0.440347	0.356205
NOP10	4	0.489	0.440347	0.356205
LOC100506388	2	0.54307	0.440347	0.356205
NYAP1	4	0.73015	0.440347	0.356205
EIF6	4	0.32681	0.444804	0.351831
CSNK2B	4	0.47636	0.444804	0.351831
THOC2	4	0.50119	0.444804	0.351831
SNRPD1	2	1.32	0.444882	0.351756
RCC2	4	0.36627	0.448944	0.347808
C17orf99	3	-0.18347	0.449217	0.347544
EIF3A	4	0.83835	0.450925	0.345896
COLGALT1	3	0.71942	0.454845	0.342137
HINFP	3	0.95287	0.455024	0.341966
RYR3	2	-0.75115	0.465809	0.331793
ARRB2	3	-0.21924	0.467499	0.330219
IL17RB	3	0.16043	0.484754	0.314479
RBBP4	3	0.77906	0.484873	0.314372
RPAIN	3	-0.22996	0.490751	0.309139
NAGA	3	0.41011	0.490751	0.309139
ANKRD28	2	-0.8949	0.492785	0.307343
CNTROB	3	-0.24025	0.492785	0.307343
PDHB	4	0.30408	0.492785	0.307343
UBL5	4	0.45426	0.492785	0.307343
NOL6	4	0.6464	0.492785	0.307343
CCT3	4	0.67202	0.492785	0.307343
ZNF527	2	0.69168	0.492785	0.307343
AGGF1	3	-0.48791	0.497671	0.303057
EXO1	3	0.12372	0.498046	0.30273
PPP1CA	4	0.396	0.498914	0.301975
SLC30A1	1	-0.93228	0.506459	0.295456
ABCB7	4	-0.82979	0.506459	0.295456
GCNA	3	-0.61162	0.506459	0.295456
QTRT1	3	-0.5976	0.506459	0.295456
CREB3L2	4	-0.56995	0.506459	0.295456
ELF2	4	-0.54684	0.506459	0.295456
TNFRSF13B	3	-0.53158	0.506459	0.295456
TIMM8A	4	-0.50408	0.506459	0.295456
MOSMO	4	-0.46946	0.506459	0.295456
PRSS36	4	-0.45919	0.506459	0.295456
PFKP	3	-0.38039	0.506459	0.295456
C11orf49	4	-0.36057	0.506459	0.295456
LMF2	4	-0.33275	0.506459	0.295456
PPFIA4	4	-0.31119	0.506459	0.295456
KCTD19	4	-0.31023	0.506459	0.295456
ABCC12	4	-0.27783	0.506459	0.295456
RABEP1	4	-0.18462	0.506459	0.295456
POU4F1	4	-0.078676	0.506459	0.295456
C1QTNF12	4	0.045584	0.506459	0.295456
C8orf34	4	0.21122	0.506459	0.295456
PITPNM1	4	0.22647	0.506459	0.295456
CCND1	4	0.24732	0.506459	0.295456
NFIB	4	0.27342	0.506459	0.295456
GPRC5B	4	0.2925	0.506459	0.295456
NRROS	4	0.32729	0.506459	0.295456
PARS2	4	0.33312	0.506459	0.295456
EXOSC7	3	0.34222	0.506459	0.295456
KMT2B	4	0.36621	0.506459	0.295456
GAS1	4	0.40492	0.506459	0.295456
PFDN2	4	0.42145	0.506459	0.295456
EHMT1	4	0.42852	0.506459	0.295456
PDPR	4	0.43425	0.506459	0.295456
PSME4	4	0.44679	0.506459	0.295456
CTDNEP1	4	0.45068	0.506459	0.295456
INTS6	4	0.46368	0.506459	0.295456
CTNNBL1	4	0.4638	0.506459	0.295456
PTPMT1	4	0.46524	0.506459	0.295456
HAAO	4	0.47864	0.506459	0.295456
RIC1	4	0.4839	0.506459	0.295456
SLC7A6OS	4	0.48396	0.506459	0.295456
MED6	4	0.49013	0.506459	0.295456
POLR1E	4	0.49925	0.506459	0.295456
SLC41A3	4	0.56207	0.506459	0.295456
FAU	4	0.56402	0.506459	0.295456
AFG3L2	4	0.58669	0.506459	0.295456
RPS2	3	0.59894	0.506459	0.295456
PPA1	4	0.61483	0.506459	0.295456
KNG1	2	0.65303	0.506459	0.295456
XRCC5	4	0.67344	0.506459	0.295456
COPS5	3	0.67766	0.506459	0.295456
PLK1	4	0.73801	0.506459	0.295456
TAF1	3	0.97262	0.506459	0.295456
CCT2	3	1.0576	0.506459	0.295456
SLC16A3	4	0.30482	0.507528	0.29454
PNKD	2	-0.6633	0.507985	0.294149
CCS	4	-0.2858	0.507985	0.294149
PLA2G2F	3	0.43414	0.507985	0.294149
ALG11	3	0.5417	0.507985	0.294149
RPLP0	4	0.68528	0.507985	0.294149
TP53	4	-0.40866	0.510988	0.291589
FAM229A	4	-0.38754	0.5213	0.282912
CASP7	1	-0.83271	0.522266	0.282109
USP27X	4	-0.16588	0.522266	0.282109
H3C6	1	0.97427	0.522266	0.282109
PCDHB9	4	-0.081471	0.537577	0.269559
IRF2BP2	4	-0.52856	0.538851	0.268531
THAP5	3	-0.47439	0.538851	0.268531
B3GLCT	4	-0.3385	0.538851	0.268531
MED16	4	0.52741	0.540358	0.267319
OR7D2	2	-0.6129	0.54087	0.266907
TFE3	3	-0.53342	0.54087	0.266907
MTIF3	4	-0.048155	0.54087	0.266907
HEMK1	4	0.18193	0.54087	0.266907
LTBP4	4	0.3041	0.54087	0.266907
IPO5	4	0.3092	0.54087	0.266907
CIT	4	0.34696	0.54087	0.266907
ACTR8	4	0.36908	0.54087	0.266907
UBAP2L	4	0.37676	0.54087	0.266907
TMX3	2	0.45284	0.54087	0.266907
SSR3	4	0.48289	0.54087	0.266907
SLC3A2	3	0.49196	0.54087	0.266907
EFCAB6	4	0.51196	0.54087	0.266907
A4GNT	3	0.57833	0.54087	0.266907
COPB1	4	0.58275	0.54087	0.266907
RPP25L	4	0.67674	0.54087	0.266907
ZFP36	2	-0.58309	0.544803	0.263761
NOL12	4	0.30235	0.545816	0.262954
MFF	4	0.46599	0.549001	0.260427
C9orf116	2	0.73447	0.551138	0.25874
WIPI2	2	-0.52099	0.55344	0.25693
DR1	4	0.40195	0.55344	0.25693
AQR	4	0.63243	0.55344	0.25693
ADHFE1	3	-0.571	0.554438	0.256147
LRRC46	4	-0.047121	0.554438	0.256147
CCDC28B	4	0.26252	0.554438	0.256147
MYH15	4	0.26338	0.554438	0.256147
MTRES1	4	0.39627	0.554438	0.256147
FKBP10	4	0.46204	0.554438	0.256147
HPSE	3	0.49976	0.554438	0.256147
EIF2B4	4	0.50315	0.554438	0.256147
SAT1	3	0.53228	0.554438	0.256147
INTS10	4	0.55954	0.554438	0.256147
ACTR10	2	0.74631	0.554438	0.256147
SNRPB2	3	-0.015019	0.558042	0.253333
NOM1	2	-1.2911	0.563279	0.249276
EPHB2	4	-0.35274	0.565889	0.247269
FBXO21	4	0.26035	0.565889	0.247269
CCDC40	3	-0.26468	0.56806	0.245606
PDLIM4	1	-0.48965	0.568789	0.245049
KNTC1	4	0.36215	0.568789	0.245049
BRIP1	4	0.55563	0.568789	0.245049
CDC123	3	0.78981	0.568789	0.245049
NOP56	3	0.85812	0.568789	0.245049
RBCK1	4	0.055839	0.572913	0.241911
PFDN6	4	0.063089	0.572913	0.241911
URI1	4	0.064466	0.572913	0.241911
ZNF195	3	0.27574	0.572913	0.241911
PRICKLE4	4	0.3698	0.572913	0.241911
PTBP3	4	0.37453	0.572913	0.241911
DENND1B	4	0.45501	0.572913	0.241911
PMVK	3	0.53055	0.572913	0.241911
KDM1A	4	0.55071	0.572913	0.241911
C2orf49	4	0.56957	0.572913	0.241911
SARS2	3	0.57057	0.572913	0.241911
EIF1AD	4	0.70858	0.572913	0.241911
ZNF589	2	0.7454	0.572913	0.241911
ZNRD1	4	0.4568	0.575289	0.240114
TLCD4	1	0.92417	0.575289	0.240114
LDHA	4	-0.069429	0.577175	0.238693
MRPL52	3	0.44553	0.577175	0.238693
ALG1	4	0.46374	0.577175	0.238693
FAM50B	4	-0.26298	0.57843	0.237749
CNDP1	4	-0.33226	0.579279	0.237113
CCDC168	4	-0.61462	0.583895	0.233665
MACROH2A1	2	-0.95572	0.58579	0.232258
RPL13A	3	-0.73572	0.58579	0.232258
FBLN7	4	-0.68674	0.58579	0.232258
PPM1F	2	-0.67567	0.58579	0.232258
TRIM16	3	-0.66223	0.58579	0.232258
YWHAB	4	-0.64881	0.58579	0.232258
PIP4P2	3	-0.58086	0.58579	0.232258
UBE2J1	4	-0.56776	0.58579	0.232258
ZNF580	2	-0.55545	0.58579	0.232258
ABCA12	4	-0.506	0.58579	0.232258
ATAD3A	3	-0.46986	0.58579	0.232258
ADD3	4	-0.43436	0.58579	0.232258
RIC3	4	-0.37138	0.58579	0.232258
ZNF396	4	-0.32451	0.58579	0.232258
MAPK6	3	-0.32355	0.58579	0.232258
AP1G2	4	-0.3125	0.58579	0.232258
CSNK2A3	2	-0.26187	0.58579	0.232258
STXBP5	3	-0.24092	0.58579	0.232258
CCDC62	3	-0.071304	0.58579	0.232258
FGFR4	3	-0.057273	0.58579	0.232258
PTRHD1	3	-0.037512	0.58579	0.232258
SRP54	4	-0.012162	0.58579	0.232258
OGG1	4	0.039143	0.58579	0.232258
ALDH1A2	3	0.19438	0.58579	0.232258
CMPK1	4	0.20301	0.58579	0.232258
PRKD2	4	0.21778	0.58579	0.232258
ISCU	4	0.23482	0.58579	0.232258
IKZF3	3	0.30566	0.58579	0.232258
DNA2	4	0.31182	0.58579	0.232258
R3HDM4	4	0.35059	0.58579	0.232258
MESD	4	0.36267	0.58579	0.232258
IQSEC3	2	0.3649	0.58579	0.232258
GEMIN8	4	0.36494	0.58579	0.232258
PDE12	4	0.39688	0.58579	0.232258
ATP10D	4	0.40176	0.58579	0.232258
BPTF	4	0.43494	0.58579	0.232258
STXBP3	3	0.43974	0.58579	0.232258
CDK2AP1	3	0.47597	0.58579	0.232258
SLC38A6	3	0.49157	0.58579	0.232258
C6orf118	4	0.51932	0.58579	0.232258
ANKRD49	3	0.54467	0.58579	0.232258
POLA2	4	0.55126	0.58579	0.232258
MBTPS1	4	0.58078	0.58579	0.232258
ATP6V1A	4	0.60366	0.58579	0.232258
CIAO1	4	0.62418	0.58579	0.232258
RPS11	3	0.65418	0.58579	0.232258
CDC16	4	0.65516	0.58579	0.232258
FAM167B	3	0.67282	0.58579	0.232258
HAUS5	4	0.68312	0.58579	0.232258
RPL10	2	0.68364	0.58579	0.232258
PCF11	4	0.70636	0.58579	0.232258
NACA	3	0.72299	0.58579	0.232258
UBE2M	2	0.74122	0.58579	0.232258
NOP14	4	0.77146	0.58579	0.232258
TMSB4X	1	0.8622	0.58579	0.232258
HNRNPU	3	0.90244	0.58579	0.232258
ATP5MPL	1	0.96018	0.58579	0.232258
MYCBPAP	1	1.1076	0.58579	0.232258
GPN2	3	1.2604	0.58579	0.232258
GM2A	4	-0.39558	0.586359	0.231836
TMEM131	1	-1.06	0.590657	0.228665
GABRE	3	-0.71407	0.590657	0.228665
IFNA8	3	-0.51799	0.590657	0.228665
RBFOX1	4	-0.48576	0.590657	0.228665
PRXL2B	3	-0.47054	0.590657	0.228665
GRM4	3	-0.46145	0.590657	0.228665
SIRPD	4	-0.42093	0.590657	0.228665
CD40	4	-0.30484	0.590657	0.228665
RTL6	4	-0.082114	0.590657	0.228665
ACSF2	4	0.12258	0.590657	0.228665
LOC100506422	4	0.18672	0.590657	0.228665
TADA2B	3	0.26599	0.590657	0.228665
HNRNPL	4	0.2729	0.590657	0.228665
ADAM21	4	0.34443	0.590657	0.228665
SHMT2	4	0.40661	0.590657	0.228665
FOXB2	4	0.4379	0.590657	0.228665
ARHGEF33	4	0.48515	0.590657	0.228665
UBE3D	3	0.63477	0.590657	0.228665
SCGB1C1	1	0.66275	0.590657	0.228665
ATP5MC1	2	0.81484	0.590657	0.228665
SDHAF1	4	-0.32644	0.590866	0.228511
ZNF443	4	-0.27777	0.594691	0.225709
RRAS2	4	-0.15573	0.594691	0.225709
TIMM17B	2	0.44719	0.594691	0.225709
DSPP	3	0.33897	0.595533	0.225094
OXSR1	3	-0.70163	0.599794	0.221998
HSF4	2	-0.60291	0.599794	0.221998
PRRX2	2	-0.58995	0.599794	0.221998
PI16	4	-0.56985	0.599794	0.221998
TTC7A	4	-0.53548	0.599794	0.221998
DHX57	4	-0.49425	0.599794	0.221998
HIBADH	4	-0.49088	0.599794	0.221998
TMEM191B	1	-0.4728	0.599794	0.221998
ZNF25	4	-0.42936	0.599794	0.221998
UBXN7	3	-0.35821	0.599794	0.221998
SELENOS	2	-0.22664	0.599794	0.221998
KIAA0930	4	-0.095386	0.599794	0.221998
SLCO1C1	3	-0.082605	0.599794	0.221998
MCM4	3	-0.023193	0.599794	0.221998
YEATS2	4	0.20118	0.599794	0.221998
URM1	3	0.25376	0.599794	0.221998
NDUFS4	4	0.29373	0.599794	0.221998
SERGEF	4	0.29901	0.599794	0.221998
FOXM1	4	0.30561	0.599794	0.221998
MTMR11	4	0.30585	0.599794	0.221998
GTF2H4	4	0.36949	0.599794	0.221998
PIK3C2G	4	0.37611	0.599794	0.221998
TNNT1	4	0.37917	0.599794	0.221998
G3BP1	4	0.38937	0.599794	0.221998
JADE3	4	0.39809	0.599794	0.221998
PRUNE2	3	0.40976	0.599794	0.221998
VAPA	3	0.42058	0.599794	0.221998
GLI4	4	0.43898	0.599794	0.221998
NDUFA11	3	0.4472	0.599794	0.221998
EIF3E	4	0.45805	0.599794	0.221998
ANAPC2	3	0.47111	0.599794	0.221998
MED27	3	0.48741	0.599794	0.221998
FIGNL2	3	0.49241	0.599794	0.221998
YAE1	3	0.49844	0.599794	0.221998
MAX	4	0.50468	0.599794	0.221998
E2F2	4	0.50931	0.599794	0.221998
LMNA	2	0.52757	0.599794	0.221998
CLTB	4	0.53117	0.599794	0.221998
WDR76	4	0.53216	0.599794	0.221998
HGH1	3	0.5746	0.599794	0.221998
EFTUD2	4	0.59428	0.599794	0.221998
SUPT16H	4	0.59505	0.599794	0.221998
ERBB4	3	0.60335	0.599794	0.221998
PSMG4	3	0.67433	0.599794	0.221998
EXOC8	3	0.69681	0.599794	0.221998
HEXIM1	3	0.7069	0.599794	0.221998
DIMT1	4	0.71662	0.599794	0.221998
TGIF1	3	0.73435	0.599794	0.221998
PREB	4	0.7645	0.599794	0.221998
DOLK	4	0.77393	0.599794	0.221998
ARF6	2	0.85484	0.599794	0.221998
CENPA	2	1.0743	0.599794	0.221998
GBF1	4	0.26906	0.600194	0.221708
ZNF777	4	0.49329	0.600194	0.221708
LPIN3	4	0.25762	0.601479	0.22078
ALS2CL	3	-0.73545	0.602763	0.219854
MYBPC2	3	0.11622	0.602763	0.219854
ETV2	4	0.46819	0.602763	0.219854
PGP	4	-0.33892	0.604933	0.218293
FZD1	4	-0.2607	0.604933	0.218293
CDH2	4	-0.062454	0.604933	0.218293
DBR1	3	0.15445	0.604933	0.218293
STON2	4	0.36097	0.604933	0.218293
RIF1	3	0.44173	0.604933	0.218293
RASSF6	4	0.42908	0.605172	0.218121
SOX6	3	-0.51354	0.607881	0.216182
BRD3	2	-0.56651	0.616216	0.210267
GNL1	3	0.5344	0.622234	0.206046
RBM20	3	-0.24048	0.627237	0.202569
MDH1	4	-0.55249	0.627849	0.202145
CCL20	4	-0.38977	0.627849	0.202145
GPR82	4	-0.37975	0.627849	0.202145
GLOD5	4	-0.36831	0.627849	0.202145
TNIP3	4	-0.28877	0.627849	0.202145
C3orf20	4	-0.015763	0.627849	0.202145
H2BU1	3	0.12153	0.627849	0.202145
MRPS33	4	0.34692	0.627849	0.202145
CCDC88C	3	0.36137	0.627849	0.202145
PRKAG1	4	0.3884	0.627849	0.202145
ZFP30	3	0.39342	0.627849	0.202145
IL37	4	0.57721	0.627849	0.202145
KCNIP2	2	0.58366	0.627849	0.202145
POLR1D	4	0.63605	0.627849	0.202145
TIMM22	4	0.65479	0.627849	0.202145
CXCL1	3	0.70684	0.627849	0.202145
ERAL1	3	0.039613	0.628227	0.201884
TBRG4	4	0.30977	0.628227	0.201884
OLFM1	4	0.34793	0.628227	0.201884
FPGS	3	0.57877	0.628227	0.201884
STK11	4	0.65615	0.628227	0.201884
RPS6KA2	4	-0.30046	0.62905	0.201315
ARHGEF1	3	0.40015	0.62905	0.201315
ESPN	4	0.26116	0.629795	0.200801
BCL2L14	4	0.2147	0.630831	0.200087
HNRNPA2B1	4	0.31167	0.630831	0.200087
BST2	3	-0.57753	0.6313	0.199764
PDE1B	3	-0.48528	0.6313	0.199764
CENPM	4	-0.14364	0.6313	0.199764
PRKAB1	4	0.32742	0.6313	0.199764
PSMD4	4	0.52127	0.6313	0.199764
PGAP6	2	0.74798	0.6313	0.199764
COPS8	4	0.35095	0.633198	0.19846
CENPJ	4	0.41856	0.633198	0.19846
DCUN1D1	4	-0.27166	0.634033	0.197888
RCBTB2	4	-0.01943	0.636852	0.195961
SCLT1	4	0.25687	0.636852	0.195961
WDYHV1	4	0.34193	0.636852	0.195961
MYH7	4	0.45566	0.636852	0.195961
CLTC	4	0.87099	0.636852	0.195961
SZRD1	2	-0.66216	0.637511	0.195513
TRPC4AP	4	0.40868	0.637511	0.195513
PSME1	4	-0.32623	0.638868	0.194589
TRMT61B	3	0.55554	0.640059	0.19378
PLXNB2	4	0.14956	0.640268	0.193638
HSD17B12	3	0.46715	0.640268	0.193638
WDR11	4	0.58244	0.640268	0.193638
PRKN	3	-0.46661	0.640692	0.19335
ATG16L2	4	-0.039082	0.640692	0.19335
BTN2A2	4	-0.089041	0.646048	0.189735
CCDC88B	2	-0.57443	0.647855	0.188522
ZNF287	2	0.37336	0.650029	0.187067
PALM	4	-0.20628	0.650597	0.186688
CEP41	3	0.18737	0.650684	0.18663
ASCC1	3	-0.86724	0.650743	0.186591
CDS2	3	-0.69587	0.650743	0.186591
GSTM4	2	-0.46482	0.650743	0.186591
GPAT3	3	-0.43222	0.650743	0.186591
MYO1C	3	-0.40259	0.650743	0.186591
SMOC2	4	-0.38139	0.650743	0.186591
KEAP1	4	-0.37489	0.650743	0.186591
LOC389602	4	-0.36782	0.650743	0.186591
ZNF28	4	-0.30833	0.650743	0.186591
MTUS1	4	-0.29773	0.650743	0.186591
SSTR2	3	-0.2822	0.650743	0.186591
DTX2	4	-0.27231	0.650743	0.186591
LMO2	4	-0.22508	0.650743	0.186591
FKBP1B	4	-0.22331	0.650743	0.186591
KCNMB4	3	-0.19733	0.650743	0.186591
GALNTL5	4	-0.1447	0.650743	0.186591
SLC35B4	4	-0.12767	0.650743	0.186591
SEMA5B	3	-0.085688	0.650743	0.186591
HEATR5A	3	-0.068006	0.650743	0.186591
RAC2	4	-0.010456	0.650743	0.186591
COX7C	4	0.0019109	0.650743	0.186591
INTS11	3	0.044768	0.650743	0.186591
RNF208	4	0.07052	0.650743	0.186591
MAP1LC3C	3	0.14154	0.650743	0.186591
CHD2	4	0.15551	0.650743	0.186591
RFK	4	0.20469	0.650743	0.186591
SEC31A	4	0.23628	0.650743	0.186591
ZNF660	4	0.29573	0.650743	0.186591
IL36G	3	0.30257	0.650743	0.186591
KCNMB3	4	0.30353	0.650743	0.186591
GTF2H1	4	0.31153	0.650743	0.186591
SRFBP1	3	0.31318	0.650743	0.186591
TMPRSS3	4	0.35321	0.650743	0.186591
CHMP2B	3	0.35849	0.650743	0.186591
GAS2L3	4	0.37529	0.650743	0.186591
TTC24	4	0.38208	0.650743	0.186591
HAGH	4	0.3927	0.650743	0.186591
TMEM100	4	0.42454	0.650743	0.186591
RGS12	4	0.45246	0.650743	0.186591
LCN2	4	0.4676	0.650743	0.186591
MRM2	3	0.47744	0.650743	0.186591
CCNB1	3	0.48713	0.650743	0.186591
TSC2	4	0.48834	0.650743	0.186591
CFTR	3	0.49362	0.650743	0.186591
EPC1	3	0.50696	0.650743	0.186591
EIF2S1	4	0.51926	0.650743	0.186591
N4BP2L2	4	0.52128	0.650743	0.186591
KIN	4	0.54775	0.650743	0.186591
UBA3	4	0.59187	0.650743	0.186591
HMMR	4	0.62251	0.650743	0.186591
DKC1	4	0.62394	0.650743	0.186591
PSMC2	4	0.62656	0.650743	0.186591
NLE1	3	0.64737	0.650743	0.186591
SRSF1	4	0.64885	0.650743	0.186591
DDX47	3	0.65259	0.650743	0.186591
GFPT1	4	0.69358	0.650743	0.186591
PAF1	3	0.79754	0.650743	0.186591
SMG1	3	0.91195	0.650743	0.186591
UTP25	3	0.95292	0.650743	0.186591
LGALS7B	1	0.95848	0.650743	0.186591
SFPQ	4	1.0041	0.650743	0.186591
LAMA2	3	-0.37177	0.652413	0.185477
ANP32B	2	-0.51033	0.652644	0.185324
LY96	4	-0.3378	0.652644	0.185324
DYNLRB2	4	-0.2587	0.652644	0.185324
NEK9	4	0.23894	0.652644	0.185324
IL1RL1	4	0.26782	0.652644	0.185324
ELMO2	4	0.31888	0.652644	0.185324
ARNT2	4	0.32934	0.652644	0.185324
GSK3B	4	0.33231	0.652644	0.185324
MRPL51	4	0.37672	0.652644	0.185324
CMTM4	4	0.45243	0.652644	0.185324
TGFBRAP1	4	0.47226	0.652644	0.185324
CTDSPL2	4	0.53754	0.652644	0.185324
ATP2A1	4	0.14178	0.654043	0.184394
MAN1B1	2	-0.34258	0.654045	0.184392
MBTPS2	4	0.45323	0.654045	0.184392
BUD31	4	0.33829	0.656211	0.182957
TMEM47	3	0.42059	0.656211	0.182957
GLS	3	-0.5649	0.658365	0.181534
METTL9	3	-0.45424	0.658365	0.181534
EPS15	4	-0.36545	0.658365	0.181534
AP2B1	3	-0.33757	0.658365	0.181534
FCHSD1	4	0.016358	0.658365	0.181534
GRHL3	4	0.12037	0.658365	0.181534
TAF7	4	0.26554	0.658365	0.181534
FRK	4	0.27699	0.658365	0.181534
[truncated: 15,282 more rows]
