# Supplementary material for: FDX1 as a predictive biomarker and therapeutic target for lymph node metastasis in gastric cancer
Source: Clin Exp Med. 2026 May 10;26(1):245. doi: 10.1007/s10238-026-02160-0 (PMC13331937; doi:10.1007/s10238-026-02160-0)
Supplement: Supplementary file 2 — Supplementary file2 [file 10238_2026_2160_MOESM2_ESM.csv]

	logFC	AveExpr	t	P.Value	adj.P.Val	B
ZNF451	-0.906393918791772	3.18035752728694	-13.6454984289769	1.00829433154422e-27	1.7989987463412e-23	52.3329451959245
XPO1	-0.914883296667596	5.9153301180949	-12.7478256227127	2.20514952214869e-25	1.96721388870885e-21	47.0513522437341
RBM12	-0.767449765503121	5.32259173708404	-12.307704559964	3.13061245134839e-24	1.86187957856526e-20	44.4491789340986
SMC2	-1.1499055658873	4.74038118994564	-12.0851353708403	1.19944237712667e-23	5.35011272317353e-20	43.1314340644778
CASP8AP2	-0.964902973358664	3.41882868941456	-12.0261918893594	1.7120408886741e-23	5.63720027162495e-20	42.7823250196287
NUP160	-0.902291671929158	4.78656477216027	-12.0093120331802	1.89570685067536e-23	5.63720027162495e-20	42.6823421461462
SRSF1	-0.760831780841373	7.32507463895902	-11.9779308283134	2.29113902602484e-23	5.83978607176217e-20	42.4964573202067
DHX9	-0.776298559911755	6.88047916784931	-11.9055459306881	3.54691447475381e-23	7.91050600731968e-20	42.0676587031261
FAN1	-0.9164540913791	3.07244952631457	-11.8478070817181	5.02634389865412e-23	9.96444753775409e-20	41.7255992573013
BCLAF1	-0.782358714976991	5.79512169430772	-11.8216471506674	5.88638565681139e-23	1.05024892888829e-19	41.5706172605853
IARS2	-0.905754247508907	6.805852818617	-11.7870024128183	7.2559424667039e-23	1.17691386809937e-19	41.3653658216379
ANAPC4	-0.760551318507067	3.48775816733284	-11.7699925234996	8.04075261908628e-23	1.17714515398931e-19	41.2645910337874
PUM2	-0.735896839015963	6.16848971695064	-11.7589685260008	8.59415852653248e-23	1.17714515398931e-19	41.1992795782602
CSTF3	-0.740968302258611	4.65991956701351	-11.7470274659574	9.23665068705884e-23	1.17714515398931e-19	41.1285351046561
INTS2	-0.878873752772743	3.45743255236992	-11.6799944047739	1.38445785929401e-22	1.57417950867269e-19	40.7314051170486
CTDSPL2	-0.793234889116521	3.98768023977173	-11.6715605902061	1.45677673574431e-22	1.57417950867269e-19	40.6814409887138
GEN1	-0.935881767451087	2.8834004523461	-11.6667296001485	1.4998907996545e-22	1.57417950867269e-19	40.6528210844215
CPSF2	-0.776285521287973	4.26628882712478	-11.5959711041659	2.29919608930018e-22	2.27901425696077e-19	40.2336470637131
TRPM7	-0.94103082925979	4.02603010864797	-11.5647261294134	2.77643958798562e-22	2.60722290151786e-19	40.0485634910676
ZFP91	-0.72092077348702	5.66899595092949	-11.5415624185203	3.19309156138482e-22	2.7231495139066e-19	39.9113562578829
RMI1	-0.96954656692461	4.20871517772059	-11.5409383757452	3.20514178859088e-22	2.7231495139066e-19	39.9076598979537
LIN9	-0.931120174453431	3.51051807449434	-11.5202944843405	3.63046455405102e-22	2.94430675333538e-19	39.7853834278926
TBL1XR1	-0.928441350716404	5.69062510229889	-11.5057310217578	3.96402785272948e-22	3.07505151949562e-19	39.6991250943129
TOPBP1	-1.00177688586842	5.00393608302332	-11.4633519922949	5.11935344190362e-22	3.80581267126852e-19	39.4481325832951
ICE2	-0.773794285509535	3.2214465180063	-11.3863315884294	8.14812500143095e-22	5.81515385102124e-19	38.9920428323256
METTL15	-0.710534572790887	3.27423453860259	-11.3467391323545	1.03465597314515e-21	7.0053806381407e-19	38.7576294928893
MTIF2	-0.875890542849483	5.43533308301126	-11.3427100544362	1.06011252791054e-21	7.0053806381407e-19	38.7337764115531
ZC3H11A	-0.84254470045308	5.57930990523045	-11.3173266663389	1.23552541463953e-21	7.87294444571377e-19	38.5835084987987
RANBP2	-0.91075226843603	5.13945264339588	-11.3109102482415	1.28428228048668e-21	7.90143601670462e-19	38.5455259001985
USP1	-0.855317757724859	5.43365726938811	-11.244989142802	1.9112874629948e-21	1.13670636382511e-18	38.1553538590207
ERI2	-0.867735063570613	3.36266152922117	-11.1937675888918	2.60288636398067e-21	1.49808704858526e-18	37.8522595369199
LRPPRC	-0.940646528940468	6.16324567292686	-11.1596678027989	3.19691502278147e-21	1.78247993238959e-18	37.6505199785595
PRPF4B	-0.852578639733737	5.28362178572263	-11.1528976363344	3.33007566041804e-21	1.80046090706602e-18	37.6104706367815
WDR36	-0.921210256827639	4.46831278579666	-11.1277487347209	3.87510697950604e-21	2.02136172357322e-18	37.4617127996492
XPO4	-1.04470040255447	4.09139292046923	-11.1239339272511	3.96523149451086e-21	2.02136172357322e-18	37.4391495909695
NFXL1	-0.924700698072959	3.66942332836084	-11.1027781958271	4.50440740105772e-21	2.23243435693533e-18	37.3140294043708
IREB2	-0.854530395153036	4.394257164609	-11.0812356652398	5.12876071176843e-21	2.42850379404972e-18	37.1866364592834
IARS1	-0.979295629780356	6.22071570557642	-11.0798345259944	5.17224213506834e-21	2.42850379404972e-18	37.1783512768039
SMC5	-0.958201132394036	4.73002310916797	-11.064907174158	5.65897711292327e-21	2.46685644195254e-18	37.0900873363304
AHCTF1	-0.872874544941544	4.61240816490531	-11.0648633110344	5.66047276639142e-21	2.46685644195254e-18	37.0898279892364
SENP6	-0.824453900420703	4.47753096646717	-11.0646219603759	5.668709456342e-21	2.46685644195254e-18	37.088400969569
PDS5A	-0.801712468646901	5.4121169265123	-11.0257196756511	7.16572208810618e-21	3.04406698799977e-18	36.8584123858227
ZNF484	-0.829810409365225	2.77625844801554	-11.0213493191063	7.35685395175861e-21	3.05258112109947e-18	36.8325784121469
LIN7C	-0.909290482364093	5.26649480398746	-11.0141989776173	7.6806087850586e-21	3.11448686234126e-18	36.7903129501645
CEBPZ	-0.845710982599109	5.57126858250701	-11.0051167751772	8.11243456507873e-21	3.21649016689188e-18	36.736631041579
ECPAS	-0.818063107618425	5.66358142029197	-11.000916985639	8.3202386521584e-21	3.22716734851761e-18	36.7118085104177
REST	-0.683051899134073	4.73475616735184	-10.963372378654	1.04308720959528e-20	3.89064548771758e-18	36.4899340035222
NDC1	-1.02164731434471	5.38700855675113	-10.9627992066992	1.0466931028497e-20	3.89064548771758e-18	36.4865471991092
SMARCAD1	-0.962930978783822	4.56164335738588	-10.9100716275055	1.43769669892491e-20	5.23497642902412e-18	36.1750433701656
CNOT6	-0.817807386073364	4.79348812392182	-10.9046284910227	1.48557497623103e-20	5.30112574518281e-18	36.1428930280603
AIMP1	-0.688712001774189	5.91048498097928	-10.864394245672	1.89252417861016e-20	6.62086595975736e-18	35.9052860449177
GFM1	-0.856484998864832	4.72245875045657	-10.8600555517974	1.94257656728726e-20	6.66527906029603e-18	35.8796677880764
ZMYM1	-0.900943748909922	3.54862762130178	-10.8567583119158	1.98149671206889e-20	6.67054044089304e-18	35.8601994716191
SF3B1	-0.84726630798006	6.73017661291029	-10.8351642257408	2.25636918622073e-20	7.45521092973152e-18	35.7327110496769
CAPRIN1	-0.802586750002631	7.08960884768297	-10.8176276143792	2.50737540470268e-20	8.13392581285549e-18	35.6291933690389
API5	-0.790566664843396	6.49878483552154	-10.8076301830077	2.66275873579179e-20	8.48373952928518e-18	35.5701856025155
PDHX	-0.842494653410505	5.08739146207098	-10.792539322869	2.91570697162476e-20	9.12667434872439e-18	35.4811240688829
ZZZ3	-0.709883243009466	4.06386720862811	-10.7849821113677	3.05125734658793e-20	9.38629889272791e-18	35.4365279557629
HNRNPK	-0.547969133678516	8.38528437341736	-10.7493474503237	3.78023353561307e-20	1.14316824987133e-17	35.2262815284029
SMARCC1	-0.84363056613625	5.95869252290814	-10.729859486511	4.249995012692e-20	1.26380685027418e-17	35.1113289615816
DHX15	-0.790945070002278	5.97578076275678	-10.722683092786	4.43730115231958e-20	1.29787421573256e-17	35.0690029735029
SEPSECS	-0.992448766580912	3.35124530747924	-10.704935671449	4.93667773373126e-20	1.42064845363279e-17	34.9643413844934
PPP4R3B	-0.64240132204946	5.83579445838114	-10.6914450864131	5.35348420072891e-20	1.51614071602231e-17	34.8847949237529
NUS1	-0.70249605881301	4.97406504528654	-10.6785449897146	5.7848674823044e-20	1.61271258780117e-17	34.8087395589429
FANCM	-0.795516217625815	2.07176746815747	-10.6685423722699	6.14310434838555e-20	1.686234888983e-17	34.749773269798
GMCL1	-0.784728596767001	4.97646053679365	-10.6436809957117	7.13238442517072e-20	1.91724929351625e-17	34.6032377320432
TPR	-0.864278368795942	5.26568187146877	-10.6421184584841	7.19962463096002e-20	1.91724929351625e-17	34.594029152514
TNPO1	-0.751631549514421	5.21558897143297	-10.6396225393483	7.30834611063759e-20	1.91758104861759e-17	34.5793201179158
CARNMT1	-0.898030870953151	4.32403354496419	-10.6353319159233	7.49908898101481e-20	1.93911225506183e-17	34.5540353123612
WRN	-0.94475916181807	3.54588624903647	-10.6220080197171	8.1236754605872e-20	2.0706088223971e-17	34.4755239115106
KNL1	-1.18588814374369	3.40973801895384	-10.6190336123534	8.27005049720101e-20	2.07822874607127e-17	34.4579985583617
CDC40	-0.741627207568028	3.89466664228496	-10.6099518163805	8.73347371323823e-20	2.16420330543884e-17	34.4044914049758
SPAST	-0.749360379690079	4.346337455292	-10.6039295731806	9.05498144723675e-20	2.21313669837806e-17	34.3690128972612
PTCD3	-0.81846660187538	4.62116095591862	-10.589890310824	9.85111882737246e-20	2.37518462321594e-17	34.2863126090314
EIF2A	-0.822022603311618	6.70496537723082	-10.5864351397464	1.00575410511353e-19	2.39262196579142e-17	34.2659612535265
NAA35	-0.781346561901502	4.41786053274012	-10.5760017688193	1.07074373736581e-19	2.45974571306516e-17	34.2045119122513
MRPL35	-0.671630315169464	5.31678575184241	-10.5748656662553	1.07806892233472e-19	2.45974571306516e-17	34.1978210204626
NCBP1	-0.834719046106387	5.17351113646864	-10.57456686793	1.08000376254493e-19	2.45974571306516e-17	34.196061309362
DCAF17	-0.68858860787493	3.58386131400614	-10.5731669491435	1.08911507304197e-19	2.45974571306516e-17	34.1878168495894
ERCC6L2	-0.844477436301153	2.70764723194506	-10.5657512446211	1.13867522255767e-19	2.53953041510925e-17	34.1441459915351
PI4K2B	-0.92973617386618	4.72174412662745	-10.5488262217554	1.26038344863537e-19	2.77626685068545e-17	34.0444878588065
COX11	-0.671741083062814	4.52087878728192	-10.5460184443944	1.28179442034456e-19	2.78899707899849e-17	34.0279568065327
LRRC40	-0.798504146150338	4.47018964499608	-10.5229127623921	1.47235371286111e-19	3.16502830661059e-17	33.8919389700609
PRR14L	-0.873084399683349	4.09232228825579	-10.520585288142	1.49305138209578e-19	3.1713122332563e-17	33.8782395623488
RRN3	-0.775465781767823	5.21279881284202	-10.5062174604108	1.62740878354002e-19	3.41602676657894e-17	33.7936789662946
SLC39A9	-0.683761747298825	5.6253333516007	-10.5028764835739	1.66034217970159e-19	3.44463083374834e-17	33.7740178706895
CEP78	-0.813366603686317	2.89646018867785	-10.486521005646	1.83141919855076e-19	3.75588291270606e-17	33.6777792187203
GUF1	-0.844260288058339	5.19783795727978	-10.4799795978773	1.90466951674436e-19	3.86171744519919e-17	33.6392933480714
ZFP62	-0.924281842151067	4.43789547181065	-10.4620466780227	2.12082677136262e-19	4.25166193872493e-17	33.5338011629509
FASTKD1	-0.934164682803537	4.28095798313753	-10.4565420258614	2.19196596713625e-19	4.34545075396056e-17	33.5014238801144
AQR	-0.786535636135336	4.16900219709065	-10.4502916886503	2.27563364884521e-19	4.41916136383791e-17	33.4646631410943
ODR4	-0.842372804339393	4.94227376414776	-10.4500681520445	2.27868425890084e-19	4.41916136383791e-17	33.4633484824408
TTC21B	-0.730629492000745	2.83767057667668	-10.4423168570194	2.38702933310957e-19	4.51784189071568e-17	33.4177638674635
NR2C2	-0.788652806976431	3.89913791349477	-10.4420461038545	2.39090537573837e-19	4.51784189071568e-17	33.4161716694882
GTF2A1	-0.685473552418537	4.69626100397303	-10.4410283367669	2.40553177680747e-19	4.51784189071568e-17	33.410186607857
ANAPC1	-0.853415498160281	3.26181897912107	-10.4250912499645	2.64656667718518e-19	4.91875444316021e-17	33.3164767014465
ZNF644	-0.715225298223871	4.51122656345933	-10.4232204130867	2.67639775554065e-19	4.92291636642847e-17	33.3054773677116
LATS1	-0.781849123200749	4.44826234670959	-10.4201745842798	2.72568404310484e-19	4.96241374459965e-17	33.2875703551001
VPS13A	-0.997011395191346	3.42668211167947	-10.4120716128851	2.8612579978759e-19	5.15662274728302e-17	33.2399346274198
CEP152	-0.915961593141467	2.26177255140615	-10.4099069559404	2.89860120556182e-19	5.1716842709634e-17	33.2272098373581
ARHGAP11A	-1.14673565049002	4.46096363372878	-10.379792098659	3.47151057493136e-19	6.13254373048766e-17	33.0502166133977
BRIP1	-0.965756893669172	2.54968968451166	-10.3728240987968	3.61941602074192e-19	6.33113927863503e-17	33.0092731685458
SRBD1	-0.693459279138066	3.7497428611839	-10.3699460846036	3.68232586834284e-19	6.37864642164785e-17	32.9923632141165
CUL3	-0.706143471408056	4.4500096903456	-10.3669780395738	3.7483467968931e-19	6.4305772644391e-17	32.9749249176461
MRPL19	-0.686046064904748	5.10081263600663	-10.3571548692504	3.97539312909604e-19	6.70198034208579e-17	32.9172150301903
DDX21	-0.89744563301386	6.92702818776769	-10.3568912393563	3.98167198890872e-19	6.70198034208579e-17	32.9156663366304
RBM12B	-0.761611806254303	3.26697906355113	-10.3516841307595	4.10773767892111e-19	6.84955660442153e-17	32.8850782454504
NOL8	-0.799561306825492	4.08506846855167	-10.3305982738707	4.66027816329507e-19	7.69895212865839e-17	32.7612345493775
RAD21	-0.928724145478596	7.18837604235079	-10.301822194634	5.53588199575812e-19	9.06157858424921e-17	32.5922785801554
BLOC1S6	-0.676909626227546	4.59759141390013	-10.3002209557252	5.58916398339326e-19	9.06562398106387e-17	32.5828789427367
SNX14	-0.831970722122641	4.69297507112418	-10.2914562048015	5.89001220974612e-19	9.41611729904929e-17	32.5314314091415
BMS1	-0.740574846770142	4.71755065877972	-10.2908671574516	5.91080112932138e-19	9.41611729904929e-17	32.5279740217141
HAUS6	-0.990853228604673	3.46911805955822	-10.2772036531265	6.41410937022593e-19	1.0127481361378e-16	32.4477843688373
SACM1L	-0.707743619145475	4.43994579315656	-10.2747078755211	6.51055907736135e-19	1.0189596057744e-16	32.4331385137712
SHLD2	-0.82453134250824	4.53927941653826	-10.2681379589448	6.77142946298118e-19	1.0505725606827e-16	32.3945869536548
TRMT10A	-0.782788341441534	2.71107320472799	-10.2597807573279	7.1183914068029e-19	1.09488223689808e-16	32.3455527936269
ORC4	-0.658844649913005	3.72357723034758	-10.2509494340304	7.50432977713399e-19	1.14008147199245e-16	32.29374293849
RIF1	-0.75658991193827	3.97030046558984	-10.2501550469973	7.54005233130309e-19	1.14008147199245e-16	32.2890828958067
GABPA	-0.707311908822597	4.38330474413697	-10.2447289751434	7.78863512732055e-19	1.16777166337524e-16	32.2572537800433
CEP295	-0.967308368741015	3.00041923138479	-10.2429394569166	7.87239767583394e-19	1.17049432776858e-16	32.2467570650673
COPB1	-0.799695541608853	6.67103952621031	-10.2325191465789	8.37830865815344e-19	1.22684631491045e-16	32.1856402168029
RFC1	-0.717990108633512	4.63657156048304	-10.2323072132789	8.38892783427165e-19	1.22684631491045e-16	32.1843972853205
DEK	-0.827393748364671	7.22633831366552	-10.228888965121	8.56207013918227e-19	1.24198744246577e-16	32.1643506954698
DNAJB14	-0.690418525052888	3.48558865284513	-10.2266496747032	8.67742372704193e-19	1.24856930756356e-16	32.1512187201699
DDX52	-0.730896322939488	4.14191824087862	-10.2153926251452	9.28122921642667e-19	1.32476553343588e-16	32.0852097726615
SLC30A9	-0.720221659096046	4.97694678436994	-10.2066866931757	9.77679097610574e-19	1.3789082795706e-16	32.034167276872
PWWP2A	-0.690418978471125	3.75808964316977	-10.2060318087299	9.81511890513767e-19	1.3789082795706e-16	32.0303279749124
UTP15	-0.732635003558076	3.34723480206943	-10.2029836300866	9.9954994597802e-19	1.39327891688592e-16	32.0124583067663
POLR2B	-0.863109529881397	5.75099188477453	-10.2002625728292	1.01593141030988e-18	1.40513552114332e-16	31.9965070182964
UCHL5	-0.70847756901807	4.37292693654592	-10.1936932037872	1.05659308152508e-18	1.45013336619772e-16	31.9579988644448
SNX13	-0.793965552836206	3.64883000258566	-10.1905958595578	1.07632363115481e-18	1.465936353211e-16	31.9398442014954
AGL	-0.934460719998944	3.91680798092374	-10.1634115361231	1.26604514138576e-18	1.71127101610642e-16	31.7805421508846
INTS7	-0.7665210506741	4.60918313678891	-10.1304712374639	1.54115931397028e-18	2.04808998012126e-16	31.5875956364816
QTRT2	-0.701207392312645	3.59571738823453	-10.1297656178775	1.54766306642985e-18	2.04808998012126e-16	31.5834635431045
TEX10	-0.760124234121038	3.92395613366843	-10.1295484585822	1.54967014525485e-18	2.04808998012126e-16	31.5821918717632
CENPC	-0.687383846764395	2.95729905923418	-10.1205569692349	1.63509283509022e-18	2.14509752674116e-16	31.5295419550597
TARDBP	-0.607983428605269	5.69411555857378	-10.1178164490386	1.66205112050202e-18	2.1645486198538e-16	31.5134961981455
GPBP1L1	-0.682261116227115	5.7260106432952	-10.1134466891783	1.70595613379904e-18	2.1899839806962e-16	31.4879126289993
SELENOI	-0.89485269785196	4.78875298522427	-10.1134295763254	1.706130329093e-18	2.1899839806962e-16	31.487812442
MTREX	-0.794910921885066	4.92253695846726	-10.1122199054535	1.71848888238583e-18	2.19009133139485e-16	31.480730504622
HAUS3	-0.682205608369468	2.98789730189931	-10.1106284369799	1.73488417701184e-18	2.19530521179045e-16	31.4714135592291
USP24	-0.758050490421952	4.62274898697085	-10.1061814840394	1.78152844546199e-18	2.22339955541473e-16	31.4453809406623
CLPX	-0.649985077489625	5.01206714764297	-10.1061362283316	1.78200950803894e-18	2.22339955541473e-16	31.4451160213367
UBR1	-0.798179003782978	3.85810315030924	-10.1028169651966	1.81764843502256e-18	2.25211690122726e-16	31.425686116421
ZNF638	-0.766242528252433	4.38774385826566	-10.1006898927186	1.84085969198934e-18	2.26514611203267e-16	31.4132354388815
TTF2	-0.848139964143148	3.52904255703742	-10.0985398464749	1.86462211740374e-18	2.27867039854229e-16	31.4006507030525
GSTCD	-0.811808189264319	3.27188069478652	-10.0946357840064	1.90855490645933e-18	2.31649228850662e-16	31.3778003641676
LEO1	-0.788638942920828	5.36198651392095	-10.090956900785	1.95089813606087e-18	2.35188679348636e-16	31.3562692621899
UHMK1	-0.849524332396882	5.60637362430467	-10.0830227829037	2.04543491132697e-18	2.44930534818093e-16	31.3098381055008
UBR3	-0.666317288986159	4.24271080368292	-10.0790394316356	2.09460659443278e-18	2.49146472385798e-16	31.2865293614773
CDC5L	-0.65435211643564	5.07010412489437	-10.0660690721216	2.2630340911229e-18	2.67397710290164e-16	31.2106429188871
HNRNPU	-0.662792240168663	7.29215266986864	-10.0642151485169	2.28818721622158e-18	2.68591028367272e-16	31.1997973336303
KIF15	-1.10737503500777	3.38217482161767	-10.0613108219939	2.32815343925546e-18	2.71496167733306e-16	31.1828074598143
OPA1	-0.767241852429167	5.26349723386715	-10.054421464357	2.42576407684155e-18	2.81042095188357e-16	31.1425089025668
AASDH	-0.70914175274996	3.07756794496191	-10.0450951008395	2.56443702455968e-18	2.95191518659314e-16	31.0879624330131
USP33	-0.687390351216731	4.75064983161822	-10.0414216630649	2.62120284032816e-18	2.99791673571379e-16	31.0664800964035
CD46	-1.01384063611664	6.82049399566323	-10.0312344699951	2.78526827287881e-18	3.16527111622317e-16	31.0069118780098
CCNT2	-0.798434426832455	3.94751503213572	-10.020272505525	2.97326735859952e-18	3.35753393747674e-16	30.942824333382
NOL11	-0.671593780322787	5.23912781401325	-10.011279460081	3.13691044450168e-18	3.51626944545915e-16	30.8902563977433
MRPL42	-0.778752136473355	4.00576867313148	-10.0104072736124	3.15325138030189e-18	3.51626944545915e-16	30.8851585348282
TADA1	-0.637637397151459	4.47621027761026	-10.0050261884124	3.25596370143692e-18	3.60825492925699e-16	30.8537081325396
NUP58	-0.857411153747518	4.43071441076232	-9.99174338592918	3.52401087884674e-18	3.8811976605175e-16	30.7760872322955
SRFBP1	-0.746404303193739	3.92311063190459	-9.98049255364772	3.7681935111894e-18	4.12466924089824e-16	30.7103540848688
DDX17	-0.708969013393835	7.25342134186852	-9.97651857760988	3.85841632461963e-18	4.18659827144395e-16	30.6871390515986
SASS6	-0.881821966399528	3.53547953593756	-9.97594132076251	3.87170000441795e-18	4.18659827144395e-16	30.6837669826581
DIS3	-0.759812465643751	4.41423342935801	-9.969211153708	4.02997957745331e-18	4.33149973620012e-16	30.6444548784711
INO80	-0.671083969743671	4.60566871290406	-9.96585039925693	4.11141679367879e-18	4.39256876843216e-16	30.6248257968048
EXOC6	-0.815218554255006	3.76411079671654	-9.963331308869	4.17353318258821e-18	4.43239160974636e-16	30.6101133405523
GMPS	-0.775873104550627	5.13849990031645	-9.95314940485273	4.43428311985262e-18	4.65516253702567e-16	30.5506535679288
SRSF10	-0.711293495536739	5.25427553455916	-9.95310420952241	4.43547601891248e-18	4.65516253702567e-16	30.5503896616629
ZGRF1	-0.839953456951142	1.85289478398231	-9.94987579483522	4.5215208661873e-18	4.71771785348034e-16	30.5315387127768
CCNT1	-0.769375381894558	4.13222234248967	-9.94174252271618	4.74574244847911e-18	4.92288004452118e-16	30.4840525989863
SRSF3	-0.558925319120763	6.85552974415874	-9.93786548542512	4.85649530486585e-18	5.00864677626685e-16	30.4614188684252
DBT	-0.6932839209402	3.23492921211175	-9.92416057454447	5.26906005824205e-18	5.40290629650314e-16	30.3814233087788
SETD2	-0.76763210714212	4.91260255082111	-9.9131986944336	5.6240618140691e-18	5.73397205066405e-16	30.3174526511724
USP8	-0.626390792382635	3.58365060313709	-9.90504370465073	5.90354363694422e-18	5.9847173619522e-16	30.2698703020262
FKTN	-0.817438138826847	3.7641968024821	-9.89960901231923	6.09744450899921e-18	6.14636186042734e-16	30.2381640417229
ESCO2	-1.09748931955174	3.04014212662859	-9.88854831104918	6.51190461623731e-18	6.52726978443292e-16	30.1736448724008
ALG10	-0.8181197844643	2.27847287684452	-9.88307545189464	6.72725120104793e-18	6.70545340386018e-16	30.1417253812131
NEK4	-0.77900998223706	3.74952498167682	-9.86586525007842	7.45180508761291e-18	7.38639479851053e-16	30.0413704732948
ATAD5	-0.961991461384907	2.9785201505846	-9.85479557209721	7.95844103872772e-18	7.84500027696022e-16	29.9768383719544
PUS7L	-0.787751078486699	3.28602123697413	-9.84912319215521	8.23121665559933e-18	8.06930591039578e-16	29.9437755870943
BUB1B	-1.1538939268336	4.47001510751472	-9.843220968405	8.52494420920974e-18	8.31158768200657e-16	29.9093767749404
RARS1	-0.691902205718056	6.24723819310494	-9.83956944722298	8.71187285440998e-18	8.44767584067298e-16	29.8880971865669
CDC23	-0.690089755314127	4.81757517997496	-9.83041107724173	9.19888208437981e-18	8.87170022429755e-16	29.8347322600639
PRIMPOL	-0.69694798412286	3.37449813210596	-9.82895011531805	9.27904253138599e-18	8.90089660456929e-16	29.8262202199171
SPTY2D1	-0.752208411446475	4.60694952428007	-9.82708995789268	9.38211475308641e-18	8.95164125265068e-16	29.8153826729423
ZBTB11	-0.669760279802528	3.9949686932054	-9.82221911108602	9.65745052370351e-18	9.16533150233606e-16	29.7870062003388
UBE2K	-0.594666014780237	6.10779366287613	-9.81173888986608	1.02774856059545e-17	9.70216392494392e-16	29.7259595598358
CDC27	-0.703825296760804	5.05060016446123	-9.80845501444522	1.04798157327871e-17	9.84109854233617e-16	29.7068336713172
PRDM10	-0.679369541297472	3.2509764577441	-9.80276176976666	1.08400492646092e-17	1.01260816219454e-15	29.673677996167
HNRNPH1	-0.800974431593306	6.08922411169838	-9.80126396884689	1.09368547533584e-17	1.0163300130699e-15	29.6649558677048
TEFM	-0.628391569824941	3.28966243450623	-9.79900567506966	1.10844439364526e-17	1.02470802442584e-15	29.6518056388777
NEPRO	-0.619360109366201	4.26306214656546	-9.79157570873229	1.15841799610067e-17	1.06538628280557e-15	29.6085443346946
ABCE1	-0.861531879317314	5.72660521299729	-9.78676747612269	1.19194862336262e-17	1.09060242759158e-15	29.5805514660604
WDR75	-0.755913544311973	5.16678576915502	-9.7832418182488	1.21714831431546e-17	1.10797756244981e-15	29.5600272122698
YTHDC1	-0.554928411607528	5.15762915287542	-9.78161040904664	1.22898788683323e-17	1.113076237405e-15	29.5505306027178
ZC3H7A	-0.701547693039361	4.40789825618414	-9.77268610387888	1.29581516316166e-17	1.16767344147123e-15	29.498586544348
FANCD2	-0.958718848004301	3.26190775082271	-9.77158833330388	1.30428182793751e-17	1.16939680271664e-15	29.4921975725447
MAT2A	-0.852085738799699	6.61118608631499	-9.76774649997261	1.33434889537569e-17	1.19037264956465e-15	29.4698393587034
TSN	-0.672682059193962	6.11135010790756	-9.76591369065165	1.34893533760894e-17	1.19739822356312e-15	29.4591735954282
PPP4R3A	-0.688581964622058	5.46897075013166	-9.75358735116198	1.45125039677871e-17	1.28184205838246e-15	29.3874521810757
NPAT	-0.781022541933454	3.74730531986352	-9.75238500653306	1.46163541469463e-17	1.28465512655082e-15	29.3804572049853
CEP57	-0.745352270974049	4.47806918063216	-9.7512983380195	1.47108501675984e-17	1.28662249357986e-15	29.3741353489817
USP45	-0.800744239512483	2.77190269491131	-9.75002513723018	1.48223419391309e-17	1.29004987745353e-15	29.3667284852442
TIMM17A	-0.670976179020109	6.03761470009334	-9.74546344154516	1.52287607973313e-17	1.31898810750478e-15	29.3401922776762
PTPN11	-0.772748502154562	6.07791540765033	-9.74322746233133	1.54320105855867e-17	1.32892460843015e-15	29.3271860534131
TUBGCP5	-0.768743316179076	3.07333272912916	-9.74256820450876	1.54924514378136e-17	1.32892460843015e-15	29.3233513977916
DNA2	-1.12800215940154	3.20402022146278	-9.73617426675942	1.60910297072773e-17	1.36940122355397e-15	29.2861628506803
DCUN1D1	-0.726349712835334	4.14045533679156	-9.73589360223016	1.61178263057019e-17	1.36940122355397e-15	29.284530551924
PRIM2	-0.723509402571955	3.73296869651396	-9.72790012978386	1.68999669945988e-17	1.42904839392243e-15	29.2380456486116
HEATR5B	-0.695844320236714	4.03136108228885	-9.71984192137767	1.77267334262141e-17	1.49188857448355e-15	29.1911917743255
FUBP1	-0.664601527882956	5.93244496744646	-9.69835885410945	2.01332133062969e-17	1.68646381131901e-15	29.066317058217
ATR	-0.887042561046087	3.44785865950652	-9.69444340723153	2.06056629144391e-17	1.71797307345524e-15	29.0435635660187
ASNSD1	-0.596143036617907	5.65619446141186	-9.69127007043737	2.09966617367772e-17	1.74242994747711e-15	29.0251239620198
GK5	-0.806312678730766	3.44602408414148	-9.68415058560337	2.19009948085327e-17	1.8090627285826e-15	28.9837584495865
MBTD1	-0.765043889221575	3.76509864841162	-9.6792103137963	2.25512330249063e-17	1.85402022573853e-15	28.9550581052421
TAF1	-0.778474580089186	3.97291349711176	-9.67844933687002	2.26530887350633e-17	1.85402022573853e-15	28.9506374936567
HSPA9	-0.832993196437289	7.51265596082596	-9.67610517793225	2.29697417684681e-17	1.87135220380369e-15	28.93702041113
SRSF6	-0.747989964367951	6.88431079272624	-9.67144338351567	2.36126343549945e-17	1.91498464619006e-15	28.9099422713337
TRAPPC11	-0.716423703376399	4.53973469739567	-9.66433582750682	2.4627492084346e-17	1.98825209850181e-15	28.8686628827957
NUP98	-0.799165144024178	5.59756627754029	-9.65282697876317	2.63637716136706e-17	2.11883969878879e-15	28.80183448902
RLIM	-0.824864342533439	4.85451532020482	-9.65006042008745	2.67990186240898e-17	2.14416183987e-15	28.7857723098033
ALKBH8	-0.694087321895084	2.83522574834497	-9.64729383560715	2.72414306189802e-17	2.16982859421359e-15	28.7697109093981
FAM98B	-0.679078381853313	4.01546333961643	-9.63989675833434	2.84603906477132e-17	2.25684573305111e-15	28.7267717650569
TCERG1	-0.730023287674863	4.82498561726865	-9.63482720918172	2.93270426495079e-17	2.31527918120584e-15	28.6973474966865
BLOC1S5	-0.613693895660662	3.81067191017971	-9.62299387878243	3.14536909203125e-17	2.46827056548021e-15	28.6286776928674
FASTKD2	-0.713635292998133	4.52532230905329	-9.62252191578424	3.15416258787965e-17	2.46827056548021e-15	28.6259392093284
CUL4A	-0.765648125356519	5.47914861565195	-9.62021322009227	3.19753193067597e-17	2.49128230162099e-15	28.6125437983886
CPSF7	-0.618736400678272	5.70523263380531	-9.61606033285234	3.2770460705837e-17	2.54213286918932e-15	28.5884497586717
MSH2	-0.952610423185362	4.68620150756854	-9.61335048254117	3.32999006998019e-17	2.57202090167041e-15	28.5727290179264
IBTK	-1.01210078694442	5.08074944481529	-9.61249704142755	3.34684011815132e-17	2.57389316327827e-15	28.5677781112607
NBN	-0.8406677570189	5.42189422462499	-9.61081561296921	3.38028666582016e-17	2.58754839607678e-15	28.5580242223799
HNRNPR	-0.613018176936929	6.01557199713346	-9.61015087287018	3.39360119202986e-17	2.58754839607678e-15	28.5541681925205
PARPBP	-0.931776664264646	3.50791026295321	-9.60589712301602	3.48004837548266e-17	2.64217119639837e-15	28.5294943050957
LIN54	-0.727472875030504	3.8145143225932	-9.59728669344536	3.66180863882557e-17	2.76613801335925e-15	28.4795563850712
SCAF8	-0.699103124022373	4.91032745485006	-9.59670911019869	3.67433420673771e-17	2.76613801335925e-15	28.4762069061574
FAM20B	-0.707320904338082	5.24041654192139	-9.59254099047725	3.76599945638922e-17	2.8232337101217e-15	28.4520366867837
SRPK1	-0.757239477582206	5.88078883813361	-9.58625368914317	3.90859857142067e-17	2.9178751343635e-15	28.4155818172006
R3HDM1	-0.667170125285343	4.50121945347213	-9.58217721027949	4.00391741631641e-17	2.97657893924656e-15	28.3919483399959
PARG	-0.781289883300411	3.9734013929091	-9.57866505717706	4.08789613651469e-17	3.0264001189915e-15	28.3715882353462
BDP1	-0.834213201672366	3.91664965708046	-9.57341866014865	4.21662220252833e-17	3.10880055113679e-15	28.341177548922
DLAT	-0.866585241365535	5.44714372177754	-9.57180011415938	4.25714436459209e-17	3.12576007214206e-15	28.3317963677842
AP1AR	-0.799398582480023	5.02102199281856	-9.56488243936021	4.43475531725032e-17	3.24282394960575e-15	28.2917048974849
PCNP	-0.579776178317527	6.82639878345397	-9.54988115147639	4.84568523132395e-17	3.52884554682784e-15	28.2047857294416
PNPT1	-0.84737397736821	4.81905654820882	-9.54636087559556	4.94748660664768e-17	3.5883356112117e-15	28.1843930312855
FBXW2	-0.624126163805183	4.42397971465926	-9.54246282786423	5.06270053984881e-17	3.6570325114163e-15	28.1618137906698
IPO5	-0.871112070413746	6.05013391604651	-9.54041579941907	5.12427078752325e-17	3.68658223350765e-15	28.1499572688887
NHLRC2	-0.765144832527001	4.10177199428715	-9.53850987901059	5.18226729410086e-17	3.71333385788544e-15	28.138918540719
PUM3	-0.939439575483915	5.33732457111549	-9.52908430454923	5.47884204882637e-17	3.9101399934064e-15	28.0843343247205
TIMM10B	-0.684864932218904	5.39593043274983	-9.52506439307994	5.6104165620165e-17	3.98808973304775e-15	28.0610582231538
PANK3	-0.927618496527389	4.72272930640289	-9.52301301805773	5.67876789795765e-17	4.020657810927e-15	28.0491811575351
NUP50	-0.764303718854379	5.11897478387193	-9.52111690658501	5.74268348325845e-17	4.04759259747075e-15	28.0382035261685
RBAK	-0.866331368312933	3.68210516719582	-9.52054264888415	5.76218204101317e-17	4.04759259747075e-15	28.0348789253599
KIAA0586	-0.717420683258533	2.83930983081117	-9.5196626565191	5.79218968880597e-17	4.05271562461475e-15	28.0297843914686
MIER3	-0.829127378498032	4.14412203215996	-9.51757729357517	5.86392345900607e-17	4.08687977951509e-15	28.0177120180195
KIF14	-1.06401246602433	3.10018356903737	-9.51404312108851	5.98752120213411e-17	4.1567841746489e-15	27.997253641918
DCLRE1A	-0.919732913166762	3.7013704582159	-9.50910860591743	6.16444556343202e-17	4.2630247187114e-15	27.9686917982444
SMU1	-0.689494718512626	4.91815541311798	-9.50710676527969	6.23769691017632e-17	4.29702657418401e-15	27.9571057040983
MFN1	-0.802642000118384	4.7437737715727	-9.50547985424692	6.29786713014937e-17	4.30745103620956e-15	27.9476899862404
RFX7	-0.823852857258447	3.4933627991597	-9.50525717922602	6.30614748247708e-17	4.30745103620956e-15	27.9464012857515
CENPE	-1.19651001610963	3.56667008171486	-9.50474442385831	6.3252559773955e-17	4.30745103620956e-15	27.943433810738
RBL1	-1.00008477484739	3.78604076667327	-9.50202375536191	6.42761447168357e-17	4.36051320926913e-15	27.9276890347517
TRMT13	-0.750106685874775	3.63254102432104	-9.50113334914349	6.46147094907109e-17	4.36687744974721e-15	27.9225363785933
TPP2	-0.784518288324234	4.93703747552544	-9.49122990433873	6.85022712414192e-17	4.61214159807321e-15	27.865233600072
SCAI	-0.677782744069792	2.19951337441765	-9.49051305542427	6.87925474914105e-17	4.61427305391634e-15	27.8610863121456
RCHY1	-0.752072888261896	3.59852334542728	-9.48717593458226	7.01600735881374e-17	4.6883746552792e-15	27.8417804915834
E2F8	-1.11328674663526	4.10642780472203	-9.48012535541084	7.31390488672902e-17	4.86249127981116e-15	27.8009965500435
ZNF207	-0.536374479019035	5.39950009628541	-9.47972777569674	7.33107361433248e-17	4.86249127981116e-15	27.798696955303
GMFB	-0.777955676309873	4.86981576861804	-9.47763444868906	7.4221343991129e-17	4.90465636848046e-15	27.7865895337104
KIF18A	-1.0513582516837	3.51188733341015	-9.47536852783966	7.52197349147996e-17	4.93685363619926e-15	27.7734845216014
WDR3	-0.720127699511691	3.74004174212981	-9.47527331883508	7.5261976742865e-17	4.93685363619926e-15	27.7729338929002
PIK3C2A	-0.762054635551085	5.22913076718425	-9.47098781226847	7.71880211464274e-17	5.04464715492512e-15	27.7481504902118
MCM9	-0.580675512603051	2.32245114257265	-9.46995565589056	7.76591955359417e-17	5.0569173969061e-15	27.7421818215196
RPAP3	-0.707345854922487	4.54935714665775	-9.46660014476482	7.92108586494367e-17	5.13920050917545e-15	27.7227788382501
GTF3C3	-0.745232174503271	4.27116843324577	-9.46236495254224	8.12134708672608e-17	5.25003893917995e-15	27.6982913310717
ZNF184	-0.748566648566341	3.54995343791237	-9.46026195407947	8.22265352232281e-17	5.29633877780807e-15	27.6861328785853
PAPOLA	-0.606339884817536	6.10480843195086	-9.455214323273	8.47097643324043e-17	5.43666048639841e-15	27.6569525194397
CEP350	-0.727216250838409	4.09336334267494	-9.44877470032488	8.79865326601371e-17	5.62672299541995e-15	27.6197300629762
TRIM37	-0.755016250545821	4.31146759577038	-9.44376707089877	9.06216525931155e-17	5.77454116273703e-15	27.590788742932
CEP135	-0.682417193971644	2.57637502970427	-9.43864963716427	9.33957834323108e-17	5.93013369394765e-15	27.5612163457519
CLASP2	-0.682540255722712	3.36538999907691	-9.43701629928721	9.42988921908668e-17	5.96624409386328e-15	27.5517784388593
SUZ12	-0.73232984182806	5.08915945969203	-9.43400159883776	9.5988693764722e-17	6.05169708180272e-15	27.5343595711217
STRBP	-0.68985866685025	4.19366235635293	-9.42917965800335	9.8754416118392e-17	6.20414187459278e-15	27.5065011007569
ATAD2B	-0.686682759869509	2.87029699669148	-9.42354404027215	1.02087592018501e-16	6.39104146243541e-15	27.4739457099581
CDC7	-1.07662365707317	3.61673987865742	-9.41386508315583	1.08075759091976e-16	6.7422646633533e-15	27.4180432952646
AGGF1	-0.742690681324289	4.7871795758559	-9.41030312857383	1.10366462927244e-16	6.86117920399958e-15	27.3974739011444
APPL1	-0.772318370244806	4.98281583238291	-9.40368395564616	1.14752474201173e-16	7.10907515519907e-15	27.3592545164832
MTMR4	-0.844403009268014	4.38565763400328	-9.39886278619918	1.18055968064299e-16	7.28842415987272e-15	27.3314207193653
ZNF148	-0.663816741664304	4.35499216986787	-9.39550053866608	1.2041569990759e-16	7.40847213017663e-15	27.3120115576485
POLR1B	-0.760499204251726	4.53284400186665	-9.39290074393396	1.22272475838871e-16	7.49685743614137e-15	27.2970048719028
WDR12	-0.75525650112847	3.80938472163513	-9.38818903968701	1.25710552153328e-16	7.68125914904001e-15	27.2698101132616
ZWILCH	-0.767355188635791	4.4213069415559	-9.38669691054709	1.2681928852748e-16	7.72255885975188e-15	27.261198572896
ZC3H14	-0.604806235401139	3.19067572121476	-9.38594000200266	1.2738543248598e-16	7.73064927351989e-15	27.2568303383694
LBR	-0.983118691413491	6.12470977180927	-9.38355384736655	1.29186730723058e-16	7.81338864257899e-15	27.2430600037729
ALMS1	-0.768112730012844	3.13627447435503	-9.37872959665984	1.32906400391118e-16	8.0112026884403e-15	27.2152220334463
TFCP2	-0.601485427566842	5.35687386362143	-9.37413533907558	1.36547847720313e-16	8.20298551860549e-15	27.1887142741113
TRIP11	-0.697452390748609	4.08958144557606	-9.36204905640757	1.46609098613498e-16	8.77785079685244e-15	27.1189936147796
CTCF	-0.576987574223169	5.93713540110476	-9.36134488716748	1.47217537452988e-16	8.78480034527159e-15	27.1149321997767
FBXO28	-0.636399053408645	4.98792552561432	-9.36033073365259	1.4809824065007e-16	8.80789603226181e-15	27.1090830222336
SBNO1	-0.774335964597525	4.41812913040133	-9.3553387823792	1.52510390053307e-16	9.04016737319305e-15	27.0802938490423
DHX29	-0.703550669175831	4.80944463896528	-9.35308341626137	1.54546502786028e-16	9.13052550565663e-15	27.0672880531679
NDUFS1	-0.697086237006008	5.16287542073006	-9.34838975231633	1.58871085434948e-16	9.35504259514963e-15	27.0402239012299
METTL14	-0.582383999126165	3.36989344186686	-9.34110700707724	1.65820925458468e-16	9.72196740605369e-15	26.9982370955497
CDC73	-0.625811136338693	5.16170743156903	-9.34072661753862	1.6619213422522e-16	9.72196740605369e-15	26.9960442664806
ECT2	-1.12807449237205	6.10326531336909	-9.33021081319563	1.76788371440994e-16	1.03080330825171e-14	26.9354321420443
USP16	-0.705104813090829	4.7403552593795	-9.32036331751282	1.87320283941555e-16	1.08865423650984e-14	26.8786866013272
AASDHPPT	-0.750613595869509	4.44865906561842	-9.31267694157398	1.95973125230085e-16	1.13524431829713e-14	26.8344041723784
GFM2	-0.807335716033507	4.4803842091436	-9.31067114428885	1.98295878870438e-16	1.14498222356192e-14	26.8228498753903
SYNCRIP	-0.756517491828044	6.29886992597632	-9.30897879478332	2.00276964120587e-16	1.15269083672242e-14	26.8131016366381
PIKFYVE	-0.735436788961962	3.60288061983617	-9.3056144799441	2.04273999486831e-16	1.17191533724889e-14	26.7937238211867
SP3	-0.624612996896249	4.92982738284062	-9.2999549054046	2.11177972647015e-16	1.20764018845129e-14	26.7611294912423
NOC3L	-0.813311749039932	4.10431822725203	-9.28628888233206	2.28821824636554e-16	1.30435750644262e-14	26.6824442836625
COPS2	-0.670829089875708	4.9125503295647	-9.28165471101886	2.35132186233951e-16	1.33606002126947e-14	26.6557682687056
PHF3	-0.74199136500526	4.74103555541561	-9.27634377496383	2.4257745885063e-16	1.37122805856391e-14	26.6252004652861
TBK1	-0.871819503633957	4.81260294249444	-9.27614652042054	2.42858461218582e-16	1.37122805856391e-14	26.6240652211616
OSBP	-0.621436778000545	5.93781821395224	-9.27114879313044	2.50087218371338e-16	1.40758869090896e-14	26.5953041143962
MTR	-0.737161906170572	3.73839450016159	-9.26708846781156	2.56117545076224e-16	1.43699661611635e-14	26.5719403478467
PTBP3	-0.772119404142884	6.55000067642461	-9.26532995609973	2.58773985410369e-16	1.44734967012282e-14	26.5618223529078
SUPT16H	-0.758715952845532	5.89801672736821	-9.26361966367588	2.61383898598738e-16	1.45737859962459e-14	26.5519822426478
RRM1	-0.901276405878897	5.97177005372363	-9.26137360016243	2.64851253835569e-16	1.47211092552468e-14	26.5390602571801
EIF4G2	-0.644534719136608	8.52324462176846	-9.24848813812788	2.85646766961403e-16	1.58276696152961e-14	26.4649426535387
GTF3C4	-0.802889991426007	4.3029296829903	-9.23478981879167	3.09539297131085e-16	1.70984524440025e-14	26.3861769660708
MAP3K7	-0.657616217222258	4.33700890140618	-9.23311832188167	3.12587700427634e-16	1.72135486142896e-14	26.3765677652401
GTF2H1	-0.613217261841816	4.47163636069238	-9.22736217048452	3.23316046600734e-16	1.77495535490778e-14	26.3434797153842
ZSCAN29	-0.668431154748264	3.75485640828133	-9.22068203720358	3.3622688674624e-16	1.84017181390381e-14	26.3050866870496
GNL3	-0.901847984885237	6.33838600978155	-9.2188378206709	3.3988079972145e-16	1.85448110967281e-14	26.2944885418102
PMS1	-0.760870395830682	3.60002791109983	-9.20803352890492	3.62095379270495e-16	1.96966638931225e-14	26.2324100895565
TOP2B	-0.837574495627672	5.97214721831161	-9.20695067788924	3.6439999457545e-16	1.976177721342e-14	26.2261893194375
PRMT3	-0.803098470722523	3.88711557618495	-9.20514646922076	3.68272345953179e-16	1.9876870161354e-14	26.2158248904765
RPAP2	-0.571643384930631	2.53057514712724	-9.20492506086091	3.68750365620905e-16	1.9876870161354e-14	26.2145530260697
CCNK	-0.697166269087237	3.20327291269387	-9.20392516558852	3.70916841020283e-16	1.99334285466382e-14	26.2088092938214
PPAT	-0.901628568128515	3.94935624149076	-9.2023206624806	3.74419835384562e-16	2.00612573661602e-14	26.1995928150417
CEP44	-0.738209059899743	2.67765857884943	-9.20105361842813	3.77209338719912e-16	2.015020665102e-14	26.1923150270257
SRP9	-0.763862178350553	8.40030773119367	-9.19874252082822	3.82350809212379e-16	2.03638899640814e-14	26.1790409281615
EPRS1	-0.776317052029917	6.48453917567513	-9.19553211466552	3.89608934202865e-16	2.06886982263319e-14	26.1606029026048
SMC4	-1.04451336270562	5.23461397186662	-9.18518584220062	4.13946283899303e-16	2.19158148288764e-14	26.1011930128109
SAAL1	-0.759559724687616	3.9331721900502	-9.17850398101073	4.30462298105268e-16	2.27067118295715e-14	26.0628336002306
CENPJ	-0.968688768500834	3.11372504078609	-9.17812040665689	4.31430070072007e-16	2.27067118295715e-14	26.0606317777532
ZRANB3	-0.60288024199147	1.73385882009094	-9.15597019190206	4.9114965955015e-16	2.57738006638052e-14	25.9335226255111
NUP133	-0.678233962032623	4.79334223635574	-9.15330313097681	4.98874168080717e-16	2.61023838911911e-14	25.9182228967281
DARS2	-0.970380410514966	5.57539566497857	-9.15148388909315	5.04212433405332e-16	2.63045562480057e-14	25.9077873706288
WDR43	-0.733665726512047	5.77390494224464	-9.15023943783935	5.07896785783071e-16	2.64195173525993e-14	25.9006492577951
FAM76B	-0.72583733665625	3.50265938714034	-9.1478559473982	5.15028389885241e-16	2.67126061986409e-14	25.8869783566188
STXBP3	-0.707740874800018	4.89781082541294	-9.14331637360246	5.28888046749245e-16	2.73519435655073e-14	25.8609433812925
PPP1R15B	-0.652647313540595	6.08656093993471	-9.13726690132481	5.47936213788851e-16	2.82551385156667e-14	25.8262540643205
SCAF11	-0.656293637908228	5.01599658625651	-9.13430785844755	5.57500630876782e-16	2.85365067485655e-14	25.8092882353936
THAP9	-0.588702100086396	2.16586135667568	-9.13423176376273	5.5774876866642e-16	2.85365067485655e-14	25.8088519609436
PTAR1	-0.801883372239409	3.7855220960055	-9.13409628221597	5.58190833720959e-16	2.85365067485655e-14	25.8080752054701
MLH3	-0.715922364843036	3.17353676053096	-9.12378262058978	5.92887765436394e-16	3.02237243169033e-14	25.7489525856139
GAPVD1	-0.655622728844335	3.98046588541091	-9.12279693491537	5.96314117593085e-16	3.03117848606719e-14	25.7433030785503
PSME4	-0.713678564383422	4.99010629469649	-9.12199809095079	5.99105441956572e-16	3.03671570891737e-14	25.7387245787416
UFL1	-0.711440388403519	5.52671681007289	-9.12005281370081	6.05957156060812e-16	3.06274435649773e-14	25.7275758326378
DEPDC1	-1.05934349441296	3.74361433134172	-9.11788384148662	6.13688780701389e-16	3.0859386466929e-14	25.7151457673577
NCAPG	-1.07585759570797	4.20641749895041	-9.11779563384993	6.14005279439513e-16	3.0859386466929e-14	25.7146402782186
NAA50	-0.715846986301671	6.33903679320254	-9.11545745621988	6.2245441333384e-16	3.11961562997258e-14	25.7012414036794
THRAP3	-0.592056308204336	6.63148554300361	-9.11175489690728	6.36071158514917e-16	3.1789304230317e-14	25.6800257752102
UBXN2B	-0.81490245918379	4.90906873380558	-9.10946597039579	6.446369333866e-16	3.2059189399619e-14	25.6669113568933
KIF11	-0.956603414498455	5.2263822976859	-9.10935239005873	6.45064958774982e-16	3.2059189399619e-14	25.6662606197343
STT3B	-0.761468586795563	6.97322172279703	-9.10661437135481	6.55469171837153e-16	3.24857804553291e-14	25.6505742890348
MOB1A	-0.581562614320474	6.86461138129701	-9.09849667216164	6.87307624354144e-16	3.39693701765281e-14	25.6040744796015
PKN2	-0.821787380410576	5.16968058682976	-9.09434600451397	7.04177016487779e-16	3.46672699208211e-14	25.5803027620607
THAP6	-0.589022730834214	2.96068079224857	-9.09406973386237	7.05314369535817e-16	3.46672699208211e-14	25.578720603488
RBBP5	-0.66998726902332	4.52936569289288	-9.088967824686	7.2664968785089e-16	3.55804226215302e-14	25.5495050104712
HAUS2	-0.661986619838071	4.32730536801848	-9.08833118490938	7.29356692628262e-16	3.55804226215302e-14	25.5458596522512
TFB2M	-0.728151389287736	5.35532213819295	-9.08820949164967	7.29875276285172e-16	3.55804226215302e-14	25.5451628520531
ANKRD17	-0.67454732883551	5.38075586508216	-9.08607194823017	7.39044275056595e-16	3.59292314865389e-14	25.5329239439622
CKAP5	-0.816527931769801	5.94339481570839	-9.07569852619924	7.85195461983637e-16	3.80691778062828e-14	25.473539593601
SMARCA5	-0.630190479818938	5.41444849750454	-9.06268404369832	8.47173418032203e-16	4.09627862453403e-14	25.3990611046474
RC3H1	-0.620881085293886	3.99199195896087	-9.05674615414285	8.77045700520874e-16	4.22925659153877e-14	25.3650894143783
MIS18BP1	-0.755108797391838	4.13124445030937	-9.04484804584041	9.40093754076435e-16	4.52106543402473e-14	25.2970359142908
ANGEL2	-0.625795316855882	3.6716381502046	-9.04083506496698	9.62359899192273e-16	4.61570573155606e-14	25.2740882275686
LARS1	-0.700221117742615	5.44947414201699	-9.03884661582392	9.73586551326688e-16	4.65703250637286e-14	25.2627185485672
U2SURP	-0.843385685654265	5.27833084774755	-9.03810613309863	9.77800491992642e-16	4.6646835235649e-14	25.2584847391993
ZNF169	-0.621929617649904	1.67816421529678	-9.03304053916085	1.0071186763482e-15	4.79173637957457e-14	25.2295239904941
CUL5	-0.664995724088563	4.45988049620549	-9.03171752745673	1.01491890514412e-15	4.81169107443828e-14	25.2219608462375
ZBTB26	-0.782109797543939	3.13747092053116	-9.03141577461484	1.01670638665129e-15	4.81169107443828e-14	25.2202358835683
NEDD1	-0.6930088456248	4.39096250172922	-9.02909448211687	1.03056209519109e-15	4.86436214349194e-14	25.2069667839848
LPGAT1	-0.866883478901864	4.98231606949786	-9.02693415635591	1.04362575771562e-15	4.91302658816944e-14	25.1946186254922
TUBGCP4	-0.629888111521906	3.21568309485415	-9.02613710862723	1.04848707490623e-15	4.92292273433605e-14	25.1900629963074
ZNF510	-0.717606964694105	3.03742244843294	-9.02489128528037	1.05613072190145e-15	4.94579641474166e-14	25.1829425464941
PPP4R2	-0.639535578081759	5.11482709502875	-9.01175526014196	1.14017927030643e-15	5.32541323057782e-14	25.1078801087086
PPIP5K2	-0.837819366467508	3.36179238609219	-8.99430584711832	1.26220334702721e-15	5.87995616649071e-14	25.0082152091961
TGDS	-0.764785913933379	4.73708886018307	-8.99373148219337	1.2664335271321e-15	5.8842986955966e-14	25.0049355218021
AGTPBP1	-0.839618928065654	3.74795485954349	-8.99280403490437	1.27329394959635e-15	5.90080796070082e-14	24.9996398140852
NSUN4	-0.548570880291122	3.46743625596666	-8.99110506963213	1.28595743208385e-15	5.94405505265288e-14	24.9899391340466
MIEF1	-0.657963098440219	4.61470511149964	-8.98982887766877	1.29555206785952e-15	5.97293023120144e-14	24.9826527122348
KDM1B	-0.93369047019356	5.02242510406088	-8.98917825869395	1.30047091714863e-15	5.98015518138297e-14	24.9789381086531
ADNP	-0.716367903200279	6.03738425391836	-8.98833098183108	1.30690441969663e-15	5.994290142989e-14	24.9741008275017
MYSM1	-0.893214408747967	3.84131064673641	-8.98380298215482	1.3418269024036e-15	6.13868604940641e-14	24.9482516164232
GLMN	-0.838215165788667	3.3509065933003	-8.97839774387459	1.38473290294476e-15	6.31877351773413e-14	24.9173990844109
ABCB7	-0.802911011464227	4.75554786258361	-8.97779143652699	1.3896300382168e-15	6.3249436586388e-14	24.9139386595022
DNM1L	-0.721419832431036	5.3039842440895	-8.9763342713922	1.40147013150147e-15	6.36260307538147e-14	24.9056223271066
BIRC6	-0.726339957565789	4.56841077182	-8.97322458638023	1.42707440724077e-15	6.46240141471821e-14	24.8878759585132
FUBP3	-0.546428940348048	5.44748711940219	-8.96850219895303	1.4668500558883e-15	6.62570599928078e-14	24.8609294046245
MAD2L1	-1.09901815084839	4.52321099994478	-8.96727973341674	1.47732512544229e-15	6.65226149701808e-14	24.8539544865746
TRUB1	-0.724180310128546	4.89173335278552	-8.9669473649004	1.48018597372278e-15	6.65226149701808e-14	24.852058164425
ASPM	-1.13517786597269	3.81065011160179	-8.96327235733382	1.51218826470782e-15	6.77901080877309e-14	24.8310917557194
LSM11	-0.669688501964704	2.4711682044003	-8.94931381923244	1.64013960680271e-15	7.33417816154736e-14	24.7514778180082
TLK1	-0.558621671104167	4.58358616582704	-8.94601998808944	1.67187052534758e-15	7.43513949109458e-14	24.7326960713504
CCDC14	-0.982206909192938	3.55853933294055	-8.94583216430069	1.67369821033446e-15	7.43513949109458e-14	24.7316251389303
CEPT1	-0.64127926188718	3.55489446594428	-8.94567601508281	1.67521918810673e-15	7.43513949109458e-14	24.7307348130633
KLHL12	-0.641976052924347	5.2730047269515	-8.94398900417737	1.69173953374493e-15	7.47329812129114e-14	24.7211161483414
TMED5	-0.726776740765673	5.11297114768103	-8.94383615360412	1.69324433408423e-15	7.47329812129114e-14	24.7202446798186
TMEM161B	-0.72620379994177	2.74275394876562	-8.9435178230672	1.6963825463081e-15	7.47329812129114e-14	24.7184297501782
PDIK1L	-0.785396836733086	3.71170030452387	-8.93743211264145	1.75750282489455e-15	7.72348901521394e-14	24.6837360972879
CCP110	-0.700089333718025	3.09720432894942	-8.93483419776004	1.78425701786055e-15	7.82179698099951e-14	24.6689277833257
CENPL	-0.729860675665063	3.23232606344205	-8.93230443983607	1.81069863440375e-15	7.91825613603717e-14	24.6545091094239
ZNF800	-0.638822438950104	4.38642070751798	-8.92417710483014	1.89831410438897e-15	8.28110519572325e-14	24.6081939685965
TTF1	-0.653376462020228	4.07072909458905	-8.92161211106115	1.92683169121997e-15	8.38500756945041e-14	24.5935792916541
LCORL	-0.664219100371402	2.90162647462361	-8.91781465468365	1.96983621608819e-15	8.55129386069233e-14	24.5719444958371
COX15	-0.671878780917345	5.32906171704707	-8.91634389367331	1.98674730136954e-15	8.60377314345516e-14	24.5635659905314
KIF20B	-0.945958170816833	4.27442485724151	-8.91574837623352	1.99363568417761e-15	8.61269924384914e-14	24.5601736068762
ZBTB24	-0.64933589413561	3.73532766175523	-8.91530700885428	1.99875633131101e-15	8.61396388001233e-14	24.5576593844261
PIBF1	-0.739412428353826	3.97093727858316	-8.90428506735364	2.1309612639084e-15	9.1615929808804e-14	24.4948847889438
CENPF	-1.25089151460256	4.68806423969692	-8.90278659596887	2.1495942485352e-15	9.21948571691467e-14	24.4863520337942
ZDHHC23	-0.882273748509068	3.19019292208541	-8.90126755981015	2.16864838795999e-15	9.27890276690219e-14	24.4777025854093
UBA5	-0.683190865143833	3.95841003310199	-8.89925007588463	2.19421485710334e-15	9.36583289005687e-14	24.4662155938562
HAT1	-0.626091549645095	4.68403672115637	-8.89702015928036	2.22282236630513e-15	9.46529753212797e-14	24.4535199160821
SGO2	-0.960379880932439	3.20619607263147	-8.8922643748218	2.28507962412217e-15	9.70723586990184e-14	24.4264465814411
LARP4	-0.792367539647308	4.79122791569557	-8.89179132972835	2.29136624833267e-15	9.70734044047679e-14	24.4237538912005
GRSF1	-0.607383190357017	5.59725180368517	-8.89144455622777	2.29598568875754e-15	9.70734044047679e-14	24.421779995737
USP3	-0.639731035914814	4.34487257195963	-8.88738240939098	2.35079322321874e-15	9.9155680115056e-14	24.3986591517632
PTCD2	-0.575054225189433	2.06712360198693	-8.88688312645685	2.35761887087849e-15	9.9209046920316e-14	24.3958175478923
ACTR2	-0.586337586547637	7.8126954143737	-8.88216006302334	2.42317072946157e-15	1.0172755801189e-13	24.368939064512
USP15	-0.686891419454727	3.43630169407645	-8.87693317433393	2.49783056442722e-15	1.04615711104485e-13	24.3391980453887
SUPV3L1	-0.661193643831584	4.68236240373327	-8.87415179594035	2.53848751772808e-15	1.05996187948936e-13	24.323374000164
BAG5	-0.603925516171683	5.13683894748068	-8.87386799549558	2.54267281931088e-15	1.05996187948936e-13	24.3217594580743
PPM1B	-0.56821933292871	4.59843614120179	-8.87118310966951	2.58260896324088e-15	1.07410044573762e-13	24.3064858504729
PRPF38A	-0.538045247831922	4.90540358983755	-8.86430978735756	2.68771182188582e-15	1.11109870230666e-13	24.2673912813149
SPG11	-0.687528766650294	4.5364859810044	-8.86417620597939	2.68979606824369e-15	1.11109870230666e-13	24.2666315725826
SDAD1	-0.682451234572184	5.00371220745805	-8.86414704255407	2.69025131373432e-15	1.11109870230666e-13	24.2664657137509
CLTC	-0.720621635052014	7.15888544890925	-8.86258268669454	2.71478380079404e-15	1.11864139893227e-13	24.2575691033405
MARS2	-0.792767317745581	4.32267111177138	-8.86116077533333	2.73727545333855e-15	1.12531033729185e-13	24.2494829713723
BORA	-0.938556213255868	3.57993584985667	-8.85986298744355	2.75796548440901e-15	1.13120965914541e-13	24.2421030262027
ERCC8	-0.572121637236777	2.58381190807104	-8.856683540528	2.80931369865732e-15	1.14962786723495e-13	24.2240242144907
LIAS	-0.709951022709466	3.70211460663347	-8.85288457170279	2.87191556206226e-15	1.172556463577e-13	24.2024251236302
TOMM70	-0.636682074626872	5.938359330864	-8.85238523638452	2.88024645092377e-15	1.17327299491739e-13	24.199586341393
STARD7	-0.659258404842866	6.68314346163634	-8.85119962656062	2.90012353916424e-15	1.17867891083755e-13	24.1928461871759
FAF2	-0.638474659204372	5.61070201994176	-8.84750712086441	2.96290788815661e-15	1.20145914864751e-13	24.1718560550776
ACAP2	-0.713875801484845	4.5851937377229	-8.84709387503178	2.97001796772678e-15	1.20161135102452e-13	24.1695071049299
POLQ	-1.04031252597835	2.71786541140453	-8.84352957734991	3.03205204292972e-15	1.22393376809846e-13	24.1492484099204
CAND1	-0.850731688276667	5.12622698980696	-8.83854699760062	3.12093609053929e-15	1.25696933921901e-13	24.1209324106082
LRRC8B	-0.705603708702876	4.12453917745798	-8.83675309810651	3.1535679623147e-15	1.2672513419734e-13	24.1107387962656
ZRANB2	-0.77888504614941	5.59152632505222	-8.83550446883937	3.17648121362423e-15	1.27359051266255e-13	24.1036439624351
BROX	-0.689874949140427	5.79675227176335	-8.83173337428362	3.24669368348318e-15	1.29882306503827e-13	24.0822179753712
FBXO11	-0.684109445884263	4.06644513012995	-8.82962775567621	3.28656671316042e-15	1.31183273593307e-13	24.0702557563427
SFPQ	-0.539161187542846	6.91643663251115	-8.82857460264532	3.30669208854727e-15	1.31691964830045e-13	24.0642730008032
NUDT21	-0.692652414462997	5.85709479881237	-8.82414768119913	3.39263820538937e-15	1.34813921738434e-13	24.0391267687912
UBA6	-0.808926189891559	4.1062706484602	-8.81998813594926	3.47541672085992e-15	1.37545739656667e-13	24.0155026147132
TMEM184C	-0.635403789200883	4.909185322572	-8.81991929248835	3.47680353016237e-15	1.37545739656667e-13	24.0151116449419
DCAF1	-0.702877067957429	4.63609582356063	-8.81926839418891	3.48994271101758e-15	1.37760083738884e-13	24.0114151635534
CANX	-0.71297549545503	8.59289864959618	-8.81651498941117	3.54607209563303e-15	1.39666707130871e-13	23.9957793198164
HMMR	-1.16073273663647	4.62969340964504	-8.81562419305276	3.56442291100628e-15	1.4008025017219e-13	23.9907210283861
LRRC58	-0.739619325497882	5.31328624820168	-8.80870051127222	3.71031145033337e-15	1.45493136037029e-13	23.951410670396
GTF2H3	-0.700004839532311	4.82727661764582	-8.80222161708971	3.85220095181598e-15	1.50725810048905e-13	23.9146337504597
SSR1	-0.675852375285182	6.25505695542075	-8.80027077100163	3.89597277689904e-15	1.52104915285411e-13	23.90356146426
BRD8	-0.69529085904693	4.42378427556008	-8.78747842877443	4.19551372820725e-15	1.63441825193611e-13	23.8309744762333
SECISBP2	-0.591757154841942	3.73120719676557	-8.78593234483928	4.23323370827492e-15	1.64551973470678e-13	23.8222036842598
RPRD1B	-0.704203450568687	5.21221369968804	-8.78340726046427	4.29556503233768e-15	1.66611894145585e-13	23.8078800796225
ARFGEF2	-0.844910611062206	5.4835559540004	-8.78155846864461	4.3417801904127e-15	1.68039137000745e-13	23.7973935226747
WAPL	-0.687074085489424	5.10891852079207	-8.78022162716785	4.37550561610384e-15	1.68977859745725e-13	23.7898112073539
HNRNPA2B1	-0.637773794435672	8.39949928179087	-8.7764747787795	4.47142472903003e-15	1.72309200897093e-13	23.7685615789723
MELK	-1.03237455627011	5.08791997474434	-8.77425657545657	4.52919309413722e-15	1.74159187899992e-13	23.7559826563623
SNRNP48	-0.829255730448982	3.84595181604076	-8.77261864438339	4.57232533340174e-15	1.75439631394739e-13	23.7466949216213
SOS1	-0.666984102543539	4.84981614897956	-8.76961143923248	4.65258138798596e-15	1.78135959494518e-13	23.7296441680314
HNRNPLL	-0.523453941953892	4.7730478676358	-8.7684673941085	4.68348009588834e-15	1.78935014712719e-13	23.7231579197713
CEP95	-0.756540144141916	3.42154899460958	-8.7579636474668	4.97687888652117e-15	1.89738190370322e-13	23.6636177627333
AP4E1	-0.639229189026669	2.88814883476611	-8.75343602733347	5.10891888009156e-15	1.94356781788046e-13	23.6379595640392
PHF10	-0.762875988997355	5.08480786325853	-8.74334392596436	5.41590696138263e-15	2.05597046819125e-13	23.580781320652
EXOC5	-0.655134115835318	4.06706746313925	-8.74282516776092	5.4321733682574e-15	2.05776724493521e-13	23.5778427485526
LRBA	-0.792993985444039	4.4902492700958	-8.74000686938103	5.52139780823385e-15	2.08713516301925e-13	23.5618790390692
HSPD1	-0.927433704266254	8.40578644497044	-8.73732390555548	5.60769127643619e-15	2.11449380984276e-13	23.54668332242
PCF11	-0.606698596342313	3.94945468844793	-8.73702228282038	5.61747598848485e-15	2.11449380984276e-13	23.5449750840822
ACTR6	-0.746990505837856	3.98967240901052	-8.73600797128554	5.65050520453461e-15	2.12236820507977e-13	23.5392306657669
MAP3K21	-0.952048886669275	3.81667269443385	-8.73565066351808	5.66218622137636e-15	2.12236820507977e-13	23.5372071479091
DTL	-0.923200396545551	4.25315641150222	-8.73416909505345	5.71087804727321e-15	2.13613178447481e-13	23.5288169394807
MED13	-0.7448829255487	4.82477111450706	-8.72555915019739	6.00219804037983e-15	2.2404020384196e-13	23.4800666882193
ARHGAP19	-0.691590560122144	2.59360681981025	-8.72438025671293	6.04321980409261e-15	2.25100475458498e-13	23.4733928046688
INO80D	-0.676149107130787	3.42755323823537	-8.72199970943543	6.12690709727451e-15	2.27742242561608e-13	23.4599170070293
STIL	-1.00958709978816	3.90734892924719	-8.71730660362715	6.29528160186327e-15	2.33514374928159e-13	23.433353494106
MED23	-0.697102726199212	4.25327440672615	-8.71551106279604	6.36091017842603e-15	2.35400246344107e-13	23.4231916573096
UBA3	-0.681972149757983	5.45372961875792	-8.71519562518988	6.37250975138458e-15	2.35400246344107e-13	23.4214065074093
HMGCR	-0.948034616297925	4.98890911042911	-8.71242096467703	6.47545267605695e-15	2.387087327401e-13	23.4057047572112
NCL	-0.652023716000151	7.97025571770963	-8.7087466694274	6.61432184711688e-15	2.43325217311875e-13	23.3849142930278
SHQ1	-0.528626444407082	3.66239220036982	-8.70680169107953	6.68902641498546e-15	2.45567097317223e-13	23.3739099793975
NAA40	-0.74357470469268	4.25078197237598	-8.70086288310332	6.92236093958153e-15	2.5361142481317e-13	23.3403139063775
ZNF721	-0.788267990974957	3.43277978285366	-8.69917830097074	6.99000900989168e-15	2.55565042529687e-13	23.330785410974
MRS2	-0.699342807788591	4.53212117025704	-8.69825347662851	7.02742641676945e-15	2.56407652613498e-13	23.3255545663237
NUP43	-0.719257120908619	4.95168421487298	-8.69719450517713	7.07051590762944e-15	2.57453356783519e-13	23.3195651853791
NUP153	-0.74400565102521	5.51386622722257	-8.69682897899866	7.08545005354053e-15	2.57471690132933e-13	23.3174978759881
TMEM209	-0.708458028709092	4.48874130168644	-8.69358212450316	7.21948957645592e-15	2.61809213461639e-13	23.2991357618447
MTMR6	-0.737625017047343	4.62338871044649	-8.69273014014819	7.25507758883755e-15	2.62566114279999e-13	23.2943178298617
UBR7	-0.641057877732282	5.09332225135009	-8.68802672913757	7.45470497628462e-15	2.69244627908644e-13	23.2677228197934
STAG1	-0.802190716116159	3.91678877536131	-8.6864815163296	7.52147310491221e-15	2.71107319470391e-13	23.2589865016998
EXO1	-0.950922266290028	3.62944056830394	-8.68432669561044	7.6155759996789e-15	2.73945780214256e-13	23.2468043679573
ITCH	-0.679060147347487	5.31240758088346	-8.68264425437855	7.68986267308683e-15	2.76061428195604e-13	23.2372934344639
ETF1	-0.600281923545539	6.42754025725679	-8.68009109293771	7.80397368429005e-15	2.79595378464062e-13	23.2228613354451
COG2	-0.638161799099783	3.8430660488251	-8.67891305813221	7.85719085757112e-15	2.80937874310188e-13	23.2162027632102
ZNF678	-0.696673123935874	2.42480262463721	-8.67783633713901	7.90614675483885e-15	2.82122940799669e-13	23.2101170833493
KIF27	-0.648444513354877	1.97645736191405	-8.67706431950598	7.94143509503251e-15	2.82699643797168e-13	23.2057537425264
PRPF39	-0.818053258381582	4.0407095820161	-8.67679031224684	7.953997376201e-15	2.82699643797168e-13	23.2042051182618
WDHD1	-0.856354098636503	3.30877542716009	-8.67560158394604	8.008725619684e-15	2.84078891662827e-13	23.1974868783938
LCLAT1	-0.716106463178147	3.85199945753446	-8.67199985863201	8.17684275183836e-15	2.89466722972817e-13	23.1771330011434
BTAF1	-0.822841353112613	4.28870627213369	-8.67031268057214	8.25679710006379e-15	2.91718364077897e-13	23.167599392519
RLF	-0.721990013696732	3.92846537235461	-8.66655922119415	8.437470238203e-15	2.97466077202174e-13	23.1463920257408
SIKE1	-0.593236342895258	4.61672725833452	-8.66624392407908	8.45282485940489e-15	2.97466077202174e-13	23.144610697078
PHIP	-0.770010791918916	4.68917434563525	-8.66572247203928	8.47827998652513e-15	2.97774550235396e-13	23.1416647017317
ALS2	-0.626256471735615	3.41445028498588	-8.66354256059959	8.58552207858918e-15	3.00948693371686e-13	23.1293496581952
ZDHHC21	-0.857260524790471	3.15372629156544	-8.66239664756896	8.64243568252056e-15	3.0234968126967e-13	23.1228763929853
NCBP3	-0.5935463374118	3.59634841002619	-8.66173841163217	8.6752974731875e-15	3.02905396314308e-13	23.1191581345919
COG6	-0.750127133635592	3.98999404022954	-8.65476026133315	9.03140658623331e-15	3.14723352171044e-13	23.0797450924655
TYW5	-0.560498026630806	2.26418786039625	-8.65440713603863	9.04980865029439e-15	3.14749875123884e-13	23.0777508755966
USP37	-0.715268262207491	2.53436351792092	-8.65379976065778	9.08154743356178e-15	3.15239239901964e-13	23.0743208813905
MSH3	-0.727711004764668	3.78352226316959	-8.65324440815168	9.11066456887616e-15	3.15635878131822e-13	23.071184737135
PTGES3	-0.68647657277272	8.38440320779977	-8.65179753535652	9.18696073864658e-15	3.1754561009024e-13	23.0630143562707
RBM15	-0.625063035888286	3.98440082254408	-8.65152537083051	9.20138327635098e-15	3.1754561009024e-13	23.0614775104843
MFSD14B	-0.583360983158492	6.37006977827664	-8.65071648780601	9.24438059017733e-15	3.18413587818425e-13	23.0569100352345
COX18	-0.678834137147278	3.21461604571416	-8.6502887592959	9.26719777966473e-15	3.18584475500536e-13	23.054494856955
VWA8	-0.819123999272317	4.25548342798115	-8.64805229993766	9.38741662157577e-15	3.22096706465682e-13	23.0418672354004
ICE1	-0.786198876143593	4.22253403214679	-8.64713749783249	9.43703662181843e-15	3.23177749340661e-13	23.0367023165456
ZCCHC4	-0.622514667680274	2.79697395509323	-8.646395602906	9.47746933377735e-15	3.23940628071371e-13	23.0325137442251
ZNF12	-0.72458315947342	4.53899512925183	-8.64592874366609	9.50300104704634e-15	3.24192246044743e-13	23.0298780180787
USO1	-0.701923427403176	6.2835392941605	-8.64480522718634	9.5647248229863e-15	3.25675229564354e-13	23.0235352103849
KNTC1	-0.913060249409533	3.70231180101417	-8.64366807447367	9.62760358985238e-15	3.27191815714564e-13	23.0171156764544
RAD17	-0.566830303616613	4.35347317149961	-8.64063111950397	9.79755326732816e-15	3.32334496949941e-13	22.9999725146657
ZNF616	-0.720602039152713	2.99874583740296	-8.64028870505076	9.81690108331732e-15	3.32358916752462e-13	22.9980397515745
METAP1	-0.699151601271746	5.66086084887393	-8.63909688126391	9.88454065811443e-15	3.34015103072117e-13	22.9913126690363
HEATR1	-0.878998557226081	4.555938355445	-8.63821557564207	9.93485517715811e-15	3.3505619313162e-13	22.9863384459506
SPPL2A	-0.616418887733337	5.21914747716794	-8.63790044702528	9.95290787802704e-15	3.3505619313162e-13	22.9845598498717
NUDCD2	-0.645378369513597	3.42646410668996	-8.63063291136385	1.03784103527775e-14	3.48722405864891e-13	22.9435471763676
ZNF124	-0.722952080744841	2.737686144454	-8.63022673720377	1.04027176989618e-14	3.48882122527962e-13	22.9412553387512
POLR2M	-0.634621819446831	4.08120778958632	-8.62970384657632	1.04340932434025e-14	3.49277845494909e-13	22.9383049773728
CNTF	-0.50251793794613	0.847610382096356	-8.62261179971764	1.08690522132783e-14	3.63156609717811e-13	22.8982942076717
RAD18	-0.756047745934956	3.44984534515578	-8.62135416524162	1.09480438534002e-14	3.65112146602554e-13	22.8912001468311
ZNF143	-0.526916657493278	4.02614740942771	-8.60726597707706	1.18728879233662e-14	3.95216541658022e-13	22.8117534120209
NAA30	-0.550721077816338	3.76119256197461	-8.60242723160076	1.22081286428766e-14	4.05619052600008e-13	22.7844758373396
ZFYVE16	-0.707891335176551	3.69401371831669	-8.59848771553831	1.24880042082094e-14	4.13749712753577e-13	22.7622710304647
TFRC	-1.19393089893113	6.56010890977924	-8.59833166808562	1.24992206688812e-14	4.13749712753577e-13	22.7613915450502
TRAPPC13	-0.620553183433341	3.13678221949021	-8.59467562562285	1.27648964706734e-14	4.21761634869916e-13	22.7407874657063
MDN1	-0.800737186538446	3.63258916672373	-8.59295699671546	1.28917172266601e-14	4.25164544839315e-13	22.7311028632934
ZNF367	-0.912091698717871	4.02421985847234	-8.59219514560753	1.29483355038103e-14	4.26243915237977e-13	22.7268099684778
REV3L	-0.736089689236335	3.30881118707898	-8.59017379832644	1.30997560945355e-14	4.30434342981037e-13	22.7154206132258
PREPL	-0.689520897572446	4.59681662788981	-8.58718008182792	1.3327257132079e-14	4.37104635570872e-13	22.6985539447674
YTHDF3	-0.697696517370638	5.96568746893145	-8.58615209052389	1.3406279447079e-14	4.38889610816117e-13	22.6927626413542
VCPIP1	-0.650076282120453	3.99514304241348	-8.58439052078951	1.35427766891193e-14	4.42546193566423e-13	22.682839146032
RBM28	-0.687119484819414	3.1341638372295	-8.58385322890984	1.3584683631318e-14	4.43104068281491e-13	22.6798125327978
NUP205	-0.822062246243329	5.20540590041753	-8.5801768149785	1.38749104458935e-14	4.51744803240203e-13	22.6591045545111
LNPK	-0.603923343067	4.29028959647976	-8.57812409278477	1.40396309511796e-14	4.562752193642e-13	22.6475434830719
MMS22L	-0.711478472695094	2.06048872531888	-8.57627342600048	1.4189802926998e-14	4.60317206951815e-13	22.6371211445317
CEP83	-0.754099604171747	2.69375689680965	-8.57442722989712	1.4341202803772e-14	4.6438428389274e-13	22.6267246859763
CDK12	-0.784743009907711	4.71047570943259	-8.57368618744206	1.44024236231163e-14	4.65521815731235e-13	22.6225518613496
CCSAP	-0.776659798033014	3.33195032707535	-8.57075334593567	1.46472777071088e-14	4.71879857743974e-13	22.6060380839442
EPC2	-0.576109703765042	4.05597018407552	-8.57069695866272	1.46520256243785e-14	4.71879857743974e-13	22.6057206048424
FNIP1	-0.670753251984231	3.95978561643763	-8.56589996308487	1.50615930096289e-14	4.83991448717568e-13	22.5787143280977
WDR76	-0.917290566450923	3.63597049459524	-8.56566034261771	1.50823475780164e-14	4.83991448717568e-13	22.5773654299491
KIAA1109	-0.773466850417733	3.55047365226275	-8.55939268080652	1.5635428696319e-14	5.00328015674217e-13	22.5420870328009
DIS3L	-0.717769378692836	4.30678351877762	-8.55925814581666	1.56475189298404e-14	5.00328015674217e-13	22.5413298733143
HBS1L	-0.636977879356146	3.84822495474827	-8.55536833696805	1.60011305565829e-14	5.10719447925854e-13	22.5194397523224
HP1BP3	-0.645820700799177	6.31209012555617	-8.55056364300752	1.64488934484066e-14	5.24073494475842e-13	22.4924054020097
RBM45	-0.461584697529768	2.90836256900853	-8.54699132986842	1.67898585696797e-14	5.33443517438802e-13	22.472308345555
RAD51AP1	-1.00306708774681	4.510766408656	-8.54666530105275	1.68213245175179e-14	5.33443517438802e-13	22.4704743107676
ZNF518A	-0.872532681971489	3.69990690416144	-8.54654777828813	1.68326813315797e-14	5.33443517438802e-13	22.4698132064205
DNAJC24	-0.507577702687628	2.23879104265402	-8.54304675553717	1.71745200660603e-14	5.43311679111078e-13	22.450120118803
UEVLD	-0.672798062895327	4.52670231359067	-8.53963463966008	1.75143148475296e-14	5.53080363733848e-13	22.4309295903906
GTF2E1	-0.583135902502328	3.77256000926434	-8.53927192981828	1.75508257802265e-14	5.5325412291661e-13	22.4288897694616
DLD	-0.80182149291899	5.71723611873613	-8.53825743315457	1.76533487434823e-14	5.55504494323123e-13	22.4231845519523
RFXAP	-0.783414873347442	3.43194463643597	-8.53592495581858	1.7891327060275e-14	5.62001861636313e-13	22.4100682328022
LANCL1	-1.06609983934608	5.34824558065401	-8.53425318527518	1.80638536057475e-14	5.66424035208695e-13	22.400667995081
AHI1	-0.777169587440975	3.18238905275019	-8.52935160797646	1.85792844493578e-14	5.81564198500774e-13	22.3731101784477
ZNF146	-0.742358529048956	6.26746174245325	-8.52768161125347	1.87582120725665e-14	5.86136637125624e-13	22.3637222169801
TRAPPC8	-0.813509966638422	4.25980069559818	-8.52635466311594	1.89016047057369e-14	5.89584669859715e-13	22.3562631362769
C1orf112	-0.737436683050491	2.77431995339556	-8.52302172251375	1.92665911859896e-14	5.99920628168284e-13	22.3375295434743
IPO7	-0.809407514415552	6.61405695221134	-8.52007914408542	1.95946461840316e-14	6.09072608389359e-13	22.3209920185829
MTO1	-0.541876309637443	2.8878143381103	-8.51835710636373	1.97891971671778e-14	6.14050184098757e-13	22.3113148759581
CCNC	-0.771382203364025	5.16255492883427	-8.51732464987001	1.99067604341932e-14	6.16625728588324e-13	22.3055131956618
CNOT4	-0.477691936266319	3.94602485639868	-8.51005172893407	2.07548085033309e-14	6.41538787719636e-13	22.264650867027
GORAB	-0.645981648553097	3.3593505680243	-8.50981546685423	2.07829514237165e-14	6.41538787719636e-13	22.2633236348605
UTP23	-0.678043146477499	4.17655575728293	-8.50579088330945	2.12682161385244e-14	6.5538430456572e-13	22.2407168427157
SMAD5	-0.707033476599189	4.64375652288543	-8.50508618692584	2.13543359499317e-14	6.56765980092008e-13	22.2367587925848
COA7	-0.725101661591721	4.52686988646704	-8.50482230344911	2.13866738276795e-14	6.56765980092008e-13	22.2352766721207
ZMYM4	-0.602442982714822	4.70351405983842	-8.50308159782564	2.16012131096638e-14	6.62214509111034e-13	22.2255002443365
RTTN	-0.76758179967814	2.32324971177985	-8.50244803445273	2.16798285361404e-14	6.63484563879617e-13	22.2219420845729
NUFIP2	-0.600977266161213	5.39735403257151	-8.50173341289297	2.1768843287084e-14	6.65067982753687e-13	22.2179287956269
PPP2R1B	-0.735314581251367	4.54717331172901	-8.49903745689947	2.21079389785651e-14	6.74273243171894e-13	22.2027893804909
SEC24B	-0.620482142608969	5.29609548173271	-8.49814610048533	2.22212038178503e-14	6.76571192010383e-13	22.1977842177093
SERBP1	-0.53113789677456	7.29738560116812	-8.49647305862927	2.24353567547819e-14	6.81927828311446e-13	22.1883901751417
VPS13C	-0.766230002103283	4.07160825500407	-8.48830123361284	2.35112047158739e-14	7.13413119967045e-13	22.1425143739245
ZBTB41	-0.885934224872395	3.5680392648407	-8.48698775945337	2.36888467719466e-14	7.17583029040868e-13	22.1351419915602
RMND1	-0.692900989710976	4.60769612415399	-8.48631178489995	2.3780788765115e-14	7.19147174825732e-13	22.1313479662682
MRRF	-0.671333286384134	4.03089034536949	-8.48557529488658	2.38813653767301e-14	7.20966702287001e-13	22.127214398552
OGT	-0.965134447048721	5.58331361447635	-8.47715605107733	2.50615885706253e-14	7.55319025805906e-13	22.0799694411948
TBC1D31	-0.800287690282775	2.63485937899272	-8.47342888383678	2.56024065908541e-14	7.7031726541993e-13	22.0590591311566
AGPAT5	-0.961562633089373	5.04146044984682	-8.47296455522774	2.56705886496529e-14	7.71068422032167e-13	22.0564543443043
PAXBP1	-0.849892983607949	3.95124183619134	-8.46566714744634	2.67661479871214e-14	8.01979081911586e-13	22.015523497309
SMG1	-0.818832505936394	4.27015176851019	-8.46535705501821	2.68137173408906e-14	8.01979081911586e-13	22.0137844561879
PRMT9	-0.557210149128591	3.00408614707049	-8.46522161735488	2.68345203397162e-14	8.01979081911586e-13	22.0130249095892
CCAR1	-0.728769724243507	5.79759582087729	-8.46457577108124	2.69339420290768e-14	8.03604337262188e-13	22.0094029999866
TMF1	-0.687249600521754	4.84487747688491	-8.46060329590062	2.75535651564287e-14	8.20719047614359e-13	21.9871273154145
PNN	-0.811919356341994	6.21923241582896	-8.45195693270688	2.8951609450754e-14	8.60924359700587e-13	21.938654559155
DHX36	-0.660967350042102	4.24059714668018	-8.45023896297269	2.92376715348163e-14	8.67984252120119e-13	21.9290253015286
CCT4	-0.649220225370057	7.69401092376842	-8.4467884828222	2.9820728698902e-14	8.82978275601249e-13	21.9096872200148
TMEM33	-0.680894997333483	5.50069432589608	-8.44666553412601	2.98417161858285e-14	8.82978275601249e-13	21.9089982065335
G2E3	-0.730190933728785	3.40035642863193	-8.44372197363479	3.03485904169411e-14	8.96489321554741e-13	21.8925032591133
MPHOSPH9	-0.757829270024492	2.96311362887592	-8.43673073814183	3.15870099226662e-14	9.31529638082993e-13	21.8533337506827
TIPRL	-0.480223542358551	5.7140580905729	-8.4362726280023	3.16698898179201e-14	9.32432630579754e-13	21.8507674876091
MIPEP	-0.793025347762803	4.67026518547264	-8.43265499100755	3.23320168104412e-14	9.5035888621399e-13	21.8305036462764
ADAM10	-0.736856716294146	4.8802823031222	-8.42639824481712	3.35097947574986e-14	9.83358154709357e-13	21.7954638426899
BARD1	-0.748725931402351	3.41255244311492	-8.42143155470367	3.44749975983229e-14	1.01002119400538e-12	21.7676548739788
TMEM135	-0.736490768251212	4.00075039359145	-8.42096834928672	3.45664106254477e-14	1.01103917767088e-12	21.7650616187636
MPP5	-0.621596640126394	3.88990298489849	-8.41833441359047	3.50908111776259e-14	1.02469763180229e-12	21.7503164271055
THUMPD1	-0.619617343459413	5.20438482591911	-8.41754673080038	3.52491637688115e-14	1.02763983654107e-12	21.7459071493895
SLC30A6	-0.623025608523662	4.96027435858174	-8.41315638565559	3.61448754253225e-14	1.05203404133541e-12	21.7213334474802
MIOS	-0.690684741635103	4.04371102061348	-8.40633028341585	3.75826363761316e-14	1.09209999710576e-12	21.6831347238204
BCKDHB	-0.902676162863775	4.22806596490826	-8.40508270980992	3.78514838210022e-14	1.09812386070621e-12	21.6761544395031
WBP11	-0.644768062231129	6.05615225661006	-8.40211673603584	3.84983349827457e-14	1.11507677396453e-12	21.6595609354603
ZW10	-0.719109270339812	4.78050068658316	-8.40158776179228	3.86148478216036e-14	1.11663875985908e-12	21.6566017285597
MRPL50	-0.701493492021512	5.35949032772112	-8.40115278075966	3.87109199557373e-14	1.11760555639201e-12	21.6541683882684
FOXJ3	-0.70495381836319	4.92323556127729	-8.40000004096148	3.8966669938551e-14	1.12317176905271e-12	21.6477200148853
SLC35B3	-0.703416435783865	5.55168557825131	-8.39513753263943	4.0064081692043e-14	1.15272849735574e-12	21.620522606081
ZNF106	-0.754901608378526	4.42965922750708	-8.39488760771378	4.01213090941552e-14	1.15272849735574e-12	21.6191248456373
CHUK	-0.648594682043626	4.14623596171444	-8.39456576821286	4.01951230090183e-14	1.15299257994679e-12	21.6173249074296
FANCC	-0.629301064319246	2.94014524628281	-8.39394158949029	4.03386631899487e-14	1.15525269443831e-12	21.6138341549058
DDX6	-0.634581314667352	5.46265913342813	-8.38873338350582	4.15563987561955e-14	1.18821997853852e-12	21.5847103598217
ZNF280D	-0.58566723582481	2.86478912291271	-8.38778534808027	4.17819561782979e-14	1.19275785941311e-12	21.5794096839629
PAPOLG	-0.585583699567787	3.44977696201679	-8.38694821425826	4.19821386346427e-14	1.19596421274454e-12	21.5747292497294
ZNF92	-0.803925062224194	3.98769268827545	-8.38675558901709	4.20283354663617e-14	1.19596421274454e-12	21.5736522996943
PRPF40A	-0.573615160636385	5.79400859649937	-8.38312518185876	4.29085127384541e-14	1.21906637624124e-12	21.5533565717301
BRCA2	-0.911281767336136	2.80716119336105	-8.38212896421324	4.31532270636173e-14	1.22406975718452e-12	21.5477877477779
CFAP97	-0.793575774250121	4.34122778882076	-8.3742993687785	4.51254056203565e-14	1.27798013821968e-12	21.5040282767468
PCM1	-0.871134777387598	4.71470553844962	-8.37124830550763	4.59179477693487e-14	1.29836453898688e-12	21.4869796479522
PBRM1	-0.740843105635744	4.63600420445065	-8.36898431426799	4.65149628629974e-14	1.31316450538228e-12	21.4743303409725
POP1	-0.87907517898399	3.2128825740555	-8.36804788683438	4.67641473557595e-14	1.31811361314607e-12	21.4690986962509
ZNHIT3	-0.58431158438019	3.64722774616153	-8.3669734185329	4.70516986553395e-14	1.32412682556556e-12	21.4630960852821
RIOK1	-0.650438947995729	4.67328633243096	-8.36195667746215	4.84177049705535e-14	1.35994304669984e-12	21.4350730524311
HMGXB4	-0.62114059379246	4.58216601641327	-8.3617426882917	4.84768399115063e-14	1.35994304669984e-12	21.4338778552288
RNGTT	-0.716524537105734	3.98447400114689	-8.35779540251323	4.95806119699158e-14	1.38872414249174e-12	21.4118328626562
AP5M1	-0.658763170785793	3.76819263035805	-8.35503873021258	5.03662239981773e-14	1.4085175056042e-12	21.3964393458446
UBQLN1	-0.610980770702085	6.1000025660814	-8.3513534801243	5.14358125197147e-14	1.43617803908725e-12	21.3758632391897
CREB1	-0.509131895094844	4.17301753379452	-8.34435038532881	5.3530909593346e-14	1.492341389007e-12	21.3367708365511
DICER1	-0.699602558364174	4.31085639883203	-8.34389466632481	5.36701463433386e-14	1.49307987275228e-12	21.3342273240544
ASXL2	-0.633888607620436	4.18033309821127	-8.34371621730693	5.37247661869166e-14	1.49307987275228e-12	21.3332313562197
IPO11	-0.627183269393377	3.61460951885419	-8.33814924856595	5.54567183929896e-14	1.53881612685493e-12	21.3021643584869
RB1	-0.759546660193453	5.75138721499469	-8.33773502021671	5.5587784729232e-14	1.54005784959465e-12	21.2998529987398
CTR9	-0.579804251704007	5.21086455212972	-8.33238859721423	5.73073196780836e-14	1.58523596542072e-12	21.2700238999497
RBBP4	-0.587391466609974	5.8361052420494	-8.3309845686296	5.77675802135839e-14	1.59549406527982e-12	21.2621915327139
NFX1	-0.692400414098695	4.80213995404539	-8.32787476734311	5.88001302324873e-14	1.62089649158073e-12	21.2448451174385
PACRGL	-0.635294231913746	3.08130246435666	-8.32766924304128	5.88690128093438e-14	1.62089649158073e-12	21.2436987841928
USP34	-0.81726357363606	3.95020928646662	-8.32456448916402	5.99193910003035e-14	1.64727546105919e-12	21.2263828666785
ETAA1	-0.723482663834409	3.85593558059326	-8.31829011141966	6.20992446029364e-14	1.70457649570091e-12	21.1913959522054
STX17	-0.643390612911149	3.76786275194214	-8.31668074775352	6.26709497967274e-14	1.71762686063473e-12	21.1824233378788
CHAMP1	-0.775456584961223	5.27051179902912	-8.31065512103236	6.48582828158632e-14	1.77484889877397e-12	21.1488341937271
NSMAF	-0.718602730313406	4.37959117825676	-8.30998202099983	6.51072809863645e-14	1.77893431448502e-12	21.1450825939
SRSF2	-0.626542499991001	7.33733410885937	-8.3086197618483	6.56141267166227e-14	1.79004166495104e-12	21.1374902052108
RPS6KB1	-0.643569859193475	4.12786881340082	-8.30600130749161	6.65993860266963e-14	1.8113910519669e-12	21.1228977591884
KANSL3	-0.579260390345185	4.53681074915149	-8.30600037827411	6.65997382631031e-14	1.8113910519669e-12	21.1228925810098
UTP14C	-0.680538927487579	4.55978133474913	-8.30447944197622	6.71787631095645e-14	1.82435843440008e-12	21.1144172428664
CWC22	-0.555940946901862	5.12444211755186	-8.29741427157978	6.99347291159897e-14	1.8963152536284e-12	21.0750539289968
TFAM	-0.705290637570481	4.90947384352728	-8.29697881264493	7.0108218880001e-14	1.89813481222607e-12	21.0726281632191
DNAJC13	-0.670391416444876	4.63942631190941	-8.29532319204723	7.07717397973319e-14	1.91319603252121e-12	21.0634057690978
PLK4	-0.912337359367451	3.72948149075587	-8.29456241825827	7.10787217129549e-14	1.91858782572245e-12	21.0591682012714
ZBTB1	-0.607828475981484	4.37102023533827	-8.28742914784006	7.40221873395871e-14	1.99502094639413e-12	21.0194418476061
NEU3	-0.708833262100156	2.80055494626676	-8.28496497101112	7.50668790848093e-14	2.0189408701705e-12	21.0057211780498
UBN2	-0.662412868975784	3.17512188013089	-8.28480310501737	7.51360126551513e-14	2.0189408701705e-12	21.0048199486931
FAR1	-0.864852150453131	5.5453062683229	-8.28452440118822	7.52551962892816e-14	2.01910257472686e-12	21.0032682097266
BRCA1	-0.950986236581386	3.58711160800327	-8.28252728109589	7.61147459470989e-14	2.03909804382603e-12	20.9921493734254
BPTF	-0.580819869569604	4.72692140467736	-8.28164061350159	7.64994812266036e-14	2.04633244984267e-12	20.9872132057028
MKLN1	-0.653479174016905	3.73046862376835	-8.27578650330206	7.90885656171044e-14	2.10932463362783e-12	20.9546273658084
ARFGEF1	-0.80598853639292	4.94218845438804	-8.27578151810144	7.90908070786357e-14	2.10932463362783e-12	20.9545996199893
SHPRH	-0.699710758528317	1.77947031443868	-8.27436877262208	7.97285588132758e-14	2.12315962141264e-12	20.9467370237906
FNDC3A	-0.817463286999521	5.51111935650323	-8.2734722476084	8.0135920487e-14	2.13082726278548e-12	20.9417476792639
UFM1	-0.645087396447961	6.03430741606296	-8.27132742416207	8.11188884460758e-14	2.15375477329596e-12	20.929812058663
NSD2	-0.828158925422566	4.21012266700178	-8.27096709376797	8.12851977795287e-14	2.15496359403024e-12	20.92780697921
DDX50	-0.636221369556965	5.20501249156521	-8.26713369476985	8.3075588446722e-14	2.19916120039527e-12	20.9064776809136
CEP20	-0.643666492200457	5.72103546710628	-8.26668444898953	8.32879557803238e-14	2.20148094142425e-12	20.9039782705465
INTS8	-0.853619980646269	4.64148512968371	-8.26642680103582	8.34099941936325e-14	2.20148094142425e-12	20.9025448493599
PPWD1	-0.659052185975836	4.12796670034578	-8.26528940143756	8.39508644187034e-14	2.21248349033753e-12	20.8962171260258
PGM3	-0.814897118979606	4.55553440380963	-8.26192299613903	8.55721914120644e-14	2.25188648845731e-12	20.8774904907277
FANCI	-0.953003408980114	4.46770737238012	-8.26061470476851	8.62106466910299e-14	2.26534662483263e-12	20.8702134438493
SMAD2	-0.617494177827685	2.9849428461402	-8.25792123384152	8.7540010472805e-14	2.29365264291872e-12	20.8552329395039
G3BP2	-0.664040986587557	6.12892752652285	-8.25791125068988	8.75449753294278e-14	2.29365264291872e-12	20.8551774185266
CDCA2	-1.117106037096	3.76358001874249	-8.25185790635005	9.06075170980984e-14	2.37040956021154e-12	20.8215162391325
AGPS	-0.674077507314423	4.84530218932897	-8.25037138465803	9.13757131440665e-14	2.3870065503901e-12	20.8132513672393
TRMT61B	-0.541488702571028	4.18185066265108	-8.24829275933407	9.24607483701962e-14	2.41181969652199e-12	20.8016953446035
SLTM	-0.721418991268808	5.47818202157272	-8.24674646022049	9.3276200524129e-14	2.42953864197301e-12	20.7930994239415
ZNF639	-0.667304786730387	4.26763499550062	-8.245130646034	9.41359422625113e-14	2.44835784525908e-12	20.7841176678547
GGNBP2	-0.526403201441551	4.5859690548291	-8.24433138004942	9.45641194171985e-14	2.4559141464944e-12	20.7796750498754
MON2	-0.687317867337397	3.47746662676536	-8.24387765398746	9.4808046246373e-14	2.4586702923369e-12	20.7771531383747
COG3	-0.718131935508622	4.71465299189516	-8.24146568752882	9.61152653159834e-14	2.48569252211527e-12	20.763747700233
ARHGEF7	-0.642414808175257	4.33095902067974	-8.24144111215328	9.61286761719276e-14	2.48569252211527e-12	20.763611120115
CCDC93	-0.70628445919302	4.11315804739159	-8.2365626321996	9.88280046094529e-14	2.55179342726752e-12	20.7365012981191
PDCD10	-0.674241734276873	5.81552530403335	-8.23598615199067	9.91519100850202e-14	2.55645719615163e-12	20.7332981557824
ELMOD2	-0.61716059236685	3.80661744791253	-8.23098897938782	1.02004194290989e-13	2.62620322444419e-12	20.7055352633773
ORC3	-0.710364284401375	4.6737081721661	-8.22846775485027	1.03474028494205e-13	2.65960343829106e-12	20.691530287468
UBE4A	-0.803277464931128	4.9571725660861	-8.22825398071307	1.03599618294602e-13	2.65960343829106e-12	20.6903428775118
VTA1	-0.657891135557882	5.01776242987064	-8.22414729545626	1.06041841907691e-13	2.71838871166239e-12	20.6675343677216
ZFC3H1	-0.796764242264778	4.0215037243191	-8.22253886458666	1.07013869967725e-13	2.73937082921686e-12	20.6586022406716
TMPO	-0.760064574171132	5.87333558302563	-8.22163994796452	1.07560963302848e-13	2.74943081267826e-12	20.6536105389159
ARIH2	-0.542464922615782	4.64511934603146	-8.22137320106436	1.07723842862913e-13	2.74965494185993e-12	20.6521293250297
YTHDC2	-0.76521688592658	3.53261724584827	-8.21974487158442	1.08723448215378e-13	2.77120537579826e-12	20.6430877711522
PDS5B	-0.736023593298939	3.91160689121198	-8.21920661550507	1.09055895986529e-13	2.77238699602201e-12	20.6400991587212
CPSF3	-0.566021945431485	5.36912784108926	-8.21916671872827	1.09080577917692e-13	2.77238699602201e-12	20.6398776386453
ACTL6A	-0.736573809954873	5.93470354531256	-8.21740865449936	1.1017371957149e-13	2.79618706201213e-12	20.6301166614357
TARBP1	-0.854470584486013	4.1627463675846	-8.21290816602525	1.13021874890585e-13	2.86439814175825e-12	20.6051327768504
CCDC138	-0.744415468832579	2.4703754657401	-8.21074747129979	1.14415135145482e-13	2.89559551952579e-12	20.5931396714693
FUT10	-0.757012308905573	2.89905434790235	-8.2096147742181	1.15152320363336e-13	2.90861152685221e-12	20.5868529923253
SUGP2	-0.696166146969826	4.19114712067774	-8.20945683578331	1.15255484221753e-13	2.90861152685221e-12	20.5859764289972
DOP1A	-0.813740308708228	3.01043475629154	-8.20283933607666	1.19661437455725e-13	3.01553582921615e-12	20.5492544489828
TRMT11	-0.802902901163475	4.39240886962414	-8.20146449015766	1.20597582720567e-13	3.03484072059289e-12	20.5416264360821
SRSF7	-0.531852755367367	6.69467752099325	-8.20090478551869	1.2098077001088e-13	3.03634323785692e-12	20.5385211745968
VPS36	-0.740808977467152	5.35441854167158	-8.20088017254458	1.20997648364324e-13	3.03634323785692e-12	20.5383846226518
WDR61	-0.549458559746908	4.10251625968072	-8.19867438072579	1.22519801998517e-13	3.07022234165386e-12	20.5261475535413
UIMC1	-0.568321684117785	3.88486960391561	-8.19565680847421	1.24632978117268e-13	3.11879606671569e-12	20.5094088593396
DCAF16	-0.694410897611527	4.88928175325647	-8.19289534476519	1.26598492318482e-13	3.16354383745989e-12	20.4940927319168
REV1	-0.592299905841109	3.58152754013747	-8.19246106925891	1.26910382342144e-13	3.16690215629166e-12	20.4916842414588
PIK3R4	-0.655645849582443	4.49648416143924	-8.19018254490835	1.28559326975719e-13	3.20356915069941e-12	20.479048295708
ATP5PB	-0.596650603670016	7.4366592292197	-8.18752929909248	1.30506273762515e-13	3.24754942325076e-12	20.4643358408586
L2HGDH	-0.66266784725136	3.07539954265056	-8.18178147576487	1.3482497758257e-13	3.35034435937076e-12	20.4324695243146
TGS1	-0.751280086535093	4.99395353601551	-8.18050993952871	1.35799363239902e-13	3.36872555132893e-12	20.4254211180311
GTPBP8	-0.544487645677704	3.2581885963347	-8.18032418334975	1.35942293294296e-13	3.36872555132893e-12	20.4243914631422
SRP72	-0.534030866694836	6.72235922284409	-8.17906049212355	1.36918611883784e-13	3.38821341640843e-12	20.4173869866113
OBI1	-0.772977089120662	3.61590488612835	-8.17865339869278	1.37234609210663e-13	3.39132949797319e-12	20.4151306026232
ZCCHC7	-0.64148714983551	4.38691284938962	-8.17741630680463	1.3819932423394e-13	3.41044584091558e-12	20.4082740577925
UBP1	-0.635900086613066	4.85615871399386	-8.17426782687952	1.40685064250187e-13	3.46699297838652e-12	20.3908253699433
MTPAP	-0.702182109676787	3.6621845195089	-8.17320380072054	1.415351119661e-13	3.4831303002747e-12	20.3849291423228
APC	-0.727779670677851	3.55921116834753	-8.16875177633901	1.45147467817892e-13	3.56710898182759e-12	20.3602615281066
FOXN2	-0.707866097859147	4.45779818089656	-8.16839938846276	1.45437272283115e-13	3.56931473462908e-12	20.3583092352692
IDE	-0.691949028228429	5.06718811582478	-8.16674459958744	1.46805874172359e-13	3.59795385574619e-12	20.349141806949
STAU2	-0.749084368712258	4.07248278167504	-8.16500976083852	1.48254409955811e-13	3.62847075779366e-12	20.3395316203916
GIN1	-0.515905557117296	2.34294281176094	-8.15891913291228	1.53453143087146e-13	3.75056298487789e-12	20.3057982078656
UTP6	-0.584330439183996	4.52112621535344	-8.1546486667904	1.57205780729793e-13	3.83702536221746e-12	20.2821512824159
TRMT5	-0.579720099206982	3.63451852506546	-8.15417770178226	1.57625174085395e-13	3.84200595086286e-12	20.2795436717012
RNF6	-0.721581242021153	5.4199952449984	-8.15354206338808	1.58192970237686e-13	3.8505852318974e-12	20.276024393004
KPNA3	-0.652030325844597	5.77558684778937	-8.15206744403746	1.59518032430272e-13	3.87754868476963e-12	20.2678603874777
CSNK1G1	-0.563305991902006	3.5088771511335	-8.15090115678627	1.60573831440605e-13	3.89790244974594e-12	20.2614037912703
MYCBP	-0.608980396846484	5.09184853376298	-8.14735351714895	1.63828212571623e-13	3.97149859878112e-12	20.2417660079316
NAA25	-0.659364372242426	3.86410302771304	-8.14672742773644	1.64409306237265e-13	3.98017753308722e-12	20.2383006401469
DDX46	-0.576171940136034	5.17031040299916	-8.14553239411054	1.65524140447557e-13	4.0017367396549e-12	20.2316864658217
SMG7	-0.60911505820175	5.77427206717982	-8.14478610942017	1.66224144255079e-13	4.01166336188832e-12	20.2275561674895
C11orf58	-0.515208762482952	5.46535875967356	-8.14461567199783	1.66384423707956e-13	4.01166336188832e-12	20.2266129039434
TRAF6	-0.61048831650682	3.776327860191	-8.14151208165482	1.69330018397855e-13	4.07717434312353e-12	20.2094377336179
NCAPG2	-0.914075414526499	4.08751711789853	-8.14035373888182	1.70442607641579e-13	4.09843262202298e-12	20.2030281058251
RYK	-0.597998126510928	4.47525956464584	-8.13858660791442	1.72153932189284e-13	4.13401138374321e-12	20.1932504144066
THAP12	-0.778725493002274	4.56621087754827	-8.13752362743374	1.73191547205314e-13	4.15333815220055e-12	20.1873692184156
ZNF195	-0.933919202133334	4.20966232893352	-8.13718818073374	1.73520276028498e-13	4.15563592604089e-12	20.1855133361264
BTBD3	-0.939809330143839	4.94909486915349	-8.13334258130515	1.77333396822903e-13	4.24126335940246e-12	20.1642392615173
TRIP12	-0.611575692458504	5.6031781163106	-8.13191469548163	1.78770298470459e-13	4.26776236083183e-12	20.1563410405101
TASOR	-0.695314722696338	4.70271177321981	-8.13176683255295	1.7891975372168e-13	4.26776236083183e-12	20.1555231787492
FAM120A	-0.675411102513173	7.61152382508749	-8.13042712497379	1.80279553196017e-13	4.29445632593236e-12	20.1481132120255
TMX2	-0.597572201727567	7.33082901343433	-8.12217331172451	1.88886341613878e-13	4.49348014276642e-12	20.1024708435019
ELP1	-0.666335467272754	4.64211837304982	-8.11978755682401	1.91449245249846e-13	4.54838539779993e-12	20.0892810995753
DYRK1A	-0.589497030588334	4.54914540547451	-8.11748695129185	1.93953357006995e-13	4.60174972834947e-12	20.0765634383623
TASOR2	-0.677287950378163	4.70038015775195	-8.11722094912326	1.94244977599315e-13	4.60254832712746e-12	20.0750930726697
DDX42	-0.547477755410426	5.40418534578305	-8.11514482909369	1.96536050114114e-13	4.64985828691266e-12	20.0636176180981
ACAT2	-0.90096794971567	4.0873020783184	-8.11494060420923	1.96762863278728e-13	4.64985828691266e-12	20.062488852028
MCPH1	-0.630030940498802	3.09828863912475	-8.11220721457905	1.99823704298932e-13	4.71152624872874e-12	20.0473821983604
EXOSC9	-0.642812963960626	4.17560917768909	-8.11213913793642	1.99900536390968e-13	4.71152624872874e-12	20.0470059820551
ZMYM6	-0.55581105406084	2.46127710864446	-8.10590388741351	2.07063470762996e-13	4.87391351629733e-12	20.0125525878187
DCP2	-0.641094088555696	3.61491896645474	-8.1051762663824	2.07915771066683e-13	4.88752725608927e-12	20.0085326856976
C17orf80	-0.608576219630521	3.83488501362758	-8.10277610623265	2.10751964170297e-13	4.94767966411373e-12	19.9952734060958
CUL2	-0.641776559638403	4.83642598173592	-8.10193830037151	2.11750986305629e-13	4.96460065396193e-12	19.9906454260103
IVNS1ABP	-0.806639120783223	6.03866025327664	-8.10122621928245	2.12603784741323e-13	4.97650533067187e-12	19.9867120777973
RCN2	-0.600851510414995	4.74408529313456	-8.10104897170804	2.12816588235771e-13	4.97650533067187e-12	19.9857330285176
SCYL2	-0.618277209470826	5.15444131634218	-8.09972178554716	2.14416740153379e-13	5.00736057305837e-12	19.9784023970274
PBK	-1.22467399827226	5.29348031742822	-8.09815060608572	2.16326509242596e-13	5.04535631098876e-12	19.9697246499242
VIRMA	-0.670550180434912	4.51576450969031	-8.09278591532699	2.22975408365506e-13	5.19363868936991e-12	19.940099676195
GPATCH2	-0.553606133772939	3.06308654275336	-8.09141484155202	2.24706983161546e-13	5.22714731886349e-12	19.9325294636823
NASP	-0.652681761936585	5.17090554778022	-8.09069989833281	2.25615195711757e-13	5.2414405232932e-12	19.9285821801075
UBXN4	-0.60093776217898	7.04435689853518	-8.08834371156659	2.28634190120401e-13	5.3046699871628e-12	19.9155743058226
INTS10	-0.735692386990948	4.8003443974638	-8.08654042366239	2.30971804919479e-13	5.35194667970564e-12	19.9056197745439
MMADHC	-0.533410502529573	7.07169273549148	-8.08537278425607	2.32498059387228e-13	5.38032474135788e-12	19.8991745912297
SDHD	-0.707513332572216	7.12173055278674	-8.08495343491929	2.3304864201137e-13	5.3860801434804e-12	19.8968599329825
NEK9	-0.577670070335548	4.1250176171805	-8.08369932009489	2.34702958759727e-13	5.41729649442567e-12	19.8899379305423
EXOC1	-0.624861314991863	4.82939367622721	-8.08255194067383	2.36226685446093e-13	5.44542186269921e-12	19.883605391773
DNTTIP2	-0.532001814198953	4.70141243685966	-8.08105448617495	2.38230089454028e-13	5.48451774972745e-12	19.8753412381762
ATM	-0.710826829123195	2.97115183782254	-8.07808043925374	2.42259118173766e-13	5.57008658048497e-12	19.8589297306624
CPSF6	-0.634196451062078	5.38391392684581	-8.07430434248874	2.47472273385418e-13	5.68262587096862e-12	19.8380955154197
NMD3	-0.659909843291006	5.44941976376559	-8.07355313057255	2.48522571602451e-13	5.69940838371585e-12	19.8339512098899
TUT7	-0.708210983428697	4.40582390610347	-8.07103326443174	2.52078103779406e-13	5.77352699310932e-12	19.8200505820926
CEP192	-0.772561389110825	3.59709704009395	-8.07014331302312	2.53345849837134e-13	5.79512391383865e-12	19.8151416220932
LTV1	-0.682718353002407	5.36436565363085	-8.0684137789703	2.55827714110743e-13	5.84440214489612e-12	19.8056021053726
CELF1	-0.573496100442055	5.38509405985642	-8.06489893685794	2.60946056915866e-13	5.9537078612441e-12	19.7862177619534
TTK	-1.07461685798592	4.07860983670649	-8.06402865123675	2.6222899016462e-13	5.9753379853348e-12	19.7814186201868
POLA1	-0.820742303994018	4.01745069625763	-8.06312966784357	2.63560800438323e-13	5.99802525691398e-12	19.776461426646
ZBTB6	-0.696041705309596	3.81657996239134	-8.06110683493577	2.66582145236069e-13	6.05905558637191e-12	19.7653078233503
KPNB1	-0.551727461539107	7.06255355099592	-8.05876030719439	2.70130047970612e-13	6.13188335355174e-12	19.7523707082076
ATP6V1A	-0.659231693826113	5.62084578951911	-8.05600849519141	2.74350463901084e-13	6.21977252467997e-12	19.737200910774
TIA1	-0.879052370761906	5.12013423391854	-8.05467014016567	2.76426665223231e-13	6.25888903669148e-12	19.7298237097106
HERC4	-0.640920361469294	3.33921351918533	-8.05272709281274	2.79468708827383e-13	6.31974740544762e-12	19.7191141661079
PCNX4	-0.520195242993513	2.82005282781872	-8.05208547937355	2.80480499188686e-13	6.33144147370065e-12	19.7155779788584
NAA15	-0.630668432300594	4.75499135110947	-8.05194939654656	2.80695561355073e-13	6.33144147370065e-12	19.7148279855896
SCLT1	-0.53344614895248	2.4064718431314	-8.0516046555815	2.81241114635766e-13	6.33573733248907e-12	19.7129280357377
SLC31A1	-0.856757095344767	5.65115090899732	-8.04693500859446	2.88735319501884e-13	6.49636263625802e-12	19.6871954620426
TMX1	-0.615233293669699	5.61915313467855	-8.04459205075629	2.92569791771775e-13	6.57434537127457e-12	19.6742864337704
PPM1D	-0.519867424108646	3.81892559435486	-8.04280924128985	2.95521341583366e-13	6.63231670003827e-12	19.6644645968374
ABCB10	-0.684856386536825	4.43295912269226	-8.04232314441832	2.96331218046962e-13	6.64213767888679e-12	19.6617867366881
RANBP6	-0.762077536766963	3.69564347088716	-8.0400950861055	3.00071613361373e-13	6.7175379242078e-12	19.6495133498687
TBC1D12	-0.595896772836411	3.24832726134105	-8.03619831733225	3.06726338654608e-13	6.85790894019487e-12	19.628050811975
KPNA4	-0.651735921421954	5.61189933728662	-8.03196941882375	3.14114021730627e-13	7.01429583944661e-12	19.604763353958
ZNF280C	-0.761609361857223	2.79297985792116	-8.02934705597402	3.18783567808252e-13	7.10967052104353e-12	19.5903249666546
PIGW	-0.727983361361785	3.89298788197736	-8.02888553969087	3.19612471163397e-13	7.11925806553973e-12	19.5877840999706
HNRNPH3	-0.558093941449478	6.16441289052606	-8.02774046134924	3.21678328451417e-13	7.15634007011244e-12	19.5814801339461
EIF3A	-0.655882051182294	7.14583129130462	-8.02745945008629	3.22187327421111e-13	7.15873760379509e-12	19.5799331421233
ZNF41	-0.626609267757064	3.46686450582505	-8.02488071545267	3.26895691064628e-13	7.25431955220782e-12	19.5657379227626
MARCHF7	-0.557918451747073	5.36776784165832	-8.02290226200461	3.30554260020502e-13	7.32639640656621e-12	19.5548482380143
ARMT1	-0.647901999212958	5.09610939514755	-8.02161736208961	3.32952035214056e-13	7.36957775021985e-12	19.5477765056427
PLRG1	-0.508936620970679	4.88710420833824	-8.02141639533108	3.33328620357999e-13	7.36957775021985e-12	19.5466704786364
NT5DC1	-0.660483827204704	4.33423907582304	-8.01842520551539	3.38983927586527e-13	7.48533568811734e-12	19.5302095926806
PLEKHA8	-0.639686911775381	2.8558630891776	-8.01568345061721	3.44251209679532e-13	7.59224979369866e-12	19.5151233928921
METTL3	-0.630612912791611	3.96246006066831	-8.01481890504506	3.4592889796255e-13	7.61983135487386e-12	19.5103667275696
POC1B	-0.723920380218276	4.12225109823441	-8.01363019081082	3.48248901641384e-13	7.66147583611044e-12	19.5038268237635
ZDHHC17	-0.660620409167775	3.09853177517772	-8.01286371805766	3.4975299918894e-13	7.68137774871272e-12	19.4996101422807
INTS12	-0.587203455135961	4.26496496312086	-8.01273075380779	3.50014578505966e-13	7.68137774871272e-12	19.4988786666829
SFT2D2	-0.567757810341075	5.1719216011713	-8.01204831299764	3.51360195581374e-13	7.70143563828363e-12	19.4951244297838
LMBR1	-0.655700469017723	4.03100315632979	-8.0061898741561	3.63124868354826e-13	7.94953852906357e-12	19.4629009690993
GIGYF2	-0.482643346012304	4.45561754201307	-8.00444442104738	3.66704985536979e-13	8.01807641170439e-12	19.4533020754867
ZNF33B	-0.750896431315619	3.84277434474042	-8.0033673842029	3.68931555077254e-13	8.05688715506531e-12	19.4473794423768
LIG4	-0.738748174167017	3.7225557524442	-8.00268682093617	3.7034540055463e-13	8.07787608398009e-12	19.4436371744303
UTP20	-0.707975507973019	3.77002561510888	-8.0011694918176	3.73516978394089e-13	8.13710613981359e-12	19.435294144906
RALGAPB	-0.711494459491821	4.7937976899343	-8.00012465250311	3.75716592011522e-13	8.17504321301167e-12	19.4295494445033
SON	-0.600321340333313	6.54345230093319	-7.99949124181981	3.77056310735264e-13	8.1883673331476e-12	19.426066984371
PSMD12	-0.53224768293714	5.30899036628401	-7.99940134669542	3.77246830391622e-13	8.1883673331476e-12	19.4255727538847
GCFC2	-0.636723802486795	3.8244930563996	-7.99905128246411	3.77989651193506e-13	8.1945216969557e-12	19.4236481708894
UBE3A	-0.689048217949016	5.06927218437191	-7.9942044368802	3.8842481692278e-13	8.4105286207964e-12	19.3970044393053
ZNF181	-0.625379237098458	2.41791826014146	-7.99396526502596	3.8894708442309e-13	8.41162894579002e-12	19.3956898382175
SLF1	-0.596778493900625	2.30225877700659	-7.99314933892584	3.90734028790443e-13	8.44004423932093e-12	19.3912052356932
TSC1	-0.618225261931767	3.79287368486903	-7.98767077445831	4.02945291878695e-13	8.68450409364327e-12	19.3610976794076
DDX31	-0.612866245216784	3.60133049204215	-7.98763562320481	4.03024850887604e-13	8.68450409364327e-12	19.3609045301323
KIF5B	-0.841624910470274	7.45027141170436	-7.98556768018498	4.07732823772336e-13	8.76877802455575e-12	19.3495421510234
WASHC4	-0.639012576678605	4.79509168968085	-7.98548651456798	4.07918717653922e-13	8.76877802455575e-12	19.3490962065724
ZNF852	-0.574156810926428	1.75430180942185	-7.98144757634276	4.17276079391026e-13	8.95913334355558e-12	19.3269074177523
KCTD3	-0.789981589949756	5.62466010468464	-7.97981199400913	4.21125671685194e-13	9.03091855072985e-12	19.3179231949657
ARIH1	-0.556422759585198	3.70336256168327	-7.97948881270828	4.21890486259795e-13	9.0327543379506e-12	19.316148048504
DEPDC5	-0.642804627678533	3.23970748847571	-7.97934814705668	4.22223804385764e-13	9.0327543379506e-12	19.3153754190517
DENND4C	-0.76859992536435	4.63816768207341	-7.97750182800612	4.26623093781916e-13	9.11593920869095e-12	19.3052346822713
HNRNPDL	-0.604176443959332	6.75755228591506	-7.97673227379322	4.28470136123499e-13	9.1444547472673e-12	19.3010082388213
AP1G1	-0.666448110602107	5.12495793878612	-7.9731251065677	4.37234153015576e-13	9.32034857599033e-12	19.2811994899898
FBXO38	-0.59560495911358	3.87966706478769	-7.97236293808846	4.39108560022738e-13	9.3491347588612e-12	19.2770144778457
CBWD2	-0.542120039521264	2.60476351456603	-7.97074009085479	4.43126238210662e-13	9.42343068194831e-12	19.2681040454712
ZNF507	-0.743414989750893	3.25811228576048	-7.96859776364717	4.48485884164467e-13	9.52605374436003e-12	19.2563424000415
SSB	-0.730777130454035	5.87315995705012	-7.96837962995905	4.49035202196308e-13	9.52638059166056e-12	19.2551448859116
SETDB1	-0.593926409488307	4.38565909334939	-7.9674763268731	4.51317070501251e-13	9.56341944404194e-12	19.2501860491457
KLHDC10	-0.653724260389991	4.61369169417731	-7.96655303911704	4.53661310112052e-13	9.60169050417465e-12	19.2451177234072
G3BP1	-0.524973862471741	5.83920348468151	-7.95761580047114	4.76986705133843e-13	1.00834085225095e-11	19.1960688822002
APAF1	-0.800273019521899	3.75477034252458	-7.95708796736042	4.78400916389994e-13	1.01013362724619e-11	19.1931727130254
TUG1	-0.679576848059706	6.34147640086894	-7.95668862201709	4.79473636306714e-13	1.01120196441896e-11	19.1909815923379
ZNF780B	-0.672171992300491	2.69098312220173	-7.95555281305663	4.82537702931182e-13	1.01646253786283e-11	19.1847498852931
CARMIL1	-0.78602910796291	4.97884191478247	-7.95456849141608	4.85208807625135e-13	1.02088390868487e-11	19.1793495993672
HELZ	-0.560857126728494	4.00709816708858	-7.95415555694054	4.86333729614065e-13	1.02204551281203e-11	19.1770841917851
ARL5A	-0.531587549168686	5.14014174792682	-7.95227700504284	4.91484049713966e-13	1.03165393117607e-11	19.1667787980593
STRN	-0.623514116649853	4.73740599225882	-7.95154562778847	4.93503825539179e-13	1.03467629321622e-11	19.1627668462742
SETX	-0.734506096225567	4.78745457027637	-7.95087937751922	4.95350911401673e-13	1.03732992502684e-11	19.1591122692889
NDUFA5	-0.67392392570181	4.71236538337057	-7.9504825773133	4.96454241083994e-13	1.0384216376812e-11	19.1569357598957
ZNF197	-0.594103809924221	3.07993789645795	-7.94966138112287	4.98745380959593e-13	1.04199239895563e-11	19.1524315055409
GOLGA5	-0.546668289585618	5.92366055513173	-7.94898072520969	5.0065235997388e-13	1.04475314697707e-11	19.1486982478466
RNF20	-0.532149819257887	5.26637401524625	-7.94628390992646	5.08279327066897e-13	1.05942987774855e-11	19.1339079687638
CDC14B	-0.755231941334906	3.39124713850407	-7.9448909188175	5.12263924205751e-13	1.06648925737211e-11	19.1262690676893
SOCS4	-0.657100061491618	3.89239426266418	-7.94409243205937	5.14561918956886e-13	1.07002491352317e-11	19.1218905470282
UHRF1BP1L	-0.755630846128278	3.79241440702771	-7.9430572755584	5.17556260781362e-13	1.07416173887034e-11	19.1162144924037
CHML	-0.999534867765087	3.48033960360025	-7.94298866035511	5.17755349976738e-13	1.07416173887034e-11	19.1158382658999
MDM4	-0.812287442929936	3.95978388475056	-7.94225361101437	5.19892890490741e-13	1.07632779382547e-11	19.1118079681245
SNRNP200	-0.646032594296945	6.44402310250256	-7.94221482715119	5.200059176536e-13	1.07632779382547e-11	19.1115953189853
NAA16	-0.726993474949262	3.71842166418397	-7.93949191885909	5.28002469226e-13	1.09161298446469e-11	19.0966667998298
MFSD14A	-0.455575560873122	5.99388973378647	-7.9357381529676	5.39226742513229e-13	1.11352818749086e-11	19.0760897464149
OTUD4	-0.732819026601494	4.65086622110808	-7.93494196107907	5.41637716858897e-13	1.11721388950248e-11	19.0717257324503
RIOK2	-0.681631326199996	3.74155347350276	-7.93354917866672	5.45880984695767e-13	1.12355246809059e-11	19.0640921442212
C1orf109	-0.616856782396869	3.90283191433181	-7.93352001813242	5.45970177017456e-13	1.12355246809059e-11	19.063932326095
CEP97	-0.628779218721713	2.41403282976337	-7.93228141959431	5.49772011363752e-13	1.13007283718342e-11	19.057144232322
TTC27	-0.583252426486194	4.43107678978153	-7.92972487935886	5.57702451287608e-13	1.14505490631456e-11	19.0431344913811
SPIN1	-0.622638808765889	5.8421399483471	-7.92798769806389	5.63155861566185e-13	1.15492263012228e-11	19.0336157931965
ALG9	-0.50721350237183	2.29601619613884	-7.92662961909123	5.67455990332714e-13	1.16240525597202e-11	19.0261749024326
PUM1	-0.487985315761925	6.3754828162118	-7.92540643193197	5.71356873320798e-13	1.16786688323262e-11	19.0194735001187
DDX3X	-0.680369921874695	6.68892149669413	-7.92527460002193	5.71778884745629e-13	1.16786688323262e-11	19.0187512642097
NAT10	-0.668777368899265	5.58087606341127	-7.92517875352435	5.72085896169326e-13	1.16786688323262e-11	19.0182261758551
ERLIN2	-0.80435680856279	4.73004226419609	-7.9221542752036	5.81858210730206e-13	1.18645876523981e-11	19.0016580344948
SYNJ2BP	-0.689370745221335	4.54961427658002	-7.92073875125959	5.86488574286215e-13	1.19453529022998e-11	18.9939046057509
EED	-0.574854077517674	3.52508863567846	-7.91718266036547	5.98282867576506e-13	1.21716795020525e-11	18.9744287277501
ZNF445	-0.631942563453788	3.13850777186526	-7.91504228007189	6.05494840194267e-13	1.23043723675924e-11	18.9627079872335
ZUP1	-0.676728590986451	3.7304193783762	-7.91438497649015	6.07726868921052e-13	1.23356800856535e-11	18.9591088320574
CIPC	-0.597723732980065	4.13367514754496	-7.91114048217397	6.18864429519048e-13	1.25474763084987e-11	18.9413448483476
GART	-0.689581881618966	5.2726290464407	-7.91025219278274	6.21948851710859e-13	1.25956996733543e-11	18.9364818499109
ARID2	-0.63508537982945	3.97703884012682	-7.90845608625439	6.28232158738244e-13	1.27085240093058e-11	18.926649590178
DCUN1D4	-0.682696325810853	3.68860207965402	-7.9067750184503	6.34170045530676e-13	1.28096381138332e-11	18.9174478563224
E2F3	-0.680665200796909	4.1903706306507	-7.90663516942329	6.34666522398192e-13	1.28096381138332e-11	18.9166823926261
MYNN	-0.621048556891545	3.59824920280247	-7.90486252558281	6.40993080041964e-13	1.29227102080325e-11	18.9069802787629
TRA2B	-0.455034085286373	5.43197798496342	-7.90449057461633	6.42328488967498e-13	1.29350168173342e-11	18.9049446066003
ZNF248	-0.680875772609576	2.63441299782323	-7.90327578107404	6.46709191365144e-13	1.3008551738824e-11	18.898296349713
HELLS	-0.893613564948773	3.61995030830412	-7.90274866126223	6.48619259205322e-13	1.30322802057898e-11	18.8954116794523
CBLL1	-0.64867717586369	4.60285078352018	-7.89814176574903	6.65552685489578e-13	1.33574702075422e-11	18.8702035460996
PHOSPHO2	-0.77360453562014	2.956965382921	-7.89704561972413	6.69645894665614e-13	1.34245191602515e-11	18.8642064621134
CNOT10	-0.507989892512342	4.53325960628911	-7.89649162346091	6.717241050384e-13	1.34510678811393e-11	18.8611756361295
RAD50	-0.717142170947296	4.70979487777685	-7.89224310653976	6.87875651134882e-13	1.37590553447854e-11	18.8379354073819
MAPK9	-0.648831277139438	4.37077240299778	-7.89148362717247	6.90803267244753e-13	1.3802140978926e-11	18.8337814151854
MFSD8	-0.591885652137546	3.39638148732304	-7.88915831345396	6.99843860873023e-13	1.39671299392578e-11	18.821064014459
TMEM260	-0.656218033219247	3.28534724397141	-7.88870069771268	7.01636794976257e-13	1.39872666994038e-11	18.8185614338938
DIAPH3	-0.836331792414045	3.11155394720437	-7.8864653939433	7.10460374521456e-13	1.41473593774686e-11	18.8063379525481
ZNF700	-0.770982648402168	3.73770805270421	-7.88481189704922	7.17058067070903e-13	1.4262820549252e-11	18.7972968747475
ZNF354B	-0.779282556028878	2.75400419812675	-7.8814780511827	7.30545905657507e-13	1.45149221032753e-11	18.7790701341384
FASTKD5	-0.667609337555194	4.93057311428912	-7.87964215111755	7.38080570208399e-13	1.46483131631349e-11	18.7690342138434
EZH2	-0.881012765666974	4.48202086615211	-7.87925877522548	7.3966367178718e-13	1.46634213689187e-11	18.7669386099534
PSMD5	-0.592792143267954	5.53805045715479	-7.87285289396466	7.6661965915931e-13	1.51809411306553e-11	18.7319287413721
LYRM2	-0.605395602857506	3.56253889119578	-7.87141649637956	7.72796477800651e-13	1.52862913047885e-11	18.7240799628699
RFC3	-0.906375830078361	5.35922026650434	-7.86444168742399	8.03498418027737e-13	1.58759897834451e-11	18.6859760786658
DNAJC16	-0.615349892365133	3.86108953416576	-7.86326012326779	8.08817956151984e-13	1.59634181124598e-11	18.6795224141105
NSUN2	-0.73313622949256	5.66109336025222	-7.86252915352235	8.12126335680468e-13	1.60110034046529e-11	18.6755300710015
FANCL	-0.747047687408054	4.54121622974171	-7.85911106460626	8.27775608891073e-13	1.63015148055569e-11	18.6568633928989
RAB14	-0.598577096791831	6.46438115744049	-7.85442573412992	8.49713688050918e-13	1.67150955040843e-11	18.6312812830515
EXOC8	-0.530985120493142	3.75817848949229	-7.85090721638976	8.66566542056158e-13	1.70278416777158e-11	18.6120739486222
SDE2	-0.581872303341465	4.80871799671617	-7.84972799121967	8.72288569517305e-13	1.71214220652670e-11	18.605637397952
CEP57L1	-0.58683279048775	2.57086988984224	-7.84834837161959	8.79030552399358e-13	1.72347946328674e-11	18.5981075178749
TIMM21	-0.75090546325732	3.58845095111893	-7.84546618536098	8.93282511261026e-13	1.74950017189015e-11	18.5823783952486
TTC17	-0.575478879478777	4.54973098698309	-7.84292997444138	9.0601304022334e-13	1.77248735347202e-11	18.5685392595294
HACD3	-0.813972474174292	6.1952240283737	-7.84146802663004	9.13432859949581e-13	1.78504590221472e-11	18.5605627662926
RBM5	-0.677942404687923	4.32518233341331	-7.83967888635882	9.22595306274833e-13	1.80097871494043e-11	18.550801882342
ZFR	-0.580337322576126	5.89594130004256	-7.83496742295092	9.47161642804643e-13	1.84691344600223e-11	18.5251020804834
XRCC2	-0.946628339318411	2.8898429369491	-7.83352116296158	9.54831972580061e-13	1.85983756056479e-11	18.5172143297165
SLF2	-0.628791650446145	3.53439457732548	-7.82959793974256	9.75950548259307e-13	1.89889963817258e-11	18.4958203687617
DMXL2	-0.855920102514435	3.36873940843077	-7.82873997243282	9.8063031181291e-13	1.90592658206601e-11	18.4911422992451
LARP1B	-0.653439233991086	3.81985024234226	-7.82414066391816	1.00609903872512e-12	1.95329913481324e-11	18.4660680025038
CEP162	-0.69969817439672	2.61275190294064	-7.82327175479872	1.01098376724018e-12	1.96064917120645e-11	18.4613315772304
RSL24D1	-0.640960236905266	6.50115855130452	-7.8226276248423	1.01462002836034e-12	1.96556466297558e-11	18.4578205576733
BCDIN3D	-0.526476897459225	2.42634094982722	-7.82124224267842	1.02248482182261e-12	1.97865229836865e-11	18.4502695121092
DPP8	-0.530318442996477	4.20580538074232	-7.82092572425445	1.02429015702303e-12	1.9799983728716e-11	18.4485443980005
PRIM1	-0.828629449522418	4.02198639788908	-7.81852457477064	1.03808897592761e-12	2.00450037970784e-11	18.4354583591006
PPP2R5E	-0.47996889240268	4.63522695017518	-7.81734250307677	1.04494959141528e-12	2.01556655243583e-11	18.429016763099
XPO7	-0.649110981931425	5.64069144158253	-7.81708781561997	1.04643364545596e-12	2.01624936309128e-11	18.4276289165842
PRKDC	-0.849793121464542	5.91334957814823	-7.81649395298935	1.04990218186831e-12	2.02075024044169e-11	18.4243929013617
ZNF354A	-0.76213267216906	3.71836721127935	-7.81607694086158	1.05234460830391e-12	2.02326858850845e-11	18.4221206198554
ALG11	-0.618846467527053	2.25775888872266	-7.81567207206035	1.05472130091768e-12	2.02565526921133e-11	18.4199145527158
CREBZF	-0.828221748272258	4.97943215128406	-7.81502531414381	1.05852899515461e-12	2.03078218618801e-11	18.4163905632217
TSTD2	-0.749123061850893	2.83976811816784	-7.81277407099342	1.07188945342399e-12	2.05420533061127e-11	18.4041251162309
RABGGTB	-0.674156772342847	4.85477127031353	-7.81237574377648	1.0742707534994e-12	2.05655995535797e-11	18.4019550559386
BBS7	-0.540304840961026	3.29906239300907	-7.80983973954729	1.08955509427117e-12	2.0835843506952e-11	18.3881401007932
TTC3	-0.647252508191778	5.15397848373345	-7.80938584240038	1.09231336139533e-12	2.08662259036568e-11	18.3856676707146
UTP25	-0.614810765995353	3.79891264792176	-7.80757031661316	1.10341544063212e-12	2.10557628788859e-11	18.3757788621616
WDR33	-0.449768839274017	4.04304727307139	-7.79833150507683	1.16166815592255e-12	2.2143678673045e-11	18.3254710297738
THUMPD3	-0.616391869510863	4.48898070034372	-7.79553934340037	1.17986592657918e-12	2.24665612188107e-11	18.310271611334
AKAP11	-0.788220491509353	4.71507374443754	-7.79432534892608	1.18786595500327e-12	2.25735999245185e-11	18.3036637834113
TIMM23B	-0.626506323141523	3.08744411523299	-7.79430241271483	1.18801761737041e-12	2.25735999245185e-11	18.3035389444978
GPBP1	-0.551958428304942	5.2546155231517	-7.79217163932202	1.20219109524328e-12	2.28186101290751e-11	18.2919420508185
URB2	-0.719136748941689	3.72969594556142	-7.78796650682045	1.23065645983736e-12	2.33340834818471e-11	18.2690590089726
ZNF189	-0.770535048769138	4.49606328040885	-7.78481342688282	1.25243765736226e-12	2.37218605973008e-11	18.2519041458915
NIPA1	-0.742867209339933	3.93621357067459	-7.78132646510935	1.27697047277603e-12	2.41608771741992e-11	18.2329359711215
UHRF1BP1	-0.659564031844871	3.74068126131292	-7.78071923320264	1.28129114129058e-12	2.42169454903671e-11	18.2296331327853
OTUD6B	-0.851117255918848	3.73229450382126	-7.78052353632386	1.2826866787172e-12	2.4217667430341e-11	18.2285687258875
TRNT1	-0.561824130254452	3.43686650019492	-7.77990001792893	1.28714311739863e-12	2.42761178653556e-11	18.2251774437986
MTOR	-0.738632725762042	4.59425113816259	-7.77615125470642	1.3142618194667e-12	2.47614143431097e-11	18.2047904181668
VKORC1L1	-0.655502687367386	5.48768003211923	-7.77181625730213	1.34632814018586e-12	2.53388045118103e-11	18.1812201571102
MMUT	-0.611864063530212	5.02788028175659	-7.77109869334461	1.35171031968535e-12	2.54132934919137e-11	18.1773191238309
CRNKL1	-0.645324267635108	4.93450154595796	-7.77030329927134	1.35770119972433e-12	2.54990576899806e-11	18.1729951360876
HLCS	-0.601933465962189	3.69042246601492	-7.7682910244345	1.37297535999822e-12	2.57588079632894e-11	18.1620566313807
CDK5RAP2	-0.593888799174559	4.13620832811032	-7.76710284325893	1.38207409331006e-12	2.59022751815526e-11	18.1555983424752
ZNF283	-0.612634868506831	1.99469635751369	-7.76463567986719	1.40115822060911e-12	2.62323871690533e-11	18.1421894865081
ATF1	-0.517117628852824	5.22714556224182	-7.7609795736969	1.42992045577365e-12	2.67212640332011e-11	18.1223219562034
MTDH	-0.666724707301414	7.24014517813986	-7.7609360861621	1.43026606611966e-12	2.67212640332011e-11	18.1220856645861
EWSR1	-0.483668877332218	6.35034591178795	-7.75857229110802	1.44917704954794e-12	2.7046252006312e-11	18.1092426705283
BTBD7	-0.581059970898916	3.82622119566243	-7.75539396705025	1.47499567193627e-12	2.74993445963291e-11	18.0919766487816
INVS	-0.572476670255619	3.19538684272933	-7.75470137640106	1.48068204253717e-12	2.75481588598011e-11	18.0882145764259
CCNE2	-0.820007736064372	2.51419783266731	-7.75469895528484	1.48070195866771e-12	2.75481588598011e-11	18.0882014254395
XRN1	-0.751705639590718	3.99853711234373	-7.75395105720387	1.48686690383428e-12	2.76340409356366e-11	18.0841390818369
TTC13	-0.77202635288111	4.39503238254667	-7.75330477021871	1.49221475278864e-12	2.77045740054682e-11	18.0806287842731
XPNPEP3	-0.682636329778638	3.56373761417346	-7.75287506487557	1.49578099511767e-12	2.7741917375145e-11	18.0782949116668
PALB2	-0.67044987745216	3.9350310277498	-7.75185343490976	1.50429373581501e-12	2.7870829526907e-11	18.0727463086985
RBM27	-0.547902906265509	3.82445421406838	-7.75099315806612	1.51149922981706e-12	2.79752793136887e-11	18.0680742635331
TCP1	-0.715585006300528	6.99785078535199	-7.75033512030368	1.51703389451268e-12	2.80486204620677e-11	18.064500691963
DCUN1D2	-0.714204023173658	3.50964722872822	-7.7496157757068	1.52310718592777e-12	2.81317581897757e-11	18.0605943243835
CHORDC1	-0.750174607343641	3.59131176727421	-7.74887752952195	1.52936511693181e-12	2.82181307304006e-11	18.0565854645121
DHX57	-0.565045634749714	3.44655485150185	-7.74863265517877	1.53144647963598e-12	2.8227343067836e-11	18.0552557700911
SPRTN	-0.551964437562769	3.27716944482291	-7.74776717231372	1.53882536185144e-12	2.83340785409219e-11	18.0505562393526
PRRC1	-0.635596404980155	5.026521952148	-7.74548495916379	1.55845232279251e-12	2.86658828281072e-11	18.0381649455831
STAM2	-0.506532061703625	4.62889324239631	-7.74338098544232	1.576766139817e-12	2.89728748368845e-11	18.0267427087782
MDH1	-0.51577254455831	6.20615434901875	-7.73992121165051	1.6073462441994e-12	2.95043947417754e-11	18.0079627095653
NARS2	-0.67407954305095	4.50979175561241	-7.73929873938598	1.61291018608538e-12	2.95760981913004e-11	18.0045842274879
FBXO45	-0.634540397961252	4.07189761831976	-7.73885778153413	1.6168632159076e-12	2.96181452753834e-11	18.0021909853626
PPM1A	-0.528420780993986	4.08432116772092	-7.73851294867011	1.61996120882663e-12	2.96444593721895e-11	18.0003194876624
MRPS9	-0.592764293454403	5.65716411504446	-7.73827106901171	1.62213777578167e-12	2.96538752003038e-11	17.9990067639152
GOLGA4	-0.90055182775465	5.57973449190583	-7.73797967489979	1.62476375064236e-12	2.96714788525701e-11	17.9974253384826
NKTR	-0.838956459319318	3.62391805575072	-7.73741512419373	1.62986334272034e-12	2.97341735795667e-11	17.9943615329737
CAPN7	-0.603324050779551	4.42498138418844	-7.73258739124002	1.67412519674216e-12	3.05104614507392e-11	17.9681652142379
SNX4	-0.577141191454351	5.77536494362683	-7.73103207580465	1.68863686243572e-12	3.07435294893655e-11	17.9597271469984
EIF4B	-0.647143326825733	7.40520732727143	-7.72473715967817	1.74865509750084e-12	3.18037759934863e-11	17.9255823054175
ABCD3	-0.714801316231524	5.03599954004617	-7.72185204013187	1.77686489317591e-12	3.22839342403713e-11	17.9099366293681
TMEM87A	-0.59265532810149	5.25932939663947	-7.72120544497114	1.78324870394857e-12	3.23385648536084e-11	17.9064305425664
HNRNPA3	-0.583595223110545	7.1793015703582	-7.72118037431202	1.78349668288032e-12	3.23385648536084e-11	17.9062946022436
FBXO5	-0.749652457815153	3.85533565686061	-7.71862133618053	1.80898925196158e-12	3.27674987142116e-11	17.8924197047215
RARS2	-0.60527970153948	5.29702231091571	-7.71552350197196	1.84033276679863e-12	3.33014373480945e-11	17.8756259992903
IMPA1	-0.962670013568633	5.00337907077406	-7.71513256500736	1.84432627161104e-12	3.33398878805311e-11	17.8735068810888
ARPP19	-0.589457201478383	6.47226604968987	-7.71443691473213	1.85145373726032e-12	3.34348558504034e-11	17.8697361377882
BRWD1	-0.6588256788189	3.35778430231563	-7.7141307521272	1.85459924990542e-12	3.34577955680611e-11	17.8680766399879
PTPN4	-0.589539591130295	3.00375912586783	-7.71338028543064	1.86233195896342e-12	3.35633604159852e-11	17.8640089873319
BZW1	-0.53224479613748	5.69162157340404	-7.71192290878259	1.87743996100653e-12	3.3801497259615e-11	17.8561102267484
SUV39H2	-0.763313995597134	3.93934985383293	-7.70803161229456	1.91837708677481e-12	3.45037136917703e-11	17.835022967186
GNPNAT1	-0.813619954788772	5.55973889729125	-7.70703324055939	1.92902194869487e-12	3.46602312272044e-11	17.8296134065816
BAG4	-0.773490866976535	4.35450672018577	-7.70469514812559	1.95418081857411e-12	3.50769559004018e-11	17.8169458437116
MTBP	-0.774843591799304	2.25063936113029	-7.7040865753627	1.9607824807085e-12	3.51600814279407e-11	17.8136489113259
VPS54	-0.588491897834531	4.87104867330093	-7.70324906485292	1.96990375824987e-12	3.52881755569219e-11	17.8091118863649
ABHD17B	-0.595012413720866	4.41449561683982	-7.7015160586429	1.98891156130103e-12	3.55929388934131e-11	17.7997243538335
SNAPC3	-0.663440101466235	4.22819659597487	-7.69967805808681	2.00926957771238e-12	3.59212302660765e-11	17.7897690189088
RFWD3	-0.695393513589141	4.81036841282042	-7.69891218914092	2.01781330119941e-12	3.60378627827827e-11	17.7856210574566
KIAA0232	-0.638794833026575	4.24504475726382	-7.69806955784469	2.02725495274258e-12	3.61702828668331e-11	17.7810575443181
IPP	-0.646133815588543	3.78621068348929	-7.69639305754739	2.04617046889161e-12	3.64713022037603e-11	17.771978579789
LYPLA1	-0.73239443770535	6.51168575086391	-7.6946357029936	2.06618600625965e-12	3.67913081074697e-11	17.7624626227076
C2orf49	-0.526916941702571	4.18226983030197	-7.69398184310716	2.07368261870587e-12	3.68879813389333e-11	17.7589222420806
MARK3	-0.537928917756313	4.5788407002952	-7.68921111182655	2.12920170121035e-12	3.78378652918277e-11	17.7330944331947
SNW1	-0.502625684196977	6.28506651055406	-7.68849361045606	2.13767803100553e-12	3.79506979395032e-11	17.7292105880668
KIAA1958	-0.701692720663314	2.52963864711129	-7.68783715198176	2.14546250703182e-12	3.8051035835449e-11	17.7256572990539
FBXO3	-0.566509167520394	3.46061108687901	-7.68649191820957	2.16150254975939e-12	3.82974463682294e-11	17.7183761843851
ITGB3BP	-0.63002638325639	3.47517282697289	-7.68550394595322	2.17335837425049e-12	3.84437126192527e-11	17.7130290900543
HEATR5A	-0.639378156937384	3.28240635451958	-7.68544505165597	2.17406714677872e-12	3.84437126192527e-11	17.7127103517801
GXYLT1	-0.626049152813466	3.37087884126011	-7.68400828035271	2.19142932183346e-12	3.87123583763887e-11	17.7049347986874
ATG2B	-0.67623249199604	3.35240917777508	-7.68068337335382	2.23213666867087e-12	3.93924653238631e-11	17.6869432747808
FAM72A	-0.587170725070022	1.32991610962652	-7.68038235257723	2.23585889225919e-12	3.94191643830914e-11	17.6853145681715
DDX18	-0.628802549123872	5.5163852551953	-7.67828694224951	2.26194032092976e-12	3.9839624092822e-11	17.6739778422372
TBC1D23	-0.531336990710978	4.86710045285385	-7.67590120085264	2.29200265012665e-12	4.03293010685992e-11	17.6610718951386
CHD1L	-0.648446314107189	5.55736162435185	-7.67561844428946	2.29559175651796e-12	4.03526582461019e-11	17.6595423996823
ZNF770	-0.921257356298788	4.0070792962564	-7.67427601660736	2.31270768530318e-12	4.06135142924994e-11	17.6522812147817
DESI2	-0.61865151942611	5.37563872100901	-7.67362537462164	2.3210487947785e-12	4.07199140574612e-11	17.6487620832785
WDCP	-0.58798608955466	3.03999274290922	-7.67212153003548	2.34044204606515e-12	4.10198103987175e-11	17.6406286989787
TATDN3	-0.59054502285464	3.3841537956417	-7.67071889246653	2.35867482804929e-12	4.12987990991712e-11	17.6330432732467
CLCC1	-0.599423349014432	3.98294971944159	-7.66708099279256	2.40662211152116e-12	4.20970114840789e-11	17.6133722718326
CCDC18	-0.726892473641575	2.3392262528691	-7.66531405129499	2.43025748563764e-12	4.24688090683122e-11	17.6038193796316
ZFAND1	-0.743893378968695	5.34421239141333	-7.664904440588	2.43576937044899e-12	4.2523480535764e-11	17.6016049667516
DCAF10	-0.517414136953867	4.37947356358976	-7.66422530867892	2.44493534569308e-12	4.26417755990772e-11	17.5979335919682
PPP6C	-0.485110302214051	5.89189798746613	-7.66400448824204	2.44792302829991e-12	4.26521901083271e-11	17.5967398695836
FBXO22	-0.524488935113622	3.23180156081488	-7.66183467312708	2.47747353755306e-12	4.31249588848993e-11	17.5850109267426
LZIC	-0.643790819084538	5.21398811189489	-7.65852162913588	2.52327675463846e-12	4.38794384563932e-11	17.5671048999776
ERMARD	-0.714300723932602	3.40731617234422	-7.65322168381808	2.59829978275332e-12	4.51254434524784e-11	17.5384669083373
TSNAX	-0.615756401966568	4.26363979635298	-7.6531042902399	2.59998631706915e-12	4.51254434524784e-11	17.537832670719
CDK1	-0.980222492474908	5.62463105736792	-7.64686243760627	2.69123927790016e-12	4.66638398409083e-11	17.5041158588318
DLG1	-0.674235223712222	4.73083186634886	-7.64475676790423	2.72273336863518e-12	4.71640861778532e-11	17.4927441661114
ASCC3	-0.748915539746454	4.40375625245776	-7.64250195272982	2.75686312267376e-12	4.77089736515472e-11	17.4805684506913
UTP18	-0.519501476519151	5.38898474930944	-7.63752754185502	2.83366396115545e-12	4.89905352664104e-11	17.4537125331607
MZT1	-0.803403283271837	5.63089836013144	-7.6360671916394	2.85661039093992e-12	4.93394410408035e-11	17.445829752649
PRELID3B	-0.714366638125042	7.41958355625588	-7.63510524706643	2.87182586114568e-12	4.95542717742371e-11	17.4406376430033
SFXN1	-0.72256641700057	4.71547454540534	-7.62857058925094	2.97733398096477e-12	5.13181208196638e-11	17.405373931803
IMMT	-0.525313156814044	6.59290284801538	-7.62842067767303	2.97979896699763e-12	5.13181208196638e-11	17.4045650944164
NUP88	-0.53355645234716	5.09471634373529	-7.62558760860848	3.02676491429339e-12	5.20767016401375e-11	17.3892807135101
LARS2	-0.74441963260874	4.1281232526436	-7.62145944804901	3.09651629174203e-12	5.3225475604298e-11	17.3670135604074
NCOA2	-0.815953531478957	4.7609445106376	-7.61963530623502	3.1278429230362e-12	5.36610053217177e-11	17.3571758049364
ATL2	-0.618718888668206	5.43720598275778	-7.61963377313079	3.12786938317377e-12	5.36610053217177e-11	17.3571675371851
STARD4	-1.12795735189278	3.60208397885039	-7.61944359705416	3.13115338867387e-12	5.36657432859935e-11	17.3561419576869
EIF2AK4	-0.58418933870699	4.01655544404885	-7.61903893025445	3.13815264171365e-12	5.37340877480373e-11	17.353959710464
RAB6A	-0.581268900156195	6.91333516849044	-7.61792814685944	3.15744488849785e-12	5.40125903169498e-11	17.3479698358431
OSBPL11	-0.578800042089746	4.04354836993552	-7.61642956059872	3.18365885172355e-12	5.44088517552218e-11	17.3398893205459
B3GALNT2	-0.707138903992356	3.23391269795408	-7.61527039223025	3.20408333794808e-12	5.47055070963346e-11	17.3336394330816
UBR5	-0.750116536536032	5.02116751316544	-7.61389933444142	3.22840892127537e-12	5.50681376418691e-11	17.3262476144198
TAPT1	-0.557413838126009	3.40778246989532	-7.61262587274087	3.25116677252457e-12	5.54033596517512e-11	17.3193824661259
CDK8	-0.693742860494253	4.61981866864164	-7.60735446668839	3.34707392645789e-12	5.69832948433795e-11	17.2909697700964
AKAP10	-0.526352255382541	4.22504889101408	-7.60605258931759	3.37118841876112e-12	5.73391265658112e-11	17.2839539641315
GPATCH8	-0.582999461708724	4.68788433496561	-7.60213750320855	3.4447488336948e-12	5.85344844674121e-11	17.2628586286341
NSD3	-0.714889747675787	4.36667976930795	-7.59699632203676	3.54376602989272e-12	6.01597274075604e-11	17.2351637412056
PRPF4	-0.572085096927585	5.38233709927471	-7.59607849940129	3.56173718824702e-12	6.03777012246263e-11	17.2302203745439
TSR1	-0.650069028759832	4.69907958176313	-7.59599513086244	3.56337402698865e-12	6.03777012246263e-11	17.2297713663791
PIGN	-0.776670449034329	3.63367431814997	-7.59458786580929	3.59111665798933e-12	6.07900411877094e-11	17.2221923985782
GNAI3	-0.470036836030251	3.84326624717906	-7.59197574766154	3.64317991266486e-12	6.16129061628118e-11	17.2081261362564
RCOR3	-0.594698981452084	3.91592994020712	-7.58934694775233	3.69633040843364e-12	6.24525825258268e-11	17.1939720955314
SUCO	-0.719403200380735	4.5006849201318	-7.58897435324417	3.70392560991896e-12	6.25217036255194e-11	17.1919661309479
DDX20	-0.503592236361278	3.55522189924614	-7.588788027542	3.70772958665318e-12	6.25267592486447e-11	17.1909630110311
TDRD3	-0.626510196916451	3.427285939936	-7.58834259497038	3.71683911164301e-12	6.26211930405426e-11	17.188564981895
KDM3B	-0.653273884084848	5.50239418972499	-7.58706816035872	3.74302515778462e-12	6.30028819482955e-11	17.1817042674917
KLHL8	-0.634394828889011	3.46483511995261	-7.58553841211079	3.77469859152553e-12	6.34761284354368e-11	17.1734697533326
ZBTB5	-0.694267798596205	4.00119874402647	-7.58532384291619	3.77916242400872e-12	6.34913521366888e-11	17.172314800165
ARL14EP	-0.548074004021099	3.61235898644853	-7.58493076361019	3.78735349396406e-12	6.35691072806273e-11	17.1701990233107
PDE12	-0.589881923338893	4.37788312761253	-7.58462535749532	3.79372974824977e-12	6.36162839927372e-11	17.1685551854008
BRCC3	-0.727645959888413	5.52098316567376	-7.58340187075737	3.81938044101712e-12	6.39862777733591e-11	17.1619700895607
CPNE3	-0.736870791367148	6.06530054844161	-7.58157085089865	3.85808945653875e-12	6.45741389151636e-11	17.1521159421986
EFL1	-0.686131483473646	4.15250485039321	-7.58048748413129	3.88117528146285e-12	6.48905319188271e-11	17.1462859719037
EXD2	-0.539602402573839	4.02783544521605	-7.58034289123246	3.88426679124019e-12	6.48905319188271e-11	17.1455078941928
CCZ1B	-0.636666720625889	2.38471476720649	-7.57876989794095	3.91805662439384e-12	6.53937944737464e-11	17.1370437677977
ADNP2	-0.688150842780699	4.32275073629339	-7.57850835988409	3.92370294315194e-12	6.54268298240346e-11	17.1356365283397
XRN2	-0.683041870599389	6.90091516591579	-7.5771914788238	3.95225564054805e-12	6.58414053582245e-11	17.1285511900563
NUP214	-0.555023757350179	4.71440621180143	-7.57626863620125	3.97238731786324e-12	6.61150508631678e-11	17.1235862431258
PAK1IP1	-0.673745417955751	5.51281877432154	-7.57532908311832	3.99298787204948e-12	6.63636308226972e-11	17.118531655066
ZNF766	-0.613040014824408	3.21941750385443	-7.57524840355102	3.99476177018141e-12	6.63636308226972e-11	17.118097629147
ERCC6	-0.544843204783782	1.88537698692408	-7.5747452774613	4.00584160591642e-12	6.64857915653588e-11	17.115391042839
KHDC4	-0.755364317232817	4.81436780372129	-7.57309226536016	4.04245893324192e-12	6.70311824227717e-11	17.1064991343843
KIF24	-0.864281894167308	2.89314092076516	-7.57278316384059	4.0493428133295e-12	6.70829846568476e-11	17.1048365016074
COPS4	-0.525111285594357	5.02621610097918	-7.57253126081093	4.05496143359228e-12	6.71137494417007e-11	17.1034815562054
ATP13A3	-0.764023509723095	5.63225596278347	-7.5722336428808	4.06160966214395e-12	6.71614824763415e-11	17.1018807423233
EXOSC10	-0.607606974941496	5.36540903541639	-7.57165146434951	4.07464567219971e-12	6.73146556327659e-11	17.0987494235629
DBF4	-0.873962430538036	4.38014689738365	-7.57144645363658	4.0792460845927e-12	6.7328315116839e-11	17.0976467724657
DDX1	-0.687121616299212	6.53307757636759	-7.56985338840805	4.11516999132336e-12	6.78584685630234e-11	17.0890788933861
ACTR8	-0.524903668087926	3.981281576539	-7.56968006936011	4.1190972165248e-12	6.78605101913531e-11	17.0881467887779
ARHGEF12	-0.645632345683783	4.84627324391716	-7.56417397547132	4.24581021333386e-12	6.98835293600578e-11	17.0585398795885
DDB1	-0.578913312112181	5.8188461557729	-7.56276619227967	4.27882281718515e-12	7.03619877458224e-11	17.050971528407
MARCHF6	-0.647885105312014	5.35873116369688	-7.56165417505168	4.30507929855193e-12	7.07285679970198e-11	17.0449936595263
CNOT6L	-0.641060728065527	4.33645026469091	-7.55798287766232	4.39290266092901e-12	7.21050315329304e-11	17.0252605174649
MPHOSPH10	-0.578275512595399	4.8633784379647	-7.55769162291528	4.3999454351737e-12	7.21542522558539e-11	17.0236952035389
HACD2	-0.742092655103381	5.83432751076698	-7.5574507826104	4.40577759334615e-12	7.21835480445198e-11	17.0224008553403
RTCA	-0.444909123245317	5.4625207080931	-7.55711570556167	4.41390451447679e-12	7.22503526121972e-11	17.020600079642
CIP2A	-0.744224084167016	3.56678662345109	-7.55473522497478	4.47206939423433e-12	7.31353456754619e-11	17.0078078428333
UBR2	-0.632765441926365	4.71929060719421	-7.55425820141831	4.48381600625785e-12	7.32602977872276e-11	17.00524461722
MFAP1	-0.476298465783294	5.50289216227837	-7.54836467734999	4.63148845282451e-12	7.56038581658692e-11	16.9735821819335
N4BP2	-0.680428175083487	2.78861834807994	-7.54564318006654	4.70129610666188e-12	7.66732405256501e-11	16.9589647230453
CRKL	-0.59107567595083	5.85599061274369	-7.54304659353854	4.76887074216185e-12	7.77042847321021e-11	16.9450202632959
MAPK1	-0.592011648245347	5.65728084057744	-7.54141780032497	4.81174913820061e-12	7.83024025470348e-11	16.9362741904991
KLHL28	-0.591150809558572	3.08306709661546	-7.54131924804275	4.81435576695982e-12	7.83024025470348e-11	16.9357450236216
UHRF2	-0.707992690383186	3.51023884574037	-7.53543256464135	4.9726167664914e-12	8.08027580580507e-11	16.9041423940647
PHC3	-0.615792318427419	3.81083151237255	-7.53156128942824	5.07949138538727e-12	8.24643178326475e-11	16.8833652083114
DAP3	-0.489975721081054	6.16196041672769	-7.52980682272854	5.12867313214709e-12	8.31870782034257e-11	16.8739504625712
VPS13B	-0.716372105536849	3.4578960677049	-7.52932689272987	5.14220862171212e-12	8.33308685091623e-11	16.8713752454376
TAOK1	-0.66483691310425	4.36806833480116	-7.52636908437579	5.22641212346938e-12	8.46185527286212e-11	16.8555057311668
ANKRD28	-0.632836833635783	4.11986539374593	-7.5250763545489	5.26364125818304e-12	8.5144050161833e-11	16.8485706911397
BTBD1	-0.561635139777068	5.97536969380314	-7.52474338812858	5.27327276314941e-12	8.52225839131448e-11	16.8467845260926
LRRC8D	-0.637283588966935	4.72719763224812	-7.52404075149413	5.29365478859647e-12	8.54745599440165e-11	16.8430154130685
ZBTB14	-0.500695707971306	3.54616592014735	-7.51977761094974	5.41900285378616e-12	8.74193932344057e-11	16.8201501233566
EP300	-0.562113754193529	5.96422860333079	-7.51876237431809	5.44928428338835e-12	8.7828482551233e-11	16.8147057348081
EVA1B	0.961344818143472	5.25248607059658	7.51681421217321	5.50786207596385e-12	8.86924866059089e-11	16.8042592475294
RC3H2	-0.644679703852682	4.23048706352212	-7.5140957611008	5.59064450355887e-12	8.99443455658226e-11	16.7896842349347
RACGAP1	-0.817528776696202	5.48333413233407	-7.50945306969858	5.734882252418e-12	9.21817740068847e-11	16.7647976094596
XRCC5	-0.470124082686451	7.5837414853137	-7.50889780667506	5.75237783069825e-12	9.23797707068571e-11	16.761821626332
SETDB2	-0.597912803189063	3.24836966474692	-7.50581905212221	5.85034841516109e-12	9.3868629877072e-11	16.745322473365
IDI1	-0.852242101913482	5.8299367834132	-7.50562133933882	5.85669608787952e-12	9.3886048158083e-11	16.7442630229831
B3GALT9	-0.723472214378942	3.1269399822512	-7.50398055559888	5.9096381198587e-12	9.46496977868213e-11	16.7354712926645
DDX5	-0.564552821852083	7.53462685754026	-7.50365263385694	5.92027562096675e-12	9.4735029263936e-11	16.7337143048755
UBE2D3	-0.443998793347427	6.29574203418627	-7.49847218560668	6.09086250737683e-12	9.73773914485819e-11	16.7059621119968
OXSM	-0.589648732270438	3.92279844217139	-7.49456276555902	6.22280962527299e-12	9.93978239338592e-11	16.6850244100214
TXLNG	-0.774767363912758	4.82608894764064	-7.49288081006621	6.2804444991723e-12	1.00228703715771e-10	16.6760177992545
ZMYND11	-0.662051989444421	5.64310948470892	-7.49259973054477	6.29012754367514e-12	1.00293526035971e-10	16.6745127469872
KIF23	-0.880389235911438	4.17697644878227	-7.49211256090592	6.30694531031388e-12	1.00471891273768e-10	16.6719042340614
USP47	-0.660438208301779	4.50176193796407	-7.48982077848827	6.38666005673338e-12	1.01651015818231e-10	16.6596340400793
TCF12	-0.742910847916216	5.24782240312075	-7.48650148030137	6.50388647852032e-12	1.03424547727058e-10	16.6418654025679
HEATR3	-0.54463704430936	4.41897800582181	-7.48371381684433	6.60398134255021e-12	1.04922738302565e-10	16.6269453027672
PEX13	-0.537887113538719	4.68572839787755	-7.48260561564977	6.64419515292646e-12	1.05467731244229e-10	16.6210146681348
TUBGCP3	-0.665285860311539	4.10172751210297	-7.48153582918885	6.68324494282632e-12	1.0599329446214e-10	16.6152899733573
HS2ST1	-0.670195305287199	4.48978185582722	-7.47901482870523	6.77616849893205e-12	1.07371579358744e-10	16.601800869274
SMIM13	-0.595091677446977	3.72090680336221	-7.47858889982033	6.79199397323465e-12	1.07526846912558e-10	16.5995220479861
CHD1	-0.683495069822923	4.18446224964302	-7.47807421720612	6.81116594087481e-12	1.07734771912312e-10	16.5967684479602
ZMYM2	-0.775026863095905	4.35397613297671	-7.47740242406117	6.83627091641451e-12	1.08036090071451e-10	16.5931744152981
PAICS	-0.76099322542025	6.1622616041862	-7.47721148611992	6.84342299033052e-12	1.08053409728741e-10	16.5921529400544
ZKSCAN3	-0.602707678585303	2.34054630436397	-7.47703562880374	6.85001673366275e-12	1.08061890859426e-10	16.5912121527652
UBE3C	-0.658623637723352	5.31600229510712	-7.47277888703709	7.01155547853655e-12	1.10512520183789e-10	16.5684427015869
TOR1AIP2	-0.55197631746105	4.18876209000173	-7.47215555309331	7.03552476699668e-12	1.10792438563773e-10	16.5651089393446
TPMT	-0.907108072802793	5.83983992226613	-7.46665341772253	7.25064953205067e-12	1.14079443519266e-10	16.5356872277793
ARFIP1	-0.499446474887784	5.26354948443819	-7.46628815914647	7.26515887775679e-12	1.14146112321062e-10	16.5337344038585
RSBN1	-0.506165606367839	3.94968205037305	-7.46622471382563	7.26768207581695e-12	1.14146112321062e-10	16.533395203071
NUP107	-0.886284183043745	4.2485944799958	-7.46338714622822	7.38142261954625e-12	1.15830556181129e-10	16.5182258576283
NCBP2	-0.626672516005754	5.52188453064101	-7.45927002593162	7.54959260133631e-12	1.18348876061732e-10	16.4962206084571
MAPK8	-0.591050633072538	3.78808612354854	-7.45901239038056	7.56024131715683e-12	1.18348876061732e-10	16.4948437693747
PCMTD2	-0.805329540966143	4.82325309055403	-7.45897459707731	7.56180465813108e-12	1.18348876061732e-10	16.4946417986112
WDR27	-0.752789193005539	2.20011743786957	-7.45799334483443	7.60250691353032e-12	1.18881619939709e-10	16.4893980553794
PITPNB	-0.592629630856072	5.73430350253124	-7.45551477502075	7.70628611979548e-12	1.20398911514353e-10	16.476154088236
ILF3	-0.542708904315776	6.29853353111656	-7.45501279402495	7.72747451596913e-12	1.20585631565255e-10	16.4734720408455
KIF21A	-0.805907966374757	3.89553640483869	-7.4549115626955	7.73175442835171e-12	1.20585631565255e-10	16.4729311788507
ING3	-0.567285701833465	3.04758811311527	-7.45279291512298	7.82186817098389e-12	1.21884516949078e-10	16.4616123342818
FH	-0.578848685484725	6.8112670371436	-7.45250195247291	7.83432478886186e-12	1.21972096756434e-10	16.4600579798533
NUSAP1	-0.82288505287093	6.15855853303282	-7.45073118611411	7.91055892953532e-12	1.23051606295352e-10	16.4505989214309
GLE1	-0.61984641903243	5.57052202799663	-7.44865910190151	8.0006980829903e-12	1.24345344248008e-10	16.4395315305192
TMED7	-0.681335248223332	6.53019248371096	-7.44641882101273	8.09929820221977e-12	1.2576821455527e-10	16.4275672793921
TENT2	-0.583248785024421	4.87593000639007	-7.44550978189486	8.13964940309714e-12	1.26284891000051e-10	16.4227129910535
ERMP1	-0.902672937473485	4.89175117330388	-7.43951136416846	8.41094674436343e-12	1.30380635806197e-10	16.3906877975525
NCAPD3	-0.834633168935952	4.30520854012448	-7.43860563675967	8.45268159653104e-12	1.30808662709987e-10	16.3858531527235
INTS14	-0.514829170621652	5.19043662247828	-7.43859393657547	8.45322206617055e-12	1.30808662709987e-10	16.3857907004776
PRC1	-0.928796094224702	5.11370766186458	-7.43431645462176	8.65312275952522e-12	1.33785975975259e-10	16.3629615999558
IQCB1	-0.696283112742644	4.5315678376117	-7.43378970587147	8.67806079963563e-12	1.34055377304847e-10	16.3601507169713
EIF4ENIF1	-0.491080830351901	4.06044465402958	-7.43339407406563	8.6968380976092e-12	1.34229226070539e-10	16.3580395690585
GPSM2	-0.747031542355673	3.85940482580239	-7.43167780337173	8.77876170260031e-12	1.3537654822627e-10	16.34888187248
ARCN1	-0.591000796264354	7.67287158336873	-7.4311019422465	8.80642035575776e-12	1.35685796189491e-10	16.3458093935784
EPS15	-0.577865219057911	5.08557814165319	-7.43079764852782	8.82107042026562e-12	1.35794252319568e-10	16.3441858914031
TSEN2	-0.694324145848228	3.12444588793615	-7.43039269438908	8.84060414894729e-12	1.35958931035133e-10	16.3420253795477
ZNF326	-0.617324181777157	3.79239883789714	-7.43012415860976	8.85358108435228e-12	1.35958931035133e-10	16.3405927155365
FNBP1L	-0.819912677721236	5.39711861497846	-7.43010250554863	8.85462828510391e-12	1.35958931035133e-10	16.3404771953767
SRP54	-0.532993796612366	5.62166797444643	-7.42574325543846	9.06796981858078e-12	1.39114976356937e-10	16.3172233829984
CENPP	-0.400644649725332	1.69834801853497	-7.42518719256553	9.09554684077e-12	1.39418167296408e-10	16.3142575732522
PGGT1B	-0.613622275558279	3.42982244302855	-7.4235055196473	9.17945277949316e-12	1.40583516301903e-10	16.3052888170292
NRAS	-0.607359531886098	5.99603562833182	-7.42302962248319	9.2033361191702e-12	1.40828407408435e-10	16.3027509075667
KCTD9	-0.780618733819017	4.63774353293873	-7.42274507583489	9.21764572780432e-12	1.40926508205214e-10	16.3012334843546
PDCL	-0.477883308888678	4.63304921300119	-7.41398727591334	9.66900192215833e-12	1.47674815851845e-10	16.2545426017476
NDUFAF7	-0.486853231711741	3.72159614505175	-7.41386248252757	9.67558904443483e-12	1.47674815851845e-10	16.2538774597715
DGCR8	-0.543723694136249	3.99783613751877	-7.41091985096601	9.83220722936384e-12	1.49936958449837e-10	16.238194820362
PPHLN1	-0.539171813637534	3.84482338738779	-7.40858058069968	9.95850018625786e-12	1.51733185587714e-10	16.2257297260498
NBR1	-0.647017032443078	5.92393988313576	-7.40782847557793	9.9994450585613e-12	1.52227046702091e-10	16.2217224078774
LHX4	-0.498501489475889	1.01330195168	-7.40596890573398	1.01013973623605e-11	1.53648023648113e-10	16.2118151366036
CEP290	-0.786077379597152	2.76175908219111	-7.40443896925252	1.01860481576366e-11	1.54803638184457e-10	16.2036648820235
SIRT1	-0.576233324789675	4.40237714456386	-7.39854649719542	1.05186864653642e-11	1.5972289694896e-10	16.1722815312901
BUB1	-0.933130814321635	4.65790287527953	-7.39723883353841	1.05939511736061e-11	1.6072897690432e-10	16.1653183996831
ROCK2	-0.711357033463218	4.98518665988913	-7.39522267104896	1.07110403200368e-11	1.62367358870091e-10	16.1545836729601
TMEM68	-0.724429093479684	3.60178961580303	-7.39318485035197	1.08306886599558e-11	1.64041720773286e-10	16.1437349444127
GPATCH2L	-0.517387252286365	2.54362123587963	-7.39155034170131	1.09276121563465e-11	1.65369343590784e-10	16.1350342798708
DDIAS	-0.912536430936679	3.00186760286495	-7.39012582314685	1.10127833480173e-11	1.66517017368919e-10	16.1274521088751
RO60	-0.570713914559776	4.03678045806175	-7.38843331864533	1.11148315996036e-11	1.67917718374367e-10	16.1184443908667
TMEM182	-0.63694211612493	2.48939475962052	-7.38706580083577	1.11979681117267e-11	1.69030581260091e-10	16.1111669590766
RSPRY1	-0.546438023871491	4.60488855016175	-7.38550432757297	1.12936486224448e-11	1.70330751244007e-10	16.1028580962405
ZNF624	-0.50836667872889	2.00083613724255	-7.38491982050301	1.13296724905694e-11	1.70729743730354e-10	16.099748035525
SLC25A36	-0.761283129278048	4.59021679584997	-7.38438556584298	1.13626987023072e-11	1.71082928478113e-10	16.0969054545315
TBC1D5	-0.666704842823232	4.29408054617063	-7.3834527094823	1.14205939896733e-11	1.7180964415156e-10	16.0919422726093
AREL1	-0.599394240913887	4.4542392456935	-7.38260456206994	1.14734853567368e-11	1.72459920585423e-10	16.0874300184815
SPOPL	-0.639258195137088	4.18997411749265	-7.38064712592771	1.15964802418282e-11	1.74161953261531e-10	16.0770170815858
NSUN3	-0.586000169556095	3.14424957359792	-7.37774506584433	1.17812353168572e-11	1.76787889422512e-10	16.0615812996483
ABHD13	-0.628706178314598	4.20592045180182	-7.37648562626372	1.18623191394128e-11	1.77855040407901e-10	16.0548832981982
NAE1	-0.668992188680967	5.20760865132277	-7.3756973338437	1.1913350844828e-11	1.7847019796257e-10	16.0506912284825
DCTN4	-0.621329805827784	5.26313928145203	-7.37309249968361	1.20835300474494e-11	1.8086773750553e-10	16.0368403643902
ZNF138	-0.697532270494483	3.83406906744396	-7.37238728347385	1.21300156312261e-11	1.81411348610509e-10	16.0330908434676
TDP1	-0.549690981773229	3.53292880158922	-7.37120652191232	1.22082441583595e-11	1.82428385488652e-10	16.0268132813317
ESCO1	-0.761773981340018	4.13340885680244	-7.37057947384717	1.2249990475267e-11	1.82899020970472e-10	16.0234797389648
EIF2S1	-0.546089299046162	5.54821819708325	-7.37003885363787	1.22860961543761e-11	1.83284722062189e-10	16.0206057696126
UGGT1	-0.562619588187534	5.48787828761577	-7.36931835405723	1.23343789400591e-11	1.83851285754833e-10	16.0167756964492
RPP14	-0.554208546476372	3.27221765130769	-7.36785097738496	1.24332935024389e-11	1.85170970509612e-10	16.0089758459064
RAD51	-0.706040699419903	3.96917713266724	-7.36643211548601	1.25296840588286e-11	1.86450894893761e-10	16.0014345329872
EGLN1	-0.555271994163942	5.109902120544	-7.36538427831417	1.26013433580126e-11	1.87360973494718e-10	15.9958656475449
MOB1B	-0.700851687164309	3.57352507262391	-7.36444781344306	1.26657292426412e-11	1.88161483053459e-10	15.9908889650128
CEP76	-0.637385183199164	2.75381238367641	-7.36293369942908	1.27705202743108e-11	1.89560418248131e-10	15.9828430608121
SMAD4	-0.715757206244389	3.76904856251059	-7.36236234661998	1.2810285860634e-11	1.89992618724382e-10	15.9798071202928
NLK	-0.534968353249678	4.09831168775673	-7.36010264737854	1.29687628455844e-11	1.9218327798249e-10	15.9678010098651
EMSY	-0.531865106159243	3.25523820007834	-7.35854052316669	1.30794501343038e-11	1.9366269651141e-10	15.9595021771026
CKAP2L	-0.870827669501862	3.66046699600355	-7.35762148782459	1.31450063624891e-11	1.94471976384354e-10	15.9546201405926
GSK3B	-0.50894166310235	5.23713276961674	-7.35733317388145	1.31656391670565e-11	1.94615852542355e-10	15.9530886350671
PURB	-0.596625240508788	5.02558249296472	-7.35591814599898	1.32673692865097e-11	1.95957287094293e-10	15.945572484049
PPIL4	-0.545009066864362	5.37575292234532	-7.35483976942667	1.33454185451739e-11	1.96775550766901e-10	15.9398449443226
AGO3	-0.502531906526281	2.61432388861629	-7.3546460045947	1.33594906630848e-11	1.96775550766901e-10	15.9388158483843
IPMK	-0.749426263279119	3.85741679208404	-7.35462668355226	1.33608946532733e-11	1.96775550766901e-10	15.9387132339028
FAM168B	-0.633573323155684	5.86474781858305	-7.35454426569549	1.33668853003858e-11	1.96775550766901e-10	15.9382755122031
CTPS1	-0.699178350513197	4.47112353028141	-7.35229546343937	1.35313719405676e-11	1.99032760233806e-10	15.9263329557069
ZNF200	-0.5240601581662	2.62214703228639	-7.35102567168457	1.36251328106055e-11	2.00246803630003e-10	15.919590281995
TTC12	-0.690198493560275	2.74207917638943	-7.35084968835545	1.36381779620228e-11	2.00273556541902e-10	15.9186558405378
ZKSCAN8	-0.697129273484621	4.1857330245666	-7.3483887322013	1.38219017872302e-11	2.02804581980066e-10	15.9055896302878
ELK4	-0.618011540812104	4.24621300503938	-7.3480415748954	1.38480153087902e-11	2.02968966774747e-10	15.9037465892794
OXSR1	-0.728548571053804	4.92229915605344	-7.34793745196441	1.38558570525525e-11	2.02968966774747e-10	15.9031938133631
MLLT10	-0.699919692155345	4.16907673891703	-7.34257412338979	1.42657798213192e-11	2.08802332708759e-10	15.8747252949642
RAP2A	-0.645617948148492	4.68543352922148	-7.34177412138623	1.4327944287376e-11	2.0954031309456e-10	15.8704796858975
TP53BP1	-0.64512744048031	3.3285115617948	-7.34013218898073	1.44563720702763e-11	2.11168797375111e-10	15.8617666025911
ACBD5	-0.794065574393511	5.49474153787699	-7.34004825433218	1.44629677386159e-11	2.11168797375111e-10	15.8613212181849
CCNJ	-0.706286717292139	3.42982272170241	-7.33958038057193	1.44997883189695e-11	2.11533297781728e-10	15.8588385704062
RNF141	-0.649430330031096	4.47417098338659	-7.33942728218422	1.45118569357428e-11	2.11536398241441e-10	15.858026209887
USP7	-0.582007575692113	5.89838832358335	-7.33802994382791	1.46224682801827e-11	2.12974758412262e-10	15.8506120965276
MAK16	-0.724902369401467	4.22776316969421	-7.33648537161455	1.47457052814957e-11	2.14540101065234e-10	15.842417513668
PUS7	-0.9300908874505	4.4796460921785	-7.33638198491742	1.47539908086001e-11	2.14540101065234e-10	15.8418690328611
RFC4	-0.70910961250624	4.74185253062875	-7.33617727715862	1.47704099126508e-11	2.14603952493091e-10	15.8407830399526
PARP2	-0.581346254949192	4.0824156913816	-7.33336208379006	1.49980519994768e-11	2.17734128376456e-10	15.8258495665133
RAP1GDS1	-0.584264816364143	4.35790646350224	-7.33268874838636	1.50530116079853e-11	2.18354335861524e-10	15.8222781728192
RAVER2	-0.893304457529528	4.53685264847699	-7.33134886276919	1.5162970454178e-11	2.19770689556006e-10	15.8151718120404
EAF1	-0.552171056997732	4.59633949938015	-7.32806197864167	1.54360887000093e-11	2.23547641709064e-10	15.7977416107597
EVI5	-0.607500722947393	3.75931344119518	-7.32771649536243	1.54650772231229e-11	2.23785813313025e-10	15.7959097320612
FAM111A	-0.755190390335287	4.41369992950504	-7.32712129596159	1.55151451000286e-11	2.24328378342553e-10	15.7927538581555
PPP2R5C	-0.555760699390598	4.88700944556851	-7.32469500557134	1.5720908125635e-11	2.2708467495628e-10	15.7798903419954
ZNF485	-0.708525219809053	2.77374326349686	-7.32457408794967	1.57312329473132e-11	2.2708467495628e-10	15.7792493205221
FPGT	-0.571071022706241	3.74037494708734	-7.32336913734391	1.58344875790778e-11	2.28390402090466e-10	15.7728617669873
TRMT1L	-0.541115342548909	4.13867379788173	-7.31850059045909	1.62585549934283e-11	2.34317559121767e-10	15.7470579681541
H2AZ2	-0.533435028508327	6.84690382659307	-7.31776332866345	1.63237452094805e-11	2.3506720099076e-10	15.7431510782444
CCDC66	-0.633535295239283	2.42713545799557	-7.31564954690425	1.65120871772861e-11	2.37587628562208e-10	15.7319507309978
MCCC2	-0.694212853342494	6.11960502526094	-7.31536214071891	1.65378610868748e-11	2.37766734498002e-10	15.7304279573649
JRKL	-0.709536899166114	3.89672698075943	-7.31459736584649	1.66066383212986e-11	2.38395384162902e-10	15.7263760568377
HSF2	-0.61012324474016	3.87635103937138	-7.31457881929281	1.66083097474771e-11	2.38395384162902e-10	15.7262777965782
USP46	-0.590465831174653	2.88257463021461	-7.31365256382858	1.6691996479279e-11	2.39404020243807e-10	15.7213706070937
SPDL1	-0.72530361041822	3.84724923442771	-7.31047876909896	1.69819234824608e-11	2.43366649617724e-10	15.7045583511346
CAB39	-0.504637084687813	6.23106034389636	-7.31009882834734	1.70169633567299e-11	2.4367308203112e-10	15.7025459459153
DENND6A	-0.558024868298362	4.29673015227104	-7.3094094624474	1.70807225532847e-11	2.44389937286051e-10	15.6988947509502
NUP35	-0.606987185058709	4.1159300011811	-7.30898399949484	1.71201913469273e-11	2.44758376612081e-10	15.6966413834145
MRPL30	-0.516528407296718	5.4398939055715	-7.30801731995226	1.72102027124773e-11	2.45848228019231e-10	15.6915218056293
NGLY1	-0.499036722472608	3.66016278923159	-7.30709053428979	1.72969389389191e-11	2.46764862346224e-10	15.6866137946012
ST13	-0.518089416200705	7.4997409807707	-7.3070362646573	1.73020313190856e-11	2.46764862346224e-10	15.6863264057325
NSD1	-0.663638727964365	4.52260598282062	-7.30252179491536	1.77308802889584e-11	2.52679206162617e-10	15.6624230718545
TENT4B	-0.499919514425529	3.56484743029458	-7.30233073881542	1.77492596256181e-11	2.52739257973086e-10	15.6614116101814
WDR41	-0.569136629342621	3.76307772706762	-7.30021817702323	1.79537458056592e-11	2.55447155234906e-10	15.6502283874734
DPY19L4	-0.757046622178383	4.24013128997186	-7.2999807374455	1.79768740439161e-11	2.55572419674543e-10	15.6489715501768
ZNF670	-0.658096727374217	3.013785554217	-7.29647125608053	1.83221787532245e-11	2.60274134804962e-10	15.6303969932743
ALG6	-0.577064689288375	3.85628523234018	-7.2951594481318	1.84529278437394e-11	2.61922942392998e-10	15.6234550533587
TRIM66	-0.782810848249266	2.3361919206592	-7.29337697069826	1.86320692585686e-11	2.64255468768983e-10	15.6140232893274
SLC25A32	-0.659335104546181	5.28413589178056	-7.29276514309357	1.86939545049488e-11	2.64922586399758e-10	15.61078611813
AP3M1	-0.705251232793286	5.61180386992587	-7.29170000336369	1.88021769379154e-11	2.66070366292824e-10	15.6051507724575
EFCAB7	-0.524125107712438	2.04372655697672	-7.29167454250597	1.88047714323087e-11	2.66070366292824e-10	15.6050160710014
C5orf24	-0.643254775324462	5.18453178196797	-7.29018960770956	1.89567024404971e-11	2.6800751580297e-10	15.5971603462609
HNRNPA1	-0.6074851106499	8.69329072282789	-7.28780351083525	1.92033828398272e-11	2.71280092342199e-10	15.5845387388091
FIGNL1	-0.74522332085676	3.85954442570555	-7.28732283504374	1.92534591685227e-11	2.71772324750618e-10	15.5819963608725
NUF2	-0.859669812275134	4.20481325934397	-7.28715975968893	1.92704775259468e-11	2.71797517800745e-10	15.581133844215
SP1	-0.523019550384012	6.31146573465559	-7.28686206345375	1.93015831492528e-11	2.72021205804872e-10	15.5795593311364
SCFD1	-0.577312995759319	4.70840545886572	-7.28660532151577	1.93284494325326e-11	2.72184841969413e-10	15.5782014484556
LRP6	-0.748981223424456	4.07189166076677	-7.28510621308727	1.94860610457698e-11	2.74187934683458e-10	15.5702732459462
FNBP4	-0.766358052062095	4.97732364072119	-7.28427907764456	1.95735670511709e-11	2.75202193323082e-10	15.5658991646544
RPE	-0.58640801461907	5.26366189074394	-7.28360888797977	1.96447541091929e-11	2.75985592768677e-10	15.5623552138705
ZNF619	-0.587043711356747	2.5862561198968	-7.28324646297439	1.96833572605388e-11	2.76114137267064e-10	15.5604387787014
RSRC2	-0.527829069276228	4.61295597914786	-7.28323241580758	1.96848549828329e-11	2.76114137267064e-10	15.5603645008007
CKAP2	-0.913625469431608	5.33561622015209	-7.28281646802044	1.97292548575073e-11	2.76503064993781e-10	15.558165102538
EXOC2	-0.537033972427943	4.58294126967734	-7.28258679927554	1.97538130217035e-11	2.76503064993781e-10	15.5569507124479
CNIH1	-0.581296757202813	6.24119400364651	-7.28253763016495	1.97590745357623e-11	2.76503064993781e-10	15.5566907294819
ZNF107	-0.74859820865196	3.05238601121288	-7.28219080439958	1.97962272461302e-11	2.76805867182959e-10	15.5548569017671
VPS26A	-0.558535434096961	6.3223338683783	-7.28171014828464	1.98478304137546e-11	2.77310094159914e-10	15.5523155168812
ZNF548	-0.66381012982315	2.82218698206174	-7.27860808660906	2.01840824659227e-11	2.81787479935049e-10	15.5359157433721
POLR1A	-0.632629667544999	4.53557102186552	-7.27754308938851	2.03008186825597e-11	2.83195627000962e-10	15.5302861193087
DENND4A	-0.545998976588572	3.69625794918928	-7.27569104284824	2.0505417367152e-11	2.85826294269316e-10	15.5204970087454
GOSR1	-0.501213584301798	4.54313313024795	-7.27445432246961	2.06431743065933e-11	2.87396199356004e-10	15.5139608751537
E2F7	-0.874352771671651	2.78118511091982	-7.27439093690334	2.0650259364107e-11	2.87396199356004e-10	15.5136258926536
YEATS2	-0.605430436850306	4.1954197014363	-7.27355581404693	2.07438319257722e-11	2.88473460030887e-10	15.509212527026
KDM7A	-0.859455316194631	3.97858351004693	-7.27090481187403	2.10436548741437e-11	2.9241502357046e-10	15.495204330043
KIAA0753	-0.55033157957455	3.38902420503533	-7.2702168637205	2.1122158367856e-11	2.93277470505282e-10	15.4915695138056
SENP1	-0.585743732832685	4.08749880981287	-7.26988046458344	2.11606511040297e-11	2.93583465783901e-10	15.4897921853802
CNOT1	-0.773499615020092	6.16734974668924	-7.26687838541106	2.15072533497064e-11	2.98160384044648e-10	15.4739326846172
SMC3	-0.731576653654999	6.16173246546782	-7.26409785587696	2.18332829347468e-11	3.02445212827448e-10	15.4592462590448
PIK3CA	-0.622354524641961	3.50675329432857	-7.26257891007742	2.20134458192499e-11	3.04704344691278e-10	15.4512244513037
FBXL4	-0.680889206388977	3.6123798975674	-7.26163047192466	2.21266854199903e-11	3.0603435756858e-10	15.4462159784739
RNF138	-0.657543984142974	5.04819672518085	-7.26084487255157	2.22209188572481e-11	3.07099639233943e-10	15.4420676440059
NFYA	-0.619684009188282	5.09365175945472	-7.25799097303581	2.25665992255574e-11	3.11635652772752e-10	15.4269994359623
RBM18	-0.52817511441091	4.70990644207983	-7.25626211298239	2.27785898622401e-11	3.14319876505868e-10	15.4178726022735
NUP54	-0.59397795592886	5.14649792673514	-7.25597875446202	2.28135222941394e-11	3.14558628108219e-10	15.4163768176822
CMTM4	-0.92589177261657	4.93568402581887	-7.25493106260414	2.29431424584431e-11	3.16101581269145e-10	15.4108465247211
ASB7	-0.627261115037621	3.78075426638804	-7.25424634744054	2.30282485426947e-11	3.16971234893847e-10	15.4072324193657
NDUFA10	-0.523079151698549	5.22964614856595	-7.25413759791987	2.30417941742697e-11	3.16971234893847e-10	15.4066584253643
TGFBRAP1	-0.546568643159087	4.85965066110244	-7.25331397219108	2.31446395865301e-11	3.18140723808066e-10	15.4023113502666
FAM102B	-0.862081790769882	4.31389470020369	-7.25311500096286	2.31695529566642e-11	3.18238001426329e-10	15.4012612191742
SWT1	-0.569489462747263	2.89112295147198	-7.25144367259763	2.33798713265308e-11	3.20879741698433e-10	15.3924407963647
SRRM1	-0.674116640837175	5.91233437580499	-7.24776054232095	2.38500413695047e-11	3.27081043900617e-10	15.3730063885806
PPA2	-0.558624500412872	5.45018297100406	-7.2474566065137	2.3889255397952e-11	3.27367200315099e-10	15.3714028426258
LSG1	-0.623417409688062	5.30631811426593	-7.24621906613417	2.40495832790885e-11	3.29311331439368e-10	15.3648739764944
USP28	-0.659994261382344	4.29966202994646	-7.24343709791862	2.44138927356356e-11	3.34043461801542e-10	15.3501990697103
TMEM131	-0.549209314927611	4.94611372555072	-7.24298047364984	2.44742086636402e-11	3.34612131016605e-10	15.3477906194749
RBPJ	-0.539444172301662	5.29966264497244	-7.24005822327876	2.48637160333067e-11	3.39677198672479e-10	15.3323789513873
ZNF33A	-0.689132503126999	4.60223416399444	-7.23622201336056	2.53843653176925e-11	3.46524748277176e-10	15.3121514812578
KIAA1143	-0.530555073854931	4.60989929826065	-7.23105503200173	2.61027039392053e-11	3.56058443182952e-10	15.2849149373831
AP3B1	-0.581535710198315	4.99819461167523	-7.23076780838167	2.61432197061041e-11	3.56338675321856e-10	15.283401167075
SETD3	-0.501354718051378	5.15925242029477	-7.22861330263048	2.64491237171128e-11	3.60233026992921e-10	15.2720470397572
HSPA4	-0.624055449799032	6.3527143750177	-7.22775085179677	2.65725671072161e-11	3.61638247388977e-10	15.2675024074062
CEP128	-0.463925314340743	1.63170335176272	-7.2273673423332	2.66276420159557e-11	3.62111576866373e-10	15.2654816077065
PSMC6	-0.544727201273066	4.98753959439607	-7.22632332586382	2.67781433917846e-11	3.63880909669627e-10	15.2599806945131
MTCH2	-0.525909117866699	6.98122203583916	-7.22613045377861	2.68060389996887e-11	3.63982760907493e-10	15.2589644933002
DNAJC11	-0.707912453005427	4.59973929403585	-7.22396272950183	2.7121546179049e-11	3.67986788537333e-10	15.2475440829535
APIP	-0.655277782472644	3.79783047006294	-7.22356360963652	2.71800361566828e-11	3.6850015585679e-10	15.2454415370846
STX16	-0.747433635630522	5.1753078685565	-7.22189865217294	2.74253798329023e-11	3.71544135898741e-10	15.2366711918418
C4orf46	-0.662013275899265	3.86964923725672	-7.22130859409522	2.75128537656474e-11	3.72446386105221e-10	15.2335632200812
MTF2	-0.587848632180935	3.95915614813735	-7.22030679998957	2.76619983284193e-11	3.74181481558497e-10	15.2282868079253
TAF2	-0.715534899664262	4.9297510341414	-7.2172552277853	2.81212530922286e-11	3.80105604296624e-10	15.2122163712941
GTF2H2C	-0.449862397453447	1.2749829584394	-7.21700348518007	2.81594747301326e-11	3.80334101540519e-10	15.2108907639219
PMS2	-0.578337842223941	3.53968777312352	-7.21550378709948	2.83882381564229e-11	3.83133846586155e-10	15.2029942081635
UTP3	-0.47292093696922	5.49613996518969	-7.21503817848033	2.84596350699014e-11	3.83807111804369e-10	15.2005427324967
RSRC1	-0.570718187674217	4.45475683409163	-7.21454198874488	2.85359167687285e-11	3.84545186546566e-10	15.1979303245896
TUBE1	-0.615975099009764	2.87336140938336	-7.2123565861005	2.88743028565008e-11	3.88811555898631e-10	15.1864253037654
RWDD4	-0.543711987093994	4.35314767149634	-7.21081574240487	2.91152679572035e-11	3.91760641698661e-10	15.1783145220209
DOCK7	-0.644161019843202	3.82536904316256	-7.21038274919606	2.91833388467971e-11	3.92380656898684e-10	15.1760354515601
NOL10	-0.493546827966402	5.2171578936324	-7.2064664988055	2.98062051168714e-11	4.00453547963268e-10	15.1554250447129
KIDINS220	-0.533510597473048	4.54676889226793	-7.20371755946928	3.02512484609541e-11	4.06113906726916e-10	15.1409610456165
TRMT10C	-0.633717329632749	5.51072201667443	-7.20358401549117	3.0273035306961e-11	4.06113906726916e-10	15.1402584469269
SCYL3	-0.542506489217816	3.27477689468123	-7.20224036374027	3.04931087045471e-11	4.0875886213864e-10	15.1331895909255
THOC1	-0.699691389173099	3.42362865087184	-7.19702466834853	3.1362464250617e-11	4.20096912281913e-10	15.105755977001
RABL3	-0.512890506194061	4.37660959292274	-7.19530554741604	3.16543437562239e-11	4.23688523104686e-10	15.0967157304875
ZNHIT6	-0.542618885227877	3.77902246850935	-7.1947360054342	3.1751634022645e-11	4.24672154596726e-10	15.0937209323212
CASP3	-0.725887408664928	5.88421926389512	-7.18910462069328	3.27296541209571e-11	4.37425085263008e-10	15.06411558538
PKNOX1	-0.502929511343905	3.48975209160717	-7.18819828704352	3.2889818540307e-11	4.39236633530058e-10	15.0593518086985
TADA2A	-0.655401671121579	3.39930092477193	-7.18741759873148	3.30284003812968e-11	4.40757456696408e-10	15.0552486596583
ISCA1	-0.516639770156441	5.00320693139129	-7.18725802586231	3.30567975242324e-11	4.40806712576498e-10	15.0544100005454
RMDN1	-0.607567753395175	4.79115260113834	-7.1860123276727	3.3279309852269e-11	4.4344245435712e-10	15.0478633445761
MGME1	-0.744376098810712	5.38814141497362	-7.18015948225202	3.43447561688595e-11	4.57297865346859e-10	15.0171113008363
SOS2	-0.589973807343537	4.45697287651074	-7.17580054980839	3.51600976218322e-11	4.67804967761917e-10	14.9942161583763
ZBTB40	-0.615021219557436	3.66267181976384	-7.17540008845652	3.52359571138747e-11	4.6846493802217e-10	14.9921130737496
HERC2	-0.651078242886558	3.71841695920807	-7.17442182266047	3.5421951377219e-11	4.70587085980895e-10	14.9869757898638
FAM120B	-0.527592709471895	4.40029717491217	-7.17275366889963	3.57413529896456e-11	4.74477098244983e-10	14.9782163680577
NAP1L4	-0.531965087822729	5.78509057614246	-7.1707670908524	3.6125439572783e-11	4.79219399894122e-10	14.9677861496405
TMEM41B	-0.733576962732642	4.97937840270482	-7.16878333810967	3.65130513179849e-11	4.84001383072427e-10	14.9573721100007
KHDRBS1	-0.385893756209968	7.3532485818482	-7.16667527993291	3.69294581167284e-11	4.89157677593666e-10	14.9463069822215
TLK2	-0.443631847589886	3.77575508812824	-7.16641272799065	3.69816479291451e-11	4.89485580379678e-10	14.944928962143
GCC2	-0.787673604888223	4.49729497235057	-7.16579326471963	3.71050733692695e-11	4.9075516608933e-10	14.9416777643509
PAN3	-0.725462356998065	4.54311890082322	-7.16555649094665	3.71523570440115e-11	4.91016558799446e-10	14.9404351129684
TMX3	-0.720688337309911	4.17407522849896	-7.16472262779504	3.73193541413611e-11	4.92858561502712e-10	14.9360589313163
RBM41	-0.698801626711428	3.45626151171086	-7.1644210045513	3.73799425659421e-11	4.93293591169777e-10	14.934476046588
RSL1D1	-0.556788611549043	6.61482504565611	-7.16321533603169	3.76231034364735e-11	4.96135559137886e-10	14.928149145291
SMC6	-0.59386804427519	3.79950784691984	-7.16211504080661	3.78463768583533e-11	4.98711267287105e-10	14.9223756382473
MAIP1	-0.495040970107141	5.37260919645535	-7.16040356868569	3.81962771540964e-11	5.02950536519106e-10	14.9133959667395
ZNF749	-0.584390948385907	2.76349016040406	-7.15864465740614	3.85592082482829e-11	5.07355010004325e-10	14.9041684393989
SSRP1	-0.542315917653669	6.54078013904982	-7.15652797945949	3.90004824851603e-11	5.12783057111445e-10	14.8930654175824
DFFB	-0.722106147444849	3.20295033356514	-7.15499892709733	3.93223536722093e-11	5.16634340367864e-10	14.885045738415
SAR1B	-0.58082084606902	4.52761404847747	-7.15352174585579	3.96357992507003e-11	5.20099713471291e-10	14.877298878503
OTUD3	-0.822611000664561	2.90003651805304	-7.15348131658897	3.96444126398921e-11	5.20099713471291e-10	14.8770868636872
ATF2	-0.542619917033899	5.0214212924007	-7.15246779896326	3.98609465741229e-11	5.22243663707381e-10	14.8717720668914
SLC30A5	-0.497322954813226	5.20218416828431	-7.15244245855245	3.98663754046325e-11	5.22243663707381e-10	14.8716391885386
NUDCD1	-0.774941619417191	4.51084523967312	-7.15127116311364	4.01181084526909e-11	5.25155752760756e-10	14.8654974685267
POLR2D	-0.459969487607482	4.66793293471029	-7.15067791662082	4.02462069255248e-11	5.26446351880655e-10	14.8623869439711
AK3	-0.650765824968484	6.0899006638102	-7.14886455931028	4.06402735101733e-11	5.31211545764478e-10	14.8528798544264
USF3	-0.603148704230899	3.56263298388835	-7.14720979681213	4.10032024754657e-11	5.35563058980424e-10	14.8442052341506
MED17	-0.482732771825804	3.51702153538914	-7.14686223066804	4.1079838208745e-11	5.36171524009092e-10	14.8423833374999
NEMP1	-0.8924164063646	4.39248235573862	-7.14554916976505	4.13706383086046e-11	5.39572316302722e-10	14.8355008176943
NIF3L1	-0.504959392671934	5.54696300106643	-7.14500037085455	4.14927814710957e-11	5.40770056250759e-10	14.8326244176153
CCDC43	-0.507830437726497	5.04137797214222	-7.14438728191034	4.16296549090156e-11	5.42157885318727e-10	14.8294111791016
CENPI	-0.828684735789826	2.75966601191585	-7.14408241415852	4.16978833527074e-11	5.42650353595189e-10	14.8278133958228
TYW1	-0.593117280264265	4.6221294698312	-7.13938702229875	4.2762765969676e-11	5.56013329847452e-10	14.8032093319991
GOLGB1	-0.676289927816072	5.51811680349251	-7.13928135932862	4.27870363121036e-11	5.56013329847452e-10	14.8026557407304
FAM111B	-1.01290286604352	3.99247362328818	-7.13609257633972	4.35259270803917e-11	5.65203486876528e-10	14.7859508255552
GOPC	-0.578121273011798	4.91767414729438	-7.1359010537188	4.35707051999582e-11	5.65373470674657e-10	14.7849476174581
YME1L1	-0.536838506680413	6.11776174177425	-7.13548814628628	4.36673982068974e-11	5.662163654124e-10	14.7827848242244
TRIM52	-0.624618175746305	2.51633116701909	-7.13471570247662	4.38488559025043e-11	5.67866302252767e-10	14.7787389513658
PPID	-0.653701421279534	5.44039800165138	-7.13467559236591	4.38582986494963e-11	5.67866302252767e-10	14.7785288699859
DSN1	-0.725734076783644	5.04867920930539	-7.13258950705957	4.43521868137760e-11	5.738446099575e-10	14.7676035211248
SUCLA2	-0.595310203224423	5.50152326770425	-7.13042704476569	4.48699605980238e-11	5.80123070282566e-10	14.7562797544433
TDG	-0.586953327928552	4.51526050858941	-7.12835778776098	4.53710099049886e-11	5.86176364029548e-10	14.7454455727229
RWDD2A	-0.580672047956082	2.9497579167611	-7.12607163093253	4.59310111720622e-11	5.92974968587278e-10	14.7334774732776
YLPM1	-0.52931968945268	4.13082873952268	-7.12593902352838	4.59637025869413e-11	5.92974968587278e-10	14.7327833250678
UGGT2	-0.679715719670409	3.28860934473341	-7.12485149045374	4.6232678934804e-11	5.96014058926859e-10	14.7270907419774
TSEN15	-0.567001839685643	5.67115829608439	-7.12416008022367	4.64044917518079e-11	5.97797069917514e-10	14.7234718373203
DMTF1	-0.770402805043285	3.88580444601616	-7.12353388645758	4.6560643059497e-11	5.99375897162731e-10	14.7201944245623
TMEM167A	-0.603035675260895	5.92958263682838	-7.12236440033964	4.68536649032387e-11	6.02713114061705e-10	14.7140738576406
DENND1B	-0.663259117539324	2.83731513510269	-7.12188387075414	4.69745921620217e-11	6.03833338151867e-10	14.7115591182834
MRPL45	-0.550562769278068	6.40538272696779	-7.12129234438398	4.7123875894932e-11	6.05316194180977e-10	14.7084636131159
FAM98A	-0.454614966623335	5.22003998930011	-7.11893841172752	4.77225987604844e-11	6.12565904377383e-10	14.6961464962432
IWS1	-0.501177765969193	5.54511414920129	-7.11784639828305	4.80028994572363e-11	6.15720871399e-10	14.6904331125707
INTS13	-0.799678723310933	5.07090282492375	-7.11584897853619	4.85198187404869e-11	6.21875682178614e-10	14.6799837397804
ADSS2	-0.523075913672221	5.84819159493298	-7.1157235926573	4.85524506935775e-11	6.21875682178614e-10	14.6793278378493
RRM2B	-0.745817971238818	4.65113850016829	-7.11316617606773	4.92227772963116e-11	6.30009176844183e-10	14.6659510123642
PPP6R3	-0.59020046486208	5.67785257745738	-7.10991192978281	5.00889895079073e-11	6.40636380501851e-10	14.6489326366126
HMG20A	-0.625872900567733	3.58968161526219	-7.1095174891727	5.01949997360514e-11	6.41532367686698e-10	14.6468701240567
ACP1	-0.493452380656953	6.06907544635054	-7.10802720515374	5.05975352809433e-11	6.46214190753465e-10	14.6390779834847
CEP120	-0.585929372701126	3.8029910848696	-7.10661581970333	5.09817006819816e-11	6.50654866643717e-10	14.6316990871735
ZNF468	-0.962617196019639	4.17926577499483	-7.10315800550292	5.19351094387328e-11	6.61989639450189e-10	14.6136241434565
CCT8	-0.599769140963225	7.34152762291876	-7.10312592707441	5.19440362756566e-11	6.61989639450189e-10	14.6134564802208
SUPT7L	-0.440316717685217	4.89403224144617	-7.1020282553429	5.2250413584078e-11	6.65418900190663e-10	14.6077195328122
PAQR3	-0.620034487034915	2.49689191358653	-7.0989522954245	5.31185088169532e-11	6.75991750579228e-10	14.5916453629551
RTCB	-0.50621972425259	6.41935603215168	-7.09519404751402	5.41985251398333e-11	6.89244537095443e-10	14.5720102172711
CEP43	-0.633830045281051	2.16160225900939	-7.09421200760849	5.44842942587531e-11	6.92385169632958e-10	14.5668803163192
MAPKAPK5	-0.48077594170235	3.53043271340374	-7.09206974298035	5.5112860811867e-11	6.9987449295753e-10	14.5556908972797
PHF6	-0.80618473174197	3.94470513015806	-7.08949281260806	5.58784645134511e-11	7.0909215067496e-10	14.5422332715301
VMA21	-0.713156444723951	5.31505528748924	-7.0879878331202	5.63304442670918e-11	7.14319677763647e-10	14.5343748212541
MOB4	-0.525677064917843	5.12481432701894	-7.08781062758373	5.63839003158745e-11	7.14489736815222e-10	14.533449571221
PCID2	-0.596000787736522	4.50311606928537	-7.08690121427998	5.66590248893417e-11	7.17466516732174e-10	14.5287013899437
TIPIN	-0.590585739503763	3.60576663057027	-7.08612033960589	5.68963210528954e-11	7.19960397323234e-10	14.5246245591362
ARHGAP5	-0.693840920066899	5.35564212920039	-7.0741379773781	6.0663177085931e-11	7.67081789912955e-10	14.4620932596373
CCNA2	-0.893076332162086	5.9065908254105	-7.07290248671354	6.10653161399964e-11	7.71619950828482e-10	14.4556485828621
AMD1	-0.570954587534318	5.77149516568098	-7.07175746584627	6.14403596390495e-11	7.75562327220125e-10	14.4496763023997
CBR4	-0.672652214523661	3.78639868210337	-7.07168476495039	6.14642490017519e-11	7.75562327220125e-10	14.4492971195313
SYNRG	-0.52170700582835	3.77676717563958	-7.07094860986741	6.17066656445742e-11	7.78070903484447e-10	14.4454576926416
WWP1	-0.683819322563628	5.38640549015902	-7.06741788668968	6.28825319491345e-11	7.92337665986199e-10	14.4270458112055
ERCC6L	-0.828937153573788	2.79152557292189	-7.06690377403591	6.30555878062129e-11	7.93957514212033e-10	14.4243652024731
ELF2	-0.448617278739497	3.85826603628977	-7.06666958773319	6.31345733650661e-11	7.94391437221093e-10	14.4231441744356
CENPU	-0.888210682773322	4.5064907790894	-7.06514872305117	6.36499098195338e-11	7.99994907375003e-10	14.4152149822964
RASA2	-0.600233518330319	3.80475901603737	-7.06509089351561	6.3669586844104e-11	7.99994907375003e-10	14.4149134978741
PRPF3	-0.58551238573728	4.63772418178893	-7.0643073975128	6.39367716012064e-11	8.0278668466483e-10	14.4108289913558
MED14	-0.692224493734924	5.28227189621952	-7.06410011175657	6.40076445170082e-11	8.0311138781467e-10	14.4097484094133
PAN2	-0.74314888191728	3.95255107872812	-7.0638374124573	6.40975753745019e-11	8.0367458877854e-10	14.4083789781105
PDPK1	-0.572788896525051	3.75852748478689	-7.06344613133253	6.42317556606997e-11	8.04791421698176e-10	14.4063393047683
CMTR2	-0.706520812233643	3.92218698845596	-7.06300616685498	6.4382962229226e-11	8.06119868136035e-10	14.4040459190051
UBE3D	-0.549807960676667	1.90334866599578	-7.06262081184827	6.45156895763224e-11	8.07215240828012e-10	14.4020372500499
EME1	-0.756384163377082	2.58795586964884	-7.06173159961731	6.48229924610843e-11	8.1049182304882e-10	14.3974024175763
THUMPD2	-0.622415049930702	3.54979509552813	-7.05724358036771	6.6396216766995e-11	8.29580741986503e-10	14.3740138204286
KYAT3	-0.663891630635399	5.29937874606367	-7.05537834252696	6.70610986742584e-11	8.37301695273701e-10	14.3642955254908
HNRNPM	-0.420325682204385	6.85925894645478	-7.05517060583639	6.713555432712e-11	8.37645147066066e-10	14.3632132483149
ZNF621	-0.655101926650625	3.4337429255127	-7.05288490315672	6.79601942201038e-11	8.47341569025222e-10	14.3513060868455
TMEM126A	-0.598841283351356	6.16293138093313	-7.0497955902139	6.90906868946006e-11	8.6083522037253e-10	14.3352155306338
CNTRL	-0.690381456296079	3.14051705538821	-7.04940537568138	6.92347958981653e-11	8.62028770701371e-10	14.3331833552532
POLR3A	-0.652320199425946	3.78581462486735	-7.04711856653017	7.00853204653839e-11	8.72009963558842e-10	14.3212751012412
USP32	-0.580015301808317	3.95356172672829	-7.04591164372261	7.05383603936474e-11	8.77035140169656e-10	14.3149909593156
PPP1R8	-0.397191246466579	5.61351597643241	-7.04573601388805	7.06045268826855e-11	8.77246496268019e-10	14.3140765422485
RAB3GAP1	-0.478609045446782	5.06453448069041	-7.04376631863244	7.13507999525846e-11	8.85901859954081e-10	14.3038220700949
HSPA14	-0.65607527935064	4.68013962415148	-7.04140064816232	7.22574058289857e-11	8.96534516551296e-10	14.2915079239939
VRK1	-0.709841892843747	4.46116734367425	-7.04120085809925	7.2334491369883e-11	8.96867265477034e-10	14.2904680375561
SCO1	-0.539685303234827	3.90602491537296	-7.0383439389688	7.34457130076447e-11	9.10012785751664e-10	14.2755996235864
WAC	-0.530030894939531	5.48062448132611	-7.03759469037611	7.37399201300901e-11	9.13024049244322e-10	14.271700750267
HIPK3	-0.659983874190323	5.55598376392352	-7.03639740855825	7.42124749593028e-11	9.18237848976339e-10	14.2654708559928
C5orf22	-0.674424646979825	4.88256980526883	-7.03576145255463	7.44646956428629e-11	9.20720096784449e-10	14.2621619522438
ORC1	-0.83842727038321	3.7503205409882	-7.0347956115485	7.48493696417911e-11	9.24835493870386e-10	14.2571369193881
CERS6	-0.897364496282999	5.01992978595064	-7.03340616031555	7.54062046236717e-11	9.31070936259897e-10	14.2499085294999
DTWD1	-0.52612622516981	2.36125444923948	-7.03282151910725	7.56417263192649e-11	9.33333112716683e-10	14.2468672359944
AKAP1	-0.622933146426993	6.39338496257627	-7.0326546789202	7.57090707888118e-11	9.33518480313739e-10	14.2459993585455
ARL1	-0.52373090164422	6.0573319133531	-7.032032307591	7.59608118759159e-11	9.35784711582779e-10	14.2427619644164
EXOSC3	-0.502406879173394	4.44406212682531	-7.03194113165062	7.59977607377786e-11	9.35784711582779e-10	14.2422877053589
UBA2	-0.602858576219554	6.29934012272143	-7.03120367703327	7.62972660390878e-11	9.38824703909934e-10	14.2384518841755
CBX3	-0.656604500604633	7.08496271652831	-7.02993873035329	7.68137216874907e-11	9.44528202858862e-10	14.2318727995335
NUMB	-0.471671484383921	4.97785631379652	-7.0295683420222	7.6965597409198e-11	9.45743931800903e-10	14.2299464894156
TMEM30A	-0.6168976063378	6.62120265931969	-7.02894972360857	7.72199203198504e-11	9.48215979591721e-10	14.2267292970765
EXOSC2	-0.547170268058501	4.49981932050875	-7.0281632720736	7.75444408009298e-11	9.51546019786925e-10	14.222639467414
KLHL18	-0.547270869906388	3.55745427338223	-7.0277679557299	7.77080721679635e-11	9.52898572935261e-10	14.2205837641717
TBP	-0.454472423291651	4.75056318894179	-7.02677796655594	7.81193518712125e-11	9.57283980828416e-10	14.2154359192689
KCTD20	-0.614480661786335	5.24771366934489	-7.02495050483879	7.88842065066654e-11	9.65993145155747e-10	14.205934219658
ORC2	-0.559308121665289	4.41961610203276	-7.02148308539459	8.03558301319822e-11	9.83339314962159e-10	14.1879090070081
DLGAP5	-0.886158905432115	4.66255560306046	-7.01766475969903	8.2007773188165e-11	1.00286681920716e-09	14.1680645979387
ZNF765	-0.610500524417856	2.34284867642914	-7.01722818063545	8.21987769562532e-11	1.00451409483114e-09	14.1657959636336
UMPS	-0.536770770095574	4.08817425890759	-7.01648449944926	8.25251506192806e-11	1.00781227744641e-09	14.1619316645741
MRPS27	-0.635070281019361	4.93349903735022	-7.01468365761879	8.33207850170097e-11	1.01666222230867e-09	14.1525749921026
OMA1	-0.559367172049957	3.94765212093923	-7.01458679315091	8.33637950475048e-11	1.01666222230867e-09	14.1520717442311
SLC35A3	-0.87503529900204	5.3723207890616	-7.01440156797947	8.34461003199309e-11	1.01697084829796e-09	14.1511094381477
MATR3	-0.468644080078429	1.40990683232556	-7.01339290718351	8.38957120918802e-11	1.02175241989306e-09	14.1458693271307
NPM1	-0.686067698269282	8.60737337993953	-7.01149566554979	8.47479034704009e-11	1.03142707620661e-09	14.1360139225104
ZNF782	-0.552296346796936	2.21249361542827	-7.01060438195617	8.51511914220147e-11	1.0356288734503e-09	14.1313845094814
MMGT1	-0.721289810308797	5.53716828879747	-7.00974100645344	8.55436590015582e-11	1.03969343590313e-09	14.1269003254482
SLC25A15	-0.810002199672789	4.0711954635829	-7.00731068774288	8.66580373464873e-11	1.05252055979307e-09	14.1142792163085
TDRD7	-0.645386603185094	4.44429847910714	-7.00635523241099	8.71000603947681e-11	1.05716957657378e-09	14.1093179349502
CCDC112	-0.758376151276204	3.77260100629264	-7.00570932734763	8.74001369330191e-11	1.06009057998567e-09	14.1059642048546
CDK13	-0.502346472546725	4.88057400391439	-7.00415242098501	8.81276532105466e-11	1.06818857920012e-09	14.0978809026141
NOM1	-0.633589873449625	3.77572865092665	-7.00301654663649	8.86621993184848e-11	1.07393819432478e-09	14.0919841060781
DNAJC25	-0.546327082512576	3.88392533117497	-7.0025375629411	8.88885694653482e-11	1.07594969905071e-09	14.0894976413657
TTC5	-0.447093602702296	2.69441119366231	-7.00107122162622	8.95851249910553e-11	1.08364596616299e-09	14.081886191694
MRPS25	-0.60126235471537	4.71265190502413	-6.9995923064344	9.02931143947054e-11	1.09147001831323e-09	14.0742102572251
FXR1	-0.63291290825384	4.67167278709124	-6.99915248121197	9.05047326860028e-11	1.09328736667817e-09	14.0719276077108
YTHDF2	-0.417983604291122	6.28553225982296	-6.99798958793861	9.10666121576711e-11	1.09933051022812e-09	14.0658926417637
MYO6	-0.727558544319646	5.81263238695666	-6.99734010190295	9.13819249228077e-11	1.10168003159755e-09	14.0625222725348
DONSON	-0.676142628740535	4.19382467085579	-6.99733432305665	9.13847352743179e-11	1.10168003159755e-09	14.0624922851265
NSF	-0.643134260463944	5.41998560884706	-6.99038496392662	9.48268565484863e-11	1.14240430421208e-09	14.0264395968444
KDM4C	-0.550525919482559	2.60707299307013	-6.98711343369541	9.64913254240073e-11	1.16167221876865e-09	14.0094732051835
FAM117B	-0.680728678330851	4.02396027999033	-6.98374600589246	9.82347213878618e-11	1.18171838786106e-09	13.9920135194652
ZNF322	-0.558751789763852	2.46228035296467	-6.98364235628924	9.82888738698468e-11	1.18171838786106e-09	13.9914761744506
POLE3	-0.487261140281627	6.59906127664466	-6.98276812168277	9.87467987275971e-11	1.18642450026787e-09	13.9869440819814
ATP6V0A2	-0.501454210832418	3.00285892512038	-6.98192770958254	9.91889935976295e-11	1.19093541303426e-09	13.9825875883069
RBM33	-0.571964871430959	3.85209524730634	-6.97700355883352	1.01819484300016e-10	1.2216968654209e-09	13.9570671148309
HNRNPC	-0.366794612791323	7.29135737504037	-6.97534898211146	1.02718735094691e-10	1.23165838142438e-09	13.9484938852467
OGA	-0.582615910114776	5.56594190510695	-6.97086223847975	1.05196913804749e-10	1.26052608200425e-09	13.9252507092772
FANCB	-0.721334565046828	1.88075305622883	-6.96939439848636	1.06020399148793e-10	1.26954091383406e-09	13.9176482806293
TMEM181	-0.732396958691419	5.6500387448991	-6.96896474674891	1.06262643944238e-10	1.27158825838571e-09	13.9154231202294
ADPGK	-0.525688808029122	4.96677540781764	-6.96671491425386	1.07540090628175e-10	1.28601226339671e-09	13.9037723637664
IRAK1BP1	-0.663786012528045	2.04927504308894	-6.96562686425913	1.08163310752002e-10	1.29259865401019e-09	13.8981385572614
LETMD1	-0.58901990642945	4.82089709181328	-6.96481303079499	1.08631793919374e-10	1.29732829123793e-09	13.8939248959614
PARP4	-0.774728145076928	6.42058311948199	-6.96336508096666	1.0947026571236e-10	1.30646721126416e-09	13.8864286626234
APTX	-0.533753401697733	4.30647963932252	-6.96219317309534	1.1015356564624e-10	1.31374326086913e-09	13.8803620945026
TSSK4	-0.637419064572607	1.79947397266118	-6.9602095905669	1.11319736897808e-10	1.32676469320687e-09	13.8700949019665
NKRF	-0.640330205713965	3.70406048200784	-6.95683533353043	1.13331577046755e-10	1.34938387179261e-09	13.8526327513575
KANSL2	-0.495228137463202	4.57265624390334	-6.95677343473477	1.13368816490142e-10	1.34938387179261e-09	13.8523124570442
COG5	-0.606998394951858	4.25817075261552	-6.95521347544863	1.1431131652444e-10	1.35969500628604e-09	13.8442409342104
MRPL44	-0.502438100668013	5.81875052364557	-6.95452549345319	1.14729438090253e-10	1.36375925010413e-09	13.8406814678943
GEMIN5	-0.626238817541759	4.2543582032477	-6.95286621564725	1.15744089530189e-10	1.37490415805435e-09	13.832097442757
ZNF783	-0.615598181061081	2.94286481330549	-6.94583345607037	1.20143919813574e-10	1.42621943933053e-09	13.7957256744039
TAF1A	-0.657937220081107	3.14895184967457	-6.94038017493346	1.23668920263863e-10	1.46708834797063e-09	13.7675350426936
KIAA0100	-0.709547589430366	5.92992368202182	-6.9402425431296	1.23759194168372e-10	1.46718374907116e-09	13.7668236985874
EFR3A	-0.588742602683649	5.93204112926408	-6.93892017637865	1.24629868921129e-10	1.47652464893147e-09	13.7599894560915
PUS10	-0.591013432235718	2.44932332641234	-6.934941609601	1.27286082884622e-10	1.50699289371428e-09	13.7394313325863
SF3A3	-0.418264658500306	5.74990418557914	-6.93453297635052	1.27562044350037e-10	1.50925861756855e-09	13.7373201640727
MRPS22	-0.510057658673924	4.68436807586697	-6.93389065245638	1.27997018271677e-10	1.51340145792131e-09	13.7340017768128
RALGAPA1	-0.585080584286755	2.98906473549098	-6.93318487295666	1.28476652434803e-10	1.5180665117495e-09	13.7303557384534
RNF38	-0.623397268006672	4.77269611501638	-6.9327989005489	1.28739702061809e-10	1.51943016472272e-09	13.7283618924676
RBL2	-0.664578555048032	4.95100092722799	-6.93276565964538	1.28762381406835e-10	1.51943016472272e-09	13.7281901800511
MAN1A2	-0.501108679957468	4.87785655452379	-6.93247307154181	1.28962176404511e-10	1.52078199035644e-09	13.7266787762299
TFDP1	-0.632054959688086	6.96047742089308	-6.93186390867866	1.29379128421903e-10	1.52469115541849e-09	13.7235321630805
POLD3	-0.838690227056396	4.61826737024909	-6.93150991259162	1.29622038375647e-10	1.5265454842893e-09	13.7217036691316
PAXIP1	-0.579294943991575	3.47081367025417	-6.93084790532585	1.30077512875139e-10	1.53089906643683e-09	13.7182843303255
ANKRD13C	-0.485939600209294	4.3740017676156	-6.93072145365381	1.30164693793888e-10	1.53091527137149e-09	13.7176312121346
S100PBP	-0.475777631438384	3.16897658035703	-6.92873524747598	1.31541659601923e-10	1.54609110053854e-09	13.707373301816
GALK2	-0.527715090808001	3.26802114511135	-6.92832101912584	1.31830636782144e-10	1.54846755856946e-09	13.7052341712334
USP10	-0.462609263767812	6.21351922198866	-6.92747038305663	1.32426030854059e-10	1.55443765953823e-09	13.7008415706055
ZNF292	-0.786990452049971	3.93183324682867	-6.92513647610685	1.34073295849984e-10	1.57273881956306e-09	13.6887908722905
CUL1	-0.549797249754552	6.04888231023589	-6.92228719847067	1.36111755087386e-10	1.59560179649747e-09	13.6740818695266
ATXN3	-0.426202319523235	2.05570592373562	-6.92215855755291	1.3620450716916e-10	1.59564072023123e-09	13.6734178490503
ERCC3	-0.473950867482738	4.21501843304362	-6.92119154463608	1.36903739031082e-10	1.60277986338095e-09	13.668426503451
AVL9	-0.600701227007288	4.40972604985978	-6.92079262710123	1.37193221602756e-10	1.60511571136811e-09	13.6663675462216
RBM6	-0.695131327713502	4.55617212702897	-6.91941738515793	1.3819583461571e-10	1.61578642281356e-09	13.6592698761934
POLR3B	-0.603531411347018	3.59542355883924	-6.91823764155937	1.39061683087234e-10	1.62484515366236e-09	13.6531817351739
DKC1	-0.64890224941808	6.27086768101454	-6.91661612867434	1.40260505348629e-10	1.6377800631088e-09	13.6448146533681
SMYD2	-0.55180116983802	4.54716830829398	-6.91592348747452	1.40775696117053e-10	1.64272071296302e-09	13.6412408882057
PSIP1	-0.717358536893192	4.97826837123665	-6.9148266882602	1.41595326360302e-10	1.65120510648399e-09	13.6355821834731
C12orf29	-0.569448357204482	3.44599996894503	-6.91353833988649	1.4256411927076e-10	1.66141673156689e-09	13.6289357882277
NCOA6	-0.60655894038063	5.37649991526965	-6.91295143084744	1.4300762128824e-10	1.66549737534254e-09	13.6259082160411
SLC30A1	-0.658156486404184	5.01744418954031	-6.91147681978499	1.44127941484359e-10	1.6771154613262e-09	13.6183019914119
KIF2A	-0.720708500860366	4.5158136924162	-6.91139126985074	1.44193202425423e-10	1.6771154613262e-09	13.6178607390148
TRIM2	-1.03079432221359	5.47639921131652	-6.91071151005621	1.44712788577924e-10	1.68206226306666e-09	13.6143547466386
STAG2	-0.600143373692383	5.80527229587136	-6.91014092538802	1.45150351538029e-10	1.68604985165463e-09	13.6114119778645
CD2AP	-0.739509140925469	6.26426621583112	-6.90806836819197	1.46750746422045e-10	1.70353078572683e-09	13.6007238552122
ORC6	-0.799037136181679	3.26220059160533	-6.90765029878736	1.47075678048055e-10	1.70619261881235e-09	13.5985680748479
RPRD1A	-0.758741341242461	4.59068562466459	-6.9054061899163	1.48832020341725e-10	1.72544568351986e-09	13.5869974030257
DR1	-0.403177164320219	4.66494895070826	-6.90344017371427	1.50387720939684e-10	1.74234916688691e-09	13.5768621143995
TYW3	-0.585040277195825	4.21252878777915	-6.90316686047976	1.5060525979233e-10	1.74373721298816e-09	13.5754532319305
BRAF	-0.562335497061881	3.5068044847172	-6.89996646727477	1.53175790225694e-10	1.77191272910653e-09	13.558957817472
CCNL1	-0.766871013136412	5.12296619176185	-6.89979059637104	1.53318297088985e-10	1.77191272910653e-09	13.5580514565514
PNO1	-0.496166955832605	5.24343721550192	-6.89976790690209	1.53336691724049e-10	1.77191272910653e-09	13.5579345258899
TMEM38B	-0.776540218460559	4.23351540120155	-6.89958479694165	1.534852210149e-10	1.77248110896301e-09	13.5569908717941
CSE1L	-0.76254599391958	7.27154416800339	-6.89754657587925	1.55148140567881e-10	1.79052595343605e-09	13.5464877733032
PRPSAP2	-0.49998092829037	4.10961197952069	-6.89590404963832	1.5650115719002e-10	1.80497326863887e-09	13.5380248397501
RINT1	-0.665075152507715	4.42213792574671	-6.89479015275823	1.57425341765495e-10	1.81445926859171e-09	13.532286179845
ZC3HAV1	-0.451487485601116	5.24166524680677	-6.89327776566552	1.58688777197601e-10	1.82784064735933e-09	13.5244952846489
ZDHHC20	-0.740267842730712	6.53049130353397	-6.89296980574187	1.58947268362381e-10	1.82963687878814e-09	13.5229089671859
FAM8A1	-0.651047128211157	5.2913809217393	-6.89175323972187	1.5997248360834e-10	1.84025083980658e-09	13.5166427173184
ZNF17	-0.474721607397052	2.48000179518779	-6.89160020398436	1.60101910084239e-10	1.84055301528544e-09	13.5158545046087
RRP8	-0.421265170938996	3.23044568202326	-6.89106133789898	1.60558467141759e-10	1.84461311702721e-09	13.5130791365658
NFRKB	-0.594191644479368	4.51899239235734	-6.89093660199835	1.60664333330775e-10	1.84464159284922e-09	13.5124367139803
CCNG1	-0.815006805466814	6.67997343734729	-6.89052713621001	1.61012340863762e-10	1.84744835092684e-09	13.5103278984877
C6orf120	-0.559022907608488	5.15428896271102	-6.8902072806214	1.61284705728157e-10	1.84938413856156e-09	13.508680633474
IFT88	-0.700836164862456	3.07975298230947	-6.88963977971731	1.61769066471185e-10	1.85374674629343e-09	13.5057580819311
RNPC3	-0.577474670801059	2.66845850007614	-6.88859802964793	1.62661938150571e-10	1.86278196436616e-09	13.5003935241459
MRPL3	-0.483959754884864	7.358000445965	-6.8883250297136	1.62896726567967e-10	1.86427414716207e-09	13.4989877604834
ZBTB25	-0.538551982159067	2.58340093303409	-6.88605334633742	1.64863463797966e-10	1.88557302633545e-09	13.4872912141519
IPO9	-0.506509789087488	5.14629054960907	-6.88210450888772	1.68338158785526e-10	1.92286495704326e-09	13.4669638331503
NANP	-0.626679781214323	3.33119031305103	-6.88198515651072	1.68444298205753e-10	1.92286495704326e-09	13.4663495348512
ZNF398	-0.565121252759607	3.98279843884208	-6.88198170642825	1.68447367327576e-10	1.92286495704326e-09	13.4663317775981
ZNF180	-0.55534296937061	2.91924451335301	-6.87907944724919	1.71048809425786e-10	1.95131256890977e-09	13.4513956917014
ETNK1	-0.900218294070017	5.48563953101494	-6.87829034664208	1.7176295154357e-10	1.95820740028139e-09	13.4473352348293
RBMX	-0.450194773062022	6.85577809890051	-6.87736531971434	1.72603856103668e-10	1.96653767599083e-09	13.4425756407821
ATG4C	-0.475550189403454	3.88048064243829	-6.87703871162745	1.72901731994138e-10	1.96867434731296e-09	13.4408952017502
COPB2	-0.554128009583981	6.38526670005137	-6.87680466825138	1.73115498277242e-10	1.96985122465724e-09	13.4396910440972
AKAP8	-0.475802874274356	4.89727083488089	-6.87619709814078	1.73671648077764e-10	1.97492004142987e-09	13.4365651796662
FKBP3	-0.70078187339121	5.81550801824256	-6.87465153711667	1.75094366315304e-10	1.98983037184564e-09	13.4286141025187
MED28	-0.445815109282532	4.04931349022613	-6.87310640202215	1.76528191291205e-10	2.0036281743939e-09	13.4206661082916
TNKS	-0.666556922688214	3.70260334991271	-6.87310113836542	1.76533095513239e-10	2.0036281743939e-09	13.4206390341812
TCEANC2	-0.413255594214218	2.28231797962514	-6.87100821254538	1.78493799987058e-10	2.02459401104201e-09	13.4098746951696
GOLGA1	-0.50455335496738	4.25329443157006	-6.87063225856691	1.78848273403401e-10	2.02732585391581e-09	13.4079412616178
EIF3E	-0.722370884321029	7.54126411122961	-6.87032283230351	1.79140541476591e-10	2.02934954985735e-09	13.4063500024528
CNOT8	-0.467827202875951	5.44743748227516	-6.8684319580483	1.80936834503307e-10	2.0483978434061e-09	13.3966267481257
CYB5RL	-0.544987098404754	1.96306544237399	-6.86784997193158	1.81493279547346e-10	2.05339447919071e-09	13.3936343280852
IFT80	-0.695880062232504	2.81112442469661	-6.86732793339536	1.81993844802553e-10	2.05775296512494e-09	13.3909502506236
METTL17	-0.572765663652518	4.26829676880188	-6.86701532592584	1.82294245718749e-10	2.05984416220008e-09	13.3893430183668
CIT	-0.688597470955212	3.23070333590396	-6.86656090652901	1.82731794191203e-10	2.06348143794902e-09	13.3870067430317
LRRCC1	-0.866010014103837	4.24468916231376	-6.86554051263627	1.83718085532159e-10	2.07330681977532e-09	13.3817609434608
LIG3	-0.593998643386411	3.20537308014638	-6.86419273532514	1.85028876744243e-10	2.08677953152388e-09	13.3748326779285
RP3-382I10.7	-0.307070987154743	0.449479932299926	-6.86336985301619	1.85833711389352e-10	2.09453258282301e-09	13.3706029760351
STRAP	-0.63627237014616	7.41455838451548	-6.86229225719245	1.86892900617847e-10	2.10514086668159e-09	13.3650644034922
PHKB	-0.602572556436051	4.47037520331551	-6.86202682586896	1.87154711382e-10	2.10675984888179e-09	13.3637002197957
MBNL1	-0.54703639347746	5.9239199912942	-6.86068634629476	1.88482447076149e-10	2.12036810891087e-09	13.3568112315138
CWC27	-0.519607077709594	4.30743625240355	-6.85786831712365	1.91304076832839e-10	2.15075446682515e-09	13.3423310226921
SYNJ1	-0.565551058270334	3.03129416976813	-6.85730557614946	1.91872510732813e-10	2.15485294552544e-09	13.3394397818678
SMYD4	-0.456303861890103	2.93007387668421	-6.8572683479034	1.9191017433247e-10	2.15485294552544e-09	13.3392485154223
CSTF1	-0.504936620386569	5.06355644357887	-6.85643938820781	1.92750720877752e-10	2.16292978735902e-09	13.3349897287791
NVL	-0.543128541946818	3.95385698686156	-6.85539223876541	1.93817702812641e-10	2.17296574790595e-09	13.3296103594946
STXBP5	-0.709342245927706	3.56130995824629	-6.85532280246457	1.93888659940941e-10	2.17296574790595e-09	13.3292536689933
ZYG11B	-0.546967786580752	4.21231273639246	-6.85470784026495	1.94518211498275e-10	2.17865281202274e-09	13.3260947206595
CILK1	-0.678560571002254	4.73441223564253	-6.85266277249613	1.96626342461102e-10	2.20088281191404e-09	13.3155906035058
ZNF652	-0.540839880869456	4.3873193195219	-6.85140168193374	1.97937544518374e-10	2.21417032557795e-09	13.3091140256356
PDCD2	-0.507044890163395	4.85657803086968	-6.84970670204486	1.99713480779887e-10	2.23263654390649e-09	13.3004100660933
DELE1	-0.501189662443293	4.8562257282346	-6.84746212791659	2.02089483595218e-10	2.25778369837563e-09	13.2888855264091
GTF3C2	-0.412335392827829	5.48626455815446	-6.84718838991262	2.02381152016511e-10	2.25962735561864e-09	13.2874801759397
C17orf75	-0.519495407957298	3.24635442949068	-6.84459583147013	2.0516421100078e-10	2.28926820054779e-09	13.2741715736355
BTBD10	-0.507958561947937	4.97148667947958	-6.84298770593666	2.06909447067978e-10	2.30729897161679e-09	13.2659177175349
SIRT5	-0.499417721268297	3.1982519908979	-6.84243014430605	2.07517961219285e-10	2.31230164748552e-09	13.2630562073889
SSX2IP	-0.711110198926538	3.6854328133612	-6.84233930882064	2.07617264839805e-10	2.31230164748552e-09	13.2625900338594
RFX3	-0.71445097993345	2.16108331041984	-6.84019397089877	2.09976283798907e-10	2.33711594232071e-09	13.2515809267333
PPFIA1	-0.595356445594213	4.73535581665229	-6.83933876296628	2.1092402979797e-10	2.34620108457318e-09	13.2471927893763
WDR48	-0.5763981175585	4.17124177121593	-6.83536498256385	2.15383471632182e-10	2.39423146512615e-09	13.226806639544
WDR11	-0.622067211933108	4.19585341710778	-6.83525311039496	2.15510353827631e-10	2.39423146512615e-09	13.2262328031424
TBC1D15	-0.596327360234198	4.37573172300918	-6.83343573519408	2.17581931457698e-10	2.41574164347744e-09	13.2169114325904
PPP1CC	-0.418178105751982	6.55137637923681	-6.83292297776377	2.18169956135943e-10	2.42076390384173e-09	13.2142817105168
SLC35A5	-0.598126738233641	4.39893382548772	-6.83147306956378	2.1984119579307e-10	2.4377915570789e-09	13.2068462653435
CLSPN	-0.758151712120999	3.53116749738235	-6.83020554346364	2.21312558379737e-10	2.45258302273992e-09	13.2003467666569
MTFMT	-0.454874299061815	3.71989045347057	-6.8299806057219	2.21574682808257e-10	2.45396368135625e-09	13.1991934159941
MCM6	-0.674702894299362	5.67647062109804	-6.82789764274134	2.24016602152973e-10	2.47946911638545e-09	13.188514095994
MKI67	-0.942311921801262	5.98629897792774	-6.82579853487091	2.26504313285821e-10	2.50544944677348e-09	13.1777536631813
PGBD2	-0.542696991190875	3.01461758948838	-6.82491872317684	2.27555092657991e-10	2.51551298835432e-09	13.173244074702
ELP3	-0.574535873803385	4.21588296758293	-6.82419529668772	2.28422700346539e-10	2.52354044556219e-09	13.1695362785323
MED1	-0.726786732126284	4.85161089285903	-6.82332754066939	2.29467710065686e-10	2.53351663551484e-09	13.1650890082214
SPICE1	-0.577646868203492	3.0902581509613	-6.82211119368376	2.30940461965034e-10	2.54820019936928e-09	13.1588556814098
HINT3	-0.593027854112162	5.15456125446354	-6.82026434660589	2.33194474209456e-10	2.57148072240118e-09	13.149392348445
N6AMT1	-0.53867816844408	2.66627880456012	-6.81984668397754	2.33707219054461e-10	2.57554305272989e-09	13.1472524045278
NIPA2	-0.62899616697281	5.63168449132204	-6.81899976172984	2.34750363550469e-10	2.58544196695522e-09	13.1429133013622
EIF1AX	-0.691303725223331	6.33288598904698	-6.81539197747579	2.39245745419636e-10	2.63332670559972e-09	13.1244323084337
CEP55	-0.809598897029851	5.40702304326251	-6.81462055101326	2.40217928185024e-10	2.64090595675387e-09	13.120481292783
TOMM20	-0.701316651141926	7.6072617486251	-6.81461069370261	2.40230375956257e-10	2.64090595675387e-09	13.1204308080491
RPL7L1	-0.550580306682002	5.65326762643078	-6.81330437945816	2.4188562803662e-10	2.65584863281073e-09	13.1137407778373
CEP63	-0.437684099669892	2.81699460194257	-6.81330302819682	2.41887346055231e-10	2.65584863281073e-09	13.1137338579553
AEBP2	-0.605231591442426	4.54836741507718	-6.8118247541907	2.43774081245438e-10	2.67491830109539e-09	13.1061639531278
DYNC1LI2	-0.598479122025556	5.10721462957999	-6.8042527851545	2.53668316037247e-10	2.78177633358117e-09	13.0674026633646
RELCH	-0.683993104267525	4.01019089493718	-6.8036634942289	2.54454750883456e-10	2.7886865265741e-09	13.0643869695871
NOL9	-0.592736618466717	4.35883524630535	-6.80243154240778	2.56106625280897e-10	2.80506716283718e-09	13.0580828891954
SHLD3	-0.608564325558629	2.58737019123874	-6.80222882949639	2.56379446764307e-10	2.80633257004218e-09	13.0570456325847
TBCK	-0.491114562918506	3.08342666177191	-6.80114491665204	2.57843105900402e-10	2.82062335712752e-09	13.0514996521375
MTRF1	-0.740547908956126	3.47993907243211	-6.80030063310368	2.58988891684264e-10	2.83142144940603e-09	13.0471800765832
SLC44A1	-0.607888514100426	5.70620213219568	-6.79869051044238	2.61187949273302e-10	2.85371426266641e-09	13.038943021898
OXR1	-0.730924611118852	4.42307571721997	-6.79804997383845	2.62067888564564e-10	2.86157605126618e-09	13.0356664442439
HMGN4	-0.659396370656203	6.70982232433196	-6.79420860539201	2.67406685799473e-10	2.91808568075486e-09	13.016019736241
PATL1	-0.530015061530051	6.50974620243421	-6.79222025870438	2.70212126933578e-10	2.94689778040886e-09	13.0058525374758
WDR73	-0.402816561265204	1.73204258923916	-6.79157509374593	2.71128641983295e-10	2.95508688470736e-09	13.0025538801894
AGO1	-0.586698064569456	3.97268990251344	-6.79063419617323	2.72470772772665e-10	2.96790203162997e-09	12.9977434601549
TYMS	-0.811365138707217	5.86773947252209	-6.7896202357426	2.73924461913803e-10	2.98191595452476e-09	12.9925598792542
ZCCHC8	-0.478221431228091	3.51889606401213	-6.78915567053697	2.74593050762864e-10	2.98737147055549e-09	12.9901850548035
PCBD2	-0.514655169267961	2.63107140127647	-6.78872057665005	2.75220685330474e-10	2.99237505646941e-09	12.9879609605838
PSMD6	-0.417764707637593	4.52870844399649	-6.78593379139437	2.79274397356811e-10	3.03460036397091e-09	12.9737173110315
PPIP5K1	-0.569147153064224	3.09452600037324	-6.78333573567971	2.8310661157067e-10	3.07436893709306e-09	12.9604409652723
MAP3K4	-0.523029462135327	3.72873327936112	-6.78128437882266	2.86169041341508e-10	3.10573481485109e-09	12.9499601386552
DDX39B	-0.897721913199166	4.9593477188075	-6.77841079473267	2.90513985525426e-10	3.15001565867465e-09	12.9352810906241
C9orf64	-0.619266363182265	4.75746578668713	-6.77831849839129	2.90654613806586e-10	3.15001565867465e-09	12.9348096683965
MORC3	-0.558930831571092	4.29212297825225	-6.77823701366668	2.90778824674204e-10	3.15001565867465e-09	12.9343934714073
URB1	-0.705338129661034	3.93730929418915	-6.7773812695154	2.92086441389509e-10	3.16063362330384e-09	12.9300227677016
UBE2W	-0.573955211849855	3.94049064683169	-6.77736375599002	2.92113263357697e-10	3.16063362330384e-09	12.9299333205037
EIF3M	-0.545328363282092	6.08108862148348	-6.77701585555247	2.92646576815998e-10	3.16448498397032e-09	12.9281565056745
KLHL15	-0.63764685274718	3.01328857060245	-6.7760145710421	2.94186861092163e-10	3.17921379503717e-09	12.9230429539808
FCHO2	-0.746206032725174	4.66544732313567	-6.77444253469156	2.96621288277842e-10	3.20358173453587e-09	12.9150153547914
COA1	-0.43464474744238	3.65392983018341	-6.77180424241686	3.00751642502968e-10	3.24622553269084e-09	12.901545058509
COQ3	-0.706028656020154	4.4048677619585	-6.76894030387564	3.05299494698114e-10	3.29332139323081e-09	12.8869257147662
APPBP2	-0.503789631473572	3.8590514960448	-6.76880657365434	3.05513504377729e-10	3.29363863752715e-09	12.8862431487719
USPL1	-0.627381993515646	4.24051256127242	-6.7685720608157	3.05889154771538e-10	3.29569704072088e-09	12.8850461996945
DNAJC3	-0.662881040236248	6.01756907244564	-6.76704652800025	3.0834395093631e-10	3.32014047833775e-09	12.8772604262959
ORMDL1	-0.512428464576843	4.94893403445928	-6.76688644990619	3.08602662946825e-10	3.32092202189219e-09	12.8764434969858
ZBTB2	-0.450218074187946	4.78139947040157	-6.76567157270053	3.10573092425974e-10	3.34011158231720e-09	12.8702439149704
RIC8B	-0.520339081525467	3.14631871040128	-6.76379323239482	3.1364405866325e-10	3.3711068040179e-09	12.8606597659085
SPCS3	-0.563498458908994	6.11369336772134	-6.76224805696373	3.16192763119393e-10	3.39645471377255e-09	12.8527765961058
HSPB1	1.26992891689716	10.2752474427326	6.75936717781228	3.20999332166574e-10	3.4460108811769e-09	12.8380813987641
TRMT10B	-0.548636873451648	3.57436766775752	-6.75796359097121	3.23367172518507e-10	3.46934280942585e-09	12.8309229447489
C2CD3	-0.528933212967008	3.4850797995857	-6.75784590284771	3.23566492620609e-10	3.46939504888035e-09	12.8303227563884
SPAG5	-0.825931907474251	4.66627347670879	-6.75721321791776	3.24640105515925e-10	3.47881607364272e-09	12.8270962682264
PCGF3	-0.515052099352439	4.64704907370201	-6.75437107211765	3.29506497871451e-10	3.52884449881298e-09	12.8126041539785
SAPCD1	-0.728819741683696	1.16679941790279	-6.75265487031033	3.32479792226452e-10	3.5585509615503e-09	12.8038547457695
USP48	-0.569249102086363	4.52056460323455	-6.7497653417029	3.37545761623357e-10	3.61060640220859e-09	12.7891261479469
VPS8	-0.532627550238439	3.62219558040781	-6.74873598426751	3.39368779874408e-10	3.62793155813013e-09	12.7838800551541
CEP85	-0.659835913897681	3.52901187860139	-6.74843858266574	3.39897291661489e-10	3.63060294322906e-09	12.7823644322165
MFSD9	-0.565397117262775	4.1545113580538	-6.74836642639616	3.40025642760664e-10	3.63060294322906e-09	12.7819967134129
POGZ	-0.605165570941287	4.81987440856411	-6.74819966894418	3.40322452770012e-10	3.63159880521683e-09	12.7811469009953
PLPP6	-0.604176950161655	3.83677382177987	-6.74547301126788	3.4521201537717e-10	3.68157368700506e-09	12.7672531132332
DCAF13	-0.695310789067919	4.58062367152235	-6.74534971454032	3.4543474652222e-10	3.68174835570457e-09	12.7666249181778
TMEM126B	-0.629412336793076	5.59396327584757	-6.7438864444234	3.48088940099907e-10	3.7069520098231e-09	12.7591700280897
TRAPPC6B	-0.493541310810148	4.22294251876705	-6.74381723523158	3.48214974132021e-10	3.7069520098231e-09	12.7588174501096
CYB5R4	-0.570696587753326	3.24960794570754	-6.74143667394489	3.52577626375544e-10	3.75115683350773e-09	12.7466910956692
NLN	-0.639212941117681	3.69606435485739	-6.73979254618574	3.55622110413354e-10	3.78129302383496e-09	12.7383173482716
RFC5	-0.625134920974368	4.72750211858745	-6.73597813096952	3.62785607245062e-10	3.85516426710327e-09	12.7188941004066
CDV3	-0.476289361722945	6.93951097721281	-6.72905375916271	3.76155150006085e-10	3.99485725381462e-09	12.6836492121456
STIM2	-0.625783354016956	4.25015606760431	-6.72892738781779	3.76403608272395e-10	3.99511789339445e-09	12.6830061584294
TATDN1	-0.703152293430804	4.07840000665793	-6.72805737594819	3.78118534233703e-10	4.01093394042671e-09	12.6785791815129
TAF1D	-0.791267367898203	4.97715522038317	-6.72669388047114	3.80821706185227e-10	4.03720789171528e-09	12.6716417511278
NDC80	-0.804980168574838	4.16067061065682	-6.72427010802746	3.85674044801771e-10	4.0862210851266e-09	12.6593114477374
ARHGAP12	-0.835992860136863	5.36655676287263	-6.7241130619934	3.85990542572723e-10	4.08714733565729e-09	12.6585125964706
NKAPD1	-0.491258983209304	4.40026003077288	-6.72347415143298	3.87280793911223e-10	4.09837717969397e-09	12.655262728141
KANSL1L	-0.644040096029897	3.09776790087228	-6.7222704299278	3.89723222630679e-10	4.12177933501872e-09	12.6491403376685
NXF1	-0.467732672284941	5.3188091520771	-6.71932176225667	3.95770632137404e-10	4.18325806788837e-09	12.6341451597078
C9orf85	-0.519606140989389	2.88822006180558	-6.71584320497467	4.0302386097843e-10	4.25740185173306e-09	12.6164596438658
C6orf62	-0.505357737279347	6.85853018124358	-6.71535702170399	4.04048000650082e-10	4.26569492757323e-09	12.613988190707
ZNF587B	-0.670141243259236	3.34965819613841	-6.71496019038511	4.04885823489823e-10	4.27201233749582e-09	12.611971015777
MCM3	-0.686308985263767	6.9028398836331	-6.71463094374619	4.05582256314456e-10	4.27683133402041e-09	12.6102974343769
LNX2	-0.710189092048719	4.96770166902301	-6.71196530108343	4.112643805853e-10	4.33418728789304e-09	12.5967493665365
DDX23	-0.493931789463119	6.21385180239082	-6.71122465922127	4.12857032764607e-10	4.34840329314411e-09	12.5929855649081
EIF4A2	-0.689471997572977	7.37654539393919	-6.70985772767279	4.15812426308148e-10	4.3769470856578e-09	12.5860396417601
MTFR1	-0.667625968614852	4.97447207972418	-6.70954432638289	4.16492954554877e-10	4.38152552781139e-09	12.5844472282161
SUDS3	-0.501176737757659	5.14896524390717	-6.7087693643862	4.18180448123964e-10	4.39668565434754e-09	12.5805097581267
GPATCH11	-0.494366837305159	3.75759107937957	-6.70678184421191	4.22539191859005e-10	4.43641951109226e-09	12.5704125306134
ADAT2	-0.794518024929093	2.64795286840449	-6.70670851802975	4.22700854379719e-10	4.43641951109226e-09	12.5700400401636
XRCC6	-0.494188629058575	8.0913479124945	-6.70670636966939	4.22705591797828e-10	4.43641951109226e-09	12.5700291267168
KRR1	-0.5878775137743	3.78034775943018	-6.70562000173181	4.25107896414723e-10	4.45749616584684e-09	12.5645107226101
PASK	-0.567005301068561	2.590617644867	-6.7055724048378	4.25213455569517e-10	4.45749616584684e-09	12.5642689560865
DROSHA	-0.611219293643943	4.8944710635511	-6.70489333307747	4.26722301454831e-10	4.47068661336295e-09	12.5608197349454
TTC37	-0.660024045659658	4.73708932506272	-6.70359826836687	4.29614487947527e-10	4.49834606453039e-09	12.5542421914048
FANCF	-0.609224739229983	4.30133880405729	-6.70285974064375	4.31272441515922e-10	4.51305742025049e-09	12.5504915551297
PDXDC1	-0.633504570162851	6.00372315697182	-6.70242253463314	4.32256916272249e-10	4.52070803055654e-09	12.5482712915184
NMNAT1	-0.582393206944789	3.1455029072994	-6.70165931960997	4.3398079269812e-10	4.5360780921616e-09	12.5443956359056
CDCA8	-0.711345991257367	5.64700441474669	-6.70002390463021	4.37697571101139e-10	4.57204866482773e-09	12.5360916621827
SEL1L	-0.598182414007204	5.53671990701326	-6.69992002492362	4.37934714056193e-10	4.57204866482773e-09	12.5355642386583
C2orf69	-0.508510496932245	4.51128741557391	-6.69967709684601	4.38489779861802e-10	4.57516646332998e-09	12.5343308479582
SLC30A7	-0.53604694923497	4.97606096266726	-6.69954462195269	4.3879276370192e-10	4.57565195205708e-09	12.5336582582345
EDRF1	-0.601323065590472	3.00306440229009	-6.69927690234066	4.3940569658256e-10	4.57936707851988e-09	12.5322990371209
KATNBL1	-0.475740593892693	3.53524250113989	-6.69840078352066	4.41417442529164e-10	4.59764740782565e-09	12.5278511504491
RBM4	-0.43037632204997	2.99934405503282	-6.69637865586377	4.46095395131099e-10	4.64366046670307e-09	12.5175863490432
HNRNPF	-0.50934059845213	8.3614619744814	-6.69569190197641	4.47695212815159e-10	4.65759649390558e-09	12.5141005884948
SEH1L	-0.59943571194126	4.23010088563371	-6.69469474657793	4.50028197996262e-10	4.67913934070473e-09	12.5090396514372
TRIM25	-0.694429076960387	5.26215355437774	-6.69328458093547	4.53347956465679e-10	4.71091103043719e-09	12.5018832004539
TENT4A	-0.590514896579092	4.53962304123553	-6.6929343951922	4.54176086370608e-10	4.71676934401885e-09	12.5001061637708
OIP5	-0.754943610917417	4.00787590878074	-6.69083312211005	4.59176663040795e-10	4.76592787782075e-09	12.4894441525804
TMEM167B	-0.496354973485691	5.12846132570165	-6.68414782916834	4.75450114784506e-10	4.93196566743323e-09	12.4555340652057
PFKFB2	-1.09551745810115	4.15655291846816	-6.68074120799679	4.83959973651845e-10	5.01732356182233e-09	12.4382613001349
ETFA	-0.566160262330256	5.73615630356659	-6.67870114000868	4.89127850222957e-10	5.06795534476074e-09	12.42791963326
RBMXL1	-0.567344071140314	4.20359146976238	-6.67723158589382	4.92884185031499e-10	5.10391156664654e-09	12.4204710774267
TM9SF3	-0.622171481615353	7.43453471655171	-6.67628886287821	4.95308845132617e-10	5.1260443241625e-09	12.4156932578124
TET2	-0.607596255157485	2.93669601788406	-6.67588719647276	4.96345490529173e-10	5.13379492291102e-09	12.4136576768907
MBLAC2	-0.635685803822896	2.62463748527202	-6.67566761876597	4.9691309426456e-10	5.13668796516122e-09	12.4125449192629
SMIM15	-0.510999615036953	6.32810071792269	-6.67487578238044	4.98965295048617e-10	5.15491534120291e-09	12.408532275112
LRR1	-0.549052986680131	4.2792173251152	-6.67466281567936	4.9951866495533e-10	5.15764584498438e-09	12.4074531051096
AMMECR1L	-0.475185111255502	4.41412687300974	-6.67440956462821	5.00177496854619e-10	5.16146147997693e-09	12.4061698248495
NCAPH	-0.79572669963627	4.61100385304058	-6.67274654408091	5.04525176114999e-10	5.20331687412938e-09	12.397743554726
WDR89	-0.495731130815773	3.90758319376808	-6.67232561312754	5.05631523318048e-10	5.21171440730249e-09	12.3956109357161
RAD51D	-0.469610238823928	2.58039796759275	-6.67169614176164	5.07290449009738e-10	5.22579456768577e-09	12.3924218912907
SNX6	-0.548715706774503	5.97101703095477	-6.67008062463593	5.11572625637487e-10	5.26686600497637e-09	12.3842380339247
TIMELESS	-0.714079649460293	4.79346607040699	-6.66944025763656	5.13279862797987e-10	5.28139522032392e-09	12.3809943604837
TRIQK	-0.835321700762456	4.31553426382417	-6.66854567941355	5.15674243122458e-10	5.30297397451925e-09	12.3764632940298
PROSER1	-0.722446567004829	5.59708760815425	-6.66795249098601	5.17268008328796e-10	5.31629942661427e-09	12.3734589511073
KCNIP4	-0.422375788438274	1.0372661275612	-6.66671769860473	5.20601213344078e-10	5.34747659670987e-09	12.3672055007518
SMC1A	-0.652233742258918	5.61199781950204	-6.66659869518454	5.20923568394901e-10	5.34770903757298e-09	12.3666028548682
LYRM7	-0.606296123647441	3.59974900881863	-6.66596147134312	5.22653023829627e-10	5.3623779477678e-09	12.3633759816028
CLHC1	-0.570344186600648	1.54644312276453	-6.66501303638057	5.25237609089492e-10	5.38579851803144e-09	12.3585734472469
PARN	-0.515211496227955	5.25282052849655	-6.66285254691588	5.3117231033121e-10	5.44352461856947e-09	12.3476348361798
PRRC2C	-0.573641304447249	6.49041134760592	-6.66248830149359	5.32179356871139e-10	5.45071417066296e-09	12.3457908351716
NCAPD2	-0.759810865677882	6.16685712582533	-6.66052865426195	5.37629677816184e-10	5.50337849202315e-09	12.335870979073
RHOT1	-0.528781881051257	4.35919425687653	-6.66021781636945	5.38499246118153e-10	5.50911900759179e-09	12.3342976384788
NUP188	-0.55718564512095	5.64484201078059	-6.65916689377523	5.41449481293633e-10	5.53612701733009e-09	12.3289785610424
RBBP6	-0.528314095551104	4.74705626104407	-6.65815644320087	5.44301124424097e-10	5.56209659906915e-09	12.3238647401127
COA5	-0.504676426944886	4.61293031296946	-6.65724801002707	5.46877495828556e-10	5.58522511767207e-09	12.3192675686577
MTHFD2	-0.67873101472826	5.86252940827228	-6.65458269816692	5.54506066077123e-10	5.65989544104578e-09	12.3057815185863
ADH5	-0.556069076442037	6.10452456492895	-6.65333641269337	5.58109047721859e-10	5.69341431072236e-09	12.2994764838465
NEK2	-0.857308047058869	4.80727742413439	-6.65268341724963	5.60006046334168e-10	5.70950164496813e-09	12.2961731865904
BLZF1	-0.547720700060509	4.91141550675154	-6.65155602030423	5.63296187860516e-10	5.73976618150047e-09	12.2904704418285
TAF5L	-0.432312694991834	4.27923515716146	-6.65106506118854	5.64734929039407e-10	5.75114189721524e-09	12.2879871672383
ZNF318	-0.589715890495559	4.18222705329386	-6.64780807657669	5.74371583754547e-10	5.84594283933179e-09	12.2715157480181
VBP1	-0.594082760551446	6.09389162375049	-6.64693189916248	5.76991540742621e-10	5.86926058718919e-09	12.2670854123196
ZFX	-0.632007689355764	4.02119658871129	-6.64551405612163	5.81256172029298e-10	5.90927214891552e-09	12.2599168270908
KDM1A	-0.577393550649751	5.7978495294643	-6.64183718668103	5.92460884601446e-10	6.01975347554612e-09	12.2413303876982
HTATSF1	-0.581112303244182	6.15646179741967	-6.63938143510785	6.00062739396509e-10	6.09352270706461e-09	12.2289196604438
SNAP23	-0.518000529101708	4.74183519710249	-6.63776035321798	6.0513344962082e-10	6.1415193447865e-09	12.2207284560804
SLC9A6	-0.589523182259539	4.02440382319361	-6.63747087333141	6.06043370980149e-10	6.14427123224942e-09	12.2192658466062
FEM1B	-0.552378198064448	4.93849813429235	-6.63745498879973	6.06093339802655e-10	6.14427123224942e-09	12.219185590302
SMG8	-0.542293804955866	3.77191381698719	-6.63691358411488	6.07798895903314e-10	6.15806240812432e-09	12.2164502133994
ZNF780A	-0.563393625689662	2.62160066529413	-6.63663281647332	6.08685244136002e-10	6.16354263670519e-09	12.2150317174794
UBE2J1	-0.479229307586454	6.49441381825306	-6.636306659906	6.09716479363103e-10	6.1704829408942e-09	12.2133839469418
BOD1L1	-0.5905228497325	4.07076053054968	-6.63467985158516	6.14885862749225e-10	6.21927072742158e-09	12.2051658092015
HECTD1	-0.614143961894228	5.25182316799199	-6.63394275186453	6.17242286965879e-10	6.23956763968567e-09	12.2014425555488
AZIN1	-0.682776729929269	6.58711253798873	-6.63318992083535	6.19658190868127e-10	6.26044249233813e-09	12.1976400640122
ZNF776	-0.62860156238038	3.28262064423311	-6.63237848161761	6.22272612017115e-10	6.28329821370083e-09	12.19354180106
KNSTRN	-0.667281962776033	4.46230435257143	-6.62877792529231	6.34005218931966e-10	6.39814542770596e-09	12.17535997638
CENPQ	-0.624900532247245	3.81223585307001	-6.62783060559859	6.37128172113134e-10	6.42602648210431e-09	12.1705771340996
TMEM87B	-0.606102155279705	5.89821780593437	-6.62751133718613	6.38184091221766e-10	6.4330398619089e-09	12.1689652878611
BPNT2	-0.565323791735352	6.12824862651047	-6.62552570409483	6.44790024638562e-10	6.49595913020961e-09	12.1589416144804
NECAP1	-0.540039831468521	4.83760474055261	-6.62416570975818	6.49353386678834e-10	6.53824104126623e-09	12.1520771402838
CNOT7	-0.587224252991978	4.86161504152207	-6.62371744656361	6.50864465360548e-10	6.54975961137219e-09	12.1498147264715
UTP11	-0.384001067748539	5.19920136206844	-6.62297255637896	6.53383131382251e-10	6.57139900232363e-09	12.146055395088
ZC3H8	-0.630717807872015	2.8829026385546	-6.62193056784709	6.56922489356363e-10	6.60327383385703e-09	12.1407970336539
CHEK1	-0.713337886720558	3.83723521468995	-6.62169422044182	6.57727924257345e-10	6.6076473111484e-09	12.1396043747679
MSH5	-0.874709138999538	2.06021133718529	-6.61924695878807	6.66125239538605e-10	6.68824227565998e-09	12.1272562948661
AGFG1	-0.518135040906579	5.39089292585182	-6.6188299538954	6.67566612230918e-10	6.69694967977645e-09	12.1251524648345
CENPK	-0.787058073801346	3.3577366286496	-6.61877893739536	6.67743161098661e-10	6.69694967977645e-09	12.1248950864532
RNFT1	-0.641424770733943	4.04674836531648	-6.61630461549716	6.76361324498596e-10	6.77957233241795e-09	12.1124133816199
METTL2A	-0.456895598943597	4.10703821881056	-6.61457639611427	6.82445717599771e-10	6.83671897440489e-09	12.1036968476403
SAFB	-0.459113147494965	5.12973023780298	-6.61417560693101	6.83864429462823e-10	6.84708706536234e-09	12.1016755788495
SENP5	-0.549555610397153	4.13394808601047	-6.6120295688578	6.91510563880373e-10	6.91975966391117e-09	12.0908537324726
PSMD14	-0.441904120459175	4.94183721238013	-6.6116058741477	6.93030078322211e-10	6.9310777227718e-09	12.0887173823324
TRIT1	-0.522827248637588	4.22500285099177	-6.61133390379586	6.94007190919504e-10	6.93696151282117e-09	12.0873460936539
TCF20	-0.665633956188143	5.23133986727868	-6.61103899877347	6.95068235722696e-10	6.94308667415506e-09	12.0858592008344
SGO1	-0.789651138070425	3.5748655756436	-6.61089369648676	6.9559160957684e-10	6.94308667415506e-09	12.0851266086035
PSMA1	-0.570584467201363	6.52462779008226	-6.61083936479217	6.95787410233676e-10	6.94308667415506e-09	12.0848526785721
PRDM15	-0.395288825797949	1.95931222936619	-6.60909522907828	7.02101872975009e-10	7.0021808930241e-09	12.0760597110908
SLC25A17	-0.500537038915621	4.34933143130983	-6.60728831120782	7.08703196339482e-10	7.06406839613913e-09	12.0669515235405
ME2	-0.704343656473812	4.67990108055039	-6.60485273278127	7.17698131502387e-10	7.14973202806566e-09	12.0546765101343
ZNF37A	-0.694346369236126	3.42984265140639	-6.6040276600308	7.20770682199156e-10	7.17633399095834e-09	12.0505187883451
COMMD2	-0.491986410253848	4.63515532499137	-6.60326390183081	7.23626451785296e-10	7.198570515323e-09	12.0466702888119
ZNF28	-0.901892235465847	3.66669801039305	-6.60321465311943	7.23810979962418e-10	7.198570515323e-09	12.0464221376672
MRPL16	-0.595878652866646	6.07254457958732	-6.60192001969455	7.28678462111036e-10	7.24294212868251e-09	12.0398991756918
MTHFD1	-0.648162279118746	5.09217999743567	-6.59991212127746	7.36291519103623e-10	7.31453969033789e-09	12.029783793646
OCRL	-0.704418576477887	4.92471445248203	-6.59977950625586	7.36797086784925e-10	7.31548893846223e-09	12.0291157635898
SRSF5	-0.507492254754361	6.17245236171308	-6.59854871796333	7.4150556756566e-10	7.35814367992575e-09	12.0229161747107
ZBED6	-0.723252360719274	3.09384993973413	-6.59777644309152	7.44475095792930e-10	7.38270533181844e-09	12.0190264708463
XPOT	-0.755908138172601	5.71313051670783	-6.5976899786652	7.44808294881358e-10	7.38270533181844e-09	12.0185909919305
DCAF12	-0.561581553676066	5.98420711574139	-6.59452167887023	7.5711953000249e-10	7.50057004680979e-09	12.0026359044656
PIGK	-0.551567299825003	4.61836028733578	-6.59281464921877	7.63835538521276e-10	7.5629043719737e-09	11.9940412399703
RRP15	-0.572862658225294	3.81676716283938	-6.59245882080655	7.65242859769012e-10	7.57134106356794e-09	11.9922498403665
BRI3BP	-0.689307244976966	5.50596692438385	-6.59238469967123	7.65536334417474e-10	7.57134106356794e-09	11.9918766878229
PLA2G12A	-0.486887848867664	4.70389946705432	-6.59220684797563	7.66240971484456e-10	7.57411158627461e-09	11.9909813272768
YES1	-0.732166680175887	5.63277638077969	-6.59190740490642	7.6742879009881e-10	7.5816525320836e-09	11.9894738670121
ACVR2A	-0.580077905909435	3.11870384517354	-6.59034144405083	7.73670200441969e-10	7.63908340690958e-09	11.981591077603
GNL2	-0.465262984390018	5.10673799049747	-6.5890506845534	7.78852335157717e-10	7.68238417060315e-09	11.9750943533961
RPRD2	-0.515542871853497	5.35825898563187	-6.58903468916947	7.78916767437568e-10	7.68238417060315e-09	11.9750138487533
PLEKHB2	-0.57538440472569	6.2685257911873	-6.58776307283143	7.84055909768253e-10	7.72879864203601e-09	11.9686141454231
CYCS	-0.680323443761283	7.5921109398479	-6.58743349349271	7.85393323345843e-10	7.73770716462536e-09	11.9669555681268
CCDC6	-0.750788743735456	5.81177522202527	-6.58593443966328	7.91504817647899e-10	7.79361421438952e-09	11.9594122752071
NOLC1	-0.6519962052589	6.98801272090187	-6.58547765716033	7.93376373243578e-10	7.80773372940536e-09	11.9571139103371
NSUN6	-0.607907442628095	3.22199758328595	-6.58512639358248	7.94818556220397e-10	7.81761448736732e-09	11.9553465362216
IDH3A	-0.664180838305992	3.99981058276234	-6.58498778265244	7.95388361737306e-10	7.818908622654e-09	11.9546491324842
TXNDC16	-0.698405194278529	3.32687155285481	-6.58395064991333	7.99664628133664e-10	7.8566169026216e-09	11.9494311748523
MAPRE1	-0.519708263235392	7.59029927811271	-6.58039479915916	8.14498686608613e-10	7.99795573278529e-09	11.9315445146209
ZBED4	-0.625067455723608	4.43242279342674	-6.58024255553501	8.15139823703767e-10	7.99984858884632e-09	11.9307788125192
CCT6A	-0.684327620612798	7.59265006220299	-6.57866406057902	8.21816650613421e-10	8.06094155043686e-09	11.9228404018199
SHCBP1	-0.703520801224149	3.45218187424542	-6.57789406039949	8.25093178017637e-10	8.0886332319729e-09	11.9189683605102
VTI1B	-0.35515265612451	5.26942455587434	-6.57638358107401	8.31558051490571e-10	8.14753363794331e-09	11.9113734282155
SIN3A	-0.460073390243765	4.48549440926184	-6.57436129113041	8.40291688911346e-10	8.22858634113953e-09	11.9012064827686
NCR3LG1	-1.11506511731707	3.08517967853584	-6.571639481737	8.52189167502994e-10	8.3405151544643e-09	11.8875253709978
METTL4	-0.555351695187678	3.14929618287767	-6.56941664367019	8.62028564025065e-10	8.43218949524957e-09	11.8763545647001
ZNF273	-0.534268740764447	1.89041380966594	-6.56855099304105	8.65890579591524e-10	8.46532587455998e-09	11.8720048079226
WDR26	-0.524036923116499	5.22779205392731	-6.56833197560404	8.66870403778799e-10	8.47026382487477e-09	11.8709043285298
AGO2	-0.658328552513671	4.58785480059334	-6.56512086191575	8.81362104897255e-10	8.60714979506121e-09	11.8547719477133
SEC23IP	-0.524203949914843	5.08277680043094	-6.56253128252446	8.93222480757571e-10	8.71820322848828e-09	11.8417651696519
CSNK2A1	-0.527444291536073	6.40467769253531	-6.56226598063338	8.94446418512518e-10	8.72537616134519e-09	11.8404327824022
DEPDC1B	-0.879054951507737	4.14037738414245	-6.56206432046604	8.95377858235258e-10	8.72968947903469e-09	11.8394200329832
MCTS2P	-0.874336978093955	3.52495905593755	-6.55826848669521	9.1308964605365e-10	8.8975125422661e-09	11.8203602274089
LINS1	-0.567051322749856	2.97304364778804	-6.55778354367508	9.15377168520668e-10	8.91493419254681e-09	11.8179256345264
WTAP	-0.399925901791514	5.40125652954493	-6.55730362450175	9.17646551763251e-10	8.93216027090013e-09	11.8155163578484
PRPSAP1	-0.420074467693847	4.41081751718955	-6.55701554479797	9.19011449404628e-10	8.9405683098568e-09	11.8140701934803
IQCC	-0.50257248618552	2.67314606696369	-6.5563013052635	9.22404090054284e-10	8.96868325599375e-09	11.81048484682
MAP4K3	-0.693218916603251	4.86655365668358	-6.55500794358628	9.28578996012057e-10	9.02380525427403e-09	11.803992948049
PDP2	-0.547842911614827	3.00731214842711	-6.55488956479788	9.29146202979673e-10	9.02440204331155e-09	11.8033987918134
FIP1L1	-0.452542088636322	4.03449953851277	-6.54945045048368	9.55578937908929e-10	9.27608237767743e-09	11.7761054613167
NIPBL	-0.589516908582365	4.83247053651215	-6.5493194843508	9.5622445012606e-10	9.27730105445849e-09	11.775448426122
SMCHD1	-0.607074228142272	4.56234579748027	-6.54827052786686	9.61410121467953e-10	9.32254314523435e-09	11.7701862403736
FASTKD3	-0.570987976191156	3.83258734998223	-6.54743253053234	9.65572785044613e-10	9.35782163539705e-09	11.7659826744396
SPTLC1	-0.600490870177281	5.74852966358676	-6.54680221147981	9.68715524919315e-10	9.38318262519566e-09	11.7628210549169
CNBP	-0.439662877638796	9.00186699801075	-6.54440590206527	9.80755656417366e-10	9.49465134118212e-09	11.7508028852838
METTL16	-0.455133362230017	3.82096075176582	-6.5431675349634	9.87035426128975e-10	9.55026359706788e-09	11.7445930471756
RWDD3	-0.537684534497944	2.80415702100808	-6.5408306373117	9.98993951063291e-10	9.66073174789769e-09	11.7328763012727
BRWD3	-0.633585874861205	3.32405865753217	-6.53847082504977	1.01121455762931e-09	9.77361329210301e-09	11.7210469418868
GPR180	-0.664952667033877	3.36362621727949	-6.53740963464527	1.01675796808915e-09	9.82187096190941e-09	11.715728110893
RBM14-RBM4	-0.39710644021702	1.40723857992272	-6.53715434871547	1.01809598291193e-09	9.82947431120926e-09	11.7144486520769
MED4	-0.5116649973067	5.8835010730795	-6.53639708177008	1.02207521342908e-09	9.86255595348925e-09	11.7106534894027
GON7	-0.525359753701988	5.22596174141793	-6.53520138284779	1.02838950072983e-09	9.91812187676844e-09	11.7046615358708
NEMF	-0.570111629508592	4.03753130077782	-6.5343681491787	1.03281237413275e-09	9.95539620706461e-09	11.7004863362264
EPB41	-0.658654310859466	4.68128742686316	-6.5321496389835	1.04467998249433e-09	1.00643521855636e-08	11.6893711320222
NAF1	-0.483907325981248	3.74416104491627	-6.53051541460834	1.05350786256014e-09	1.01439219016719e-08	11.6811846189694
THOC2	-0.730589316011343	5.25641405546439	-6.5297951047314	1.05742218355302e-09	1.01761200641602e-08	11.6775766349029
HIPK1	-0.616638117792468	5.02372076832511	-6.52928056418592	1.06022707805372e-09	1.01976126828219e-08	11.6749994665398
GSPT1	-0.450063433092306	6.34784895063061	-6.52891996762515	1.06219715060161e-09	1.0211056875557e-08	11.673193419167
DMXL1	-0.597301743073274	3.39512820055568	-6.52460852287875	1.08603332477556e-09	1.04345754338425e-08	11.6516037054942
CDK19	-0.598723186614406	4.0630679316493	-6.52176525278536	1.10204008879221e-09	1.05826691411359e-08	11.6373701242268
TCAIM	-0.498543522027403	3.74219432456457	-6.52156504624833	1.10317590955346e-09	1.05848654793143e-08	11.6363680039964
STXBP4	-0.447153821340625	1.74401815624757	-6.52151582709211	1.10345531843541e-09	1.05848654793143e-08	11.6361216433853
MCCC1	-0.655456270978514	4.53073179740655	-6.51964206106757	1.11414437313958e-09	1.06816571228138e-08	11.6267434751855
MANEA	-0.680334109355289	4.24648438625687	-6.51815014102224	1.12272803326424e-09	1.07581705529004e-08	11.6192774769276
ASF1A	-0.572495667984606	4.77257151663921	-6.51774200970457	1.12508751455209e-09	1.07749927185391e-08	11.617235230304
LTN1	-0.56096628145321	3.92233883385426	-6.51648465553266	1.1323872522946e-09	1.08390844181546e-08	11.6109439937107
DHX8	-0.534237049250658	4.6059236490989	-6.51461016661208	1.14335654691959e-09	1.09350234145435e-08	11.6015661051524
C12orf4	-0.536625082395304	3.63986316276811	-6.51456264226553	1.14363601006267e-09	1.09350234145435e-08	11.6013283642869
CLCN3	-0.765902199125288	5.28885460365401	-6.5131083440936	1.15222050316672e-09	1.1011204187199e-08	11.5940536796268
OXNAD1	-0.502337980803442	3.1700121851325	-6.51223279960957	1.15741928002646e-09	1.1054965093272e-08	11.5896744564703
QSOX2	-0.689243957037658	4.58232686765091	-6.51150125249314	1.16178074615576e-09	1.10906859673147e-08	11.5860157102877
SELENOM	1.11567486428314	5.90516571788447	6.51129596572044	1.16300756698542e-09	1.10964604332373e-08	11.5849890326387
NUP37	-0.566505056470223	4.64796954922301	-6.50929740939139	1.17501808354444e-09	1.12050628789951e-08	11.5749947895889
TOM1L1	-0.740125344857895	4.27154696410397	-6.50876151719014	1.17825929680657e-09	1.12299692166789e-08	11.5723152180066
TOP2A	-1.03209856578957	6.6203954234948	-6.50791881186449	1.18337401504987e-09	1.12726957696315e-08	11.5681017581701
BCLAF3	-0.579599803080594	2.61019147280265	-6.50455694946888	1.20399705329243e-09	1.14630285084544e-08	11.5512956422492
EYA3	-0.497770405435813	4.19787763238081	-6.50275332938943	1.21520668107984e-09	1.15635827220408e-08	11.5422811884932
GDAP2	-0.4347719689293	3.17839726811266	-6.49956244730541	1.23529058085934e-09	1.17484299273414e-08	11.5263365368919
GTPBP4	-0.611492860469244	5.10688913374703	-6.49745696828916	1.24872144696624e-09	1.18698391352007e-08	11.5158178968169
RPGRIP1L	-0.48423210882585	1.8521279144897	-6.49406730197575	1.27064690640191e-09	1.2071822206615e-08	11.4988875313046
UBE4B	-0.574613754228836	4.84483981212126	-6.49386072091475	1.27199532934577e-09	1.2078201525379e-08	11.497855875408
RAB3GAP2	-0.57003845308501	4.3936637888247	-6.49311776099815	1.27685653336925e-09	1.21179118448799e-08	11.4941457160193
SEC24A	-0.608619785000042	5.08527025955958	-6.4921596255335	1.28315265716219e-09	1.21711907012694e-08	11.4893613618831
ZNF654	-0.528592659753651	3.53148853219846	-6.49147597087418	1.28766378761875e-09	1.22074905944175e-08	11.4859478339195
ZNF45	-0.561355956309691	3.19654471737395	-6.49120709966845	1.28944222433223e-09	1.22178588245012e-08	11.4846053974645
KMT5B	-0.536308281413893	4.42080634887612	-6.49090853651734	1.29141989170449e-09	1.22301028172991e-08	11.4831147485301
RAD23B	-0.442904652488887	7.32078104234595	-6.49060051954727	1.29346331133552e-09	1.22429561808214e-08	11.4815769380067
CEMIP2	-0.743631344673251	5.4120446727848	-6.4900601932127	1.29705559297808e-09	1.22704485100292e-08	11.4788793914143
COX10	-0.491408193804947	4.56283840354379	-6.48943325619264	1.30123600869029e-09	1.23034726375475e-08	11.4757495985848
KMT2C	-0.587961299060038	4.14104229649265	-6.4888117436232	1.30539335095881e-09	1.23362437329486e-08	11.4726470472731
SETD4	-0.523144783167202	2.66325807861163	-6.48863299780805	1.30659141468879e-09	1.23410291269864e-08	11.4717547892992
GNPAT	-0.56425085437445	6.24048040431341	-6.48842268423409	1.30800245153204e-09	1.23478199683781e-08	11.4707049693825
PPP2R5A	-0.444094140513423	6.24407496217954	-6.48821704086707	1.30938360607117e-09	1.2354321681397e-08	11.4696784795048
RABAC1	0.593867127349248	7.11167953260256	6.48800265472137	1.3108250085635e-09	1.23613846737791e-08	11.4686083679138
ACACA	-0.729395354138646	4.42135285446937	-6.48669423756205	1.31965594472516e-09	1.2438088412988e-08	11.4620777996227
ARHGEF11	-0.561513771805266	5.18311950710428	-6.483683447114	1.3401998936445e-09	1.26250509516395e-08	11.4470530609424
IRGQ	-0.620406485613015	3.70548003457332	-6.48313264386488	1.34399220040135e-09	1.26540943744384e-08	11.4443047982159
NUP155	-0.717754558094303	4.55010706053451	-6.48153173983152	1.35507459781873e-09	1.27517093746212e-08	11.4363177192846
TRIM44	-0.563869664326687	5.14385959147934	-6.48071642639099	1.36075321382892e-09	1.27983968587958e-08	11.4322504457318
CDC16	-0.545476748726532	5.91951858066628	-6.48019463770405	1.36439973658607e-09	1.2825932613366e-08	11.429647595739
WDR20	-0.361875627906187	3.41672161511991	-6.47660548668121	1.38974460984402e-09	1.30573055970706e-08	11.4117468361293
RAD54B	-0.687899382541289	2.02585436220115	-6.47561623043948	1.39681139567916e-09	1.31167941693198e-08	11.4068139030997
OCIAD1	-0.506327140874134	6.37442302306642	-6.47524185440701	1.399494983412e-09	1.31350812698773e-08	11.4049471811624
TICRR	-0.849268164981913	3.09610511343677	-6.47507806198795	1.40067066982768e-09	1.31392040436727e-08	11.4041304942591
NOL7	-0.440729788667908	6.71016973414805	-6.47307220792199	1.41514762718271e-09	1.32680315103489e-08	11.394129996708
PWP1	-0.451167151349647	5.89379293981019	-6.47100343549549	1.43023303175412e-09	1.34024252902085e-08	11.3838175732628
NDUFB5	-0.524744563997038	5.68312407641151	-6.46991236807244	1.43825271795096e-09	1.3470501309019e-08	11.3783795384131
ZBTB34	-0.526237373267453	3.08453836509244	-6.46809779742757	1.45168855003077e-09	1.35892062485042e-08	11.3693365648267
NCOR1	-0.703353547366436	5.78265544608334	-6.46785746519685	1.45347731272532e-09	1.35988160533011e-08	11.3681389645415
MSH6	-0.605228319827606	4.05010073832265	-6.46681842995974	1.4612357296169e-09	1.36642389349186e-08	11.3629616233198
PEX2	-0.580496224719905	4.97009346014203	-6.46617457214993	1.46606382840286e-09	1.37022057759895e-08	11.3597536130889
TMEM123	-0.629387017440595	7.88231201512827	-6.46505735127458	1.47447884072464e-09	1.37736395163398e-08	11.3541874920747
YWHAQ	-0.462259201187809	8.58653176901447	-6.46444428911478	1.47911667378638e-09	1.38097329637345e-08	11.3511333692955
CLOCK	-0.567350159169649	4.17646827038774	-6.46255068414182	1.49353274416122e-09	1.39370351575965e-08	11.3417008970008
RFK	-0.674849295321704	5.70475671239453	-6.46076421995338	1.50725993746571e-09	1.40577793017581e-08	11.3328034962718
RPGR	-0.621638720020732	2.89888467200743	-6.45994567702219	1.51359105187329e-09	1.41094522191867e-08	11.328727229283
DDX19A	-0.447353717580512	4.10450838264137	-6.45983586132287	1.51444242371422e-09	1.411001656601e-08	11.3281803788067
CNOT11	-0.457044552198441	6.60954905939888	-6.45788745431607	1.52962654359541e-09	1.42440484294516e-08	11.3184787165395
NF1	-0.587596471728	3.97286738379142	-6.4552529049333	1.55039644810377e-09	1.4429928756947e-08	11.3053630962808
ATAD2	-0.893407096009062	5.08977399156695	-6.45491319144936	1.55309476621654e-09	1.44475061620624e-08	11.3036721074396
ANLN	-0.869862618736159	5.33528885490917	-6.45330188017987	1.5659563981111e-09	1.45595591741002e-08	11.2956521583782
HOOK1	-0.848641834251661	4.47272144574459	-6.45264285457272	1.57124696626821e-09	1.46005167778103e-08	11.2923723173609
SPC25	-0.686298046189703	4.44367442721797	-6.4525494475911	1.57199824740352e-09	1.46005167778103e-08	11.2919074639416
WDR82	-0.456537639540032	6.03312763885979	-6.44762591187004	1.6121033891441e-09	1.49652178299215e-08	11.2674099713107
MBTPS2	-0.6291566180541	3.57284382829838	-6.44694344483093	1.61774139946103e-09	1.50097462554258e-08	11.2640151010706
TTC8	-0.547893784662627	3.13757056671102	-6.44678980397785	1.61901333505461e-09	1.50137400852621e-08	11.2632508556782
BLM	-0.774308817080841	3.1456280790781	-6.44662604880837	1.6203700872993e-09	1.5018515894854e-08	11.2624363102706
CHP1	-0.601483820317942	7.28498379367575	-6.4460460853851	1.62518423729652e-09	1.50553152449868e-08	11.2595515667742
IPO8	-0.541968433779789	4.97581194746914	-6.44591599066828	1.6262660573727e-09	1.5057518939099e-08	11.2589044939006
QSER1	-0.707076551983735	4.17342591688203	-6.44580179358196	1.6272162628863e-09	1.5058502366399e-08	11.2583364994903
AUH	-0.528727699892349	4.49686056148523	-6.44522372872293	1.63203458968443e-09	1.50885567142197e-08	11.255461400063
COPS5	-0.513189519470522	4.66853962960231	-6.4452092711491	1.63215527734806e-09	1.50885567142197e-08	11.2553894947778
LRRC57	-0.478605841478275	3.58326172293077	-6.44483618649161	1.63527272152525e-09	1.51095473316693e-08	11.2535339747321
NSA2	-0.620599462839864	5.96539612932889	-6.44226367543441	1.65692842046173e-09	1.53017168104959e-08	11.2407413024387
ABHD18	-0.473676905575171	3.51207716529253	-6.4406590371478	1.67057918304036e-09	1.54198001985546e-08	11.2327631152913
HJURP	-0.802895118240594	4.41523304270515	-6.4403895374953	1.6728826684387e-09	1.54330778543347e-08	11.2314232820966
MLANA	-0.44961356379552	0.997324135047998	-6.43813350133552	1.69228866599051e-09	1.56040384385544e-08	11.2202084698849
YY1	-0.374477913864893	5.93927861432949	-6.43731566248632	1.69937815593794e-09	1.56613145962008e-08	11.2161435033353
GOLT1B	-0.642984172798585	5.4681618302095	-6.43650479228677	1.70643610254435e-09	1.57177387590075e-08	11.2121134525627
FEN1	-0.639332640542792	5.87452966157159	-6.43641006430447	1.70726251064659e-09	1.57177387590075e-08	11.2116426695907
COPA	-0.504157799519695	7.40928551471942	-6.43242398421838	1.74239654737468e-09	1.60329237742439e-08	11.1918359250027
PRKAA1	-0.688566829870539	6.08686569497322	-6.43141393005363	1.75141179382861e-09	1.61075717657165e-08	11.1868180550754
SCAMP1	-0.578229675824481	5.23037314888757	-6.4310453771208	1.75471273777508e-09	1.61296160058645e-08	11.1849872204807
GRPEL2	-0.629354680854867	4.1376499208131	-6.42996449698307	1.76442900108971e-09	1.62105778771589e-08	11.1796181394273
CDK17	-0.45509044224923	4.08665319532321	-6.42861683822508	1.77661760808301e-09	1.63141592194632e-08	11.1729245754497
ARPC5	-0.466896839675296	6.03586262092687	-6.42827289112278	1.77974161649778e-09	1.63344392600583e-08	11.1712163789805
PIGB	-0.477826120846777	3.26094253133251	-6.42789998124467	1.78313479866882e-09	1.63571676492797e-08	11.1693643969068
BRAP	-0.438096199249832	4.41750750757383	-6.42747567709497	1.78700337383451e-09	1.63842313442731e-08	11.1672572471313
HARS2	-0.502576224219181	4.7283623553743	-6.42676365598439	1.79351377040878e-09	1.64354764723336e-08	11.1637214287486
ERCC4	-0.420170347777013	2.20600067513969	-6.42575393566966	1.80278624431961e-09	1.65119672336502e-08	11.1587076372011
ATPAF1	-0.427796900683056	4.91756340848883	-6.42475945096909	1.81196493101679e-09	1.65875209334026e-08	11.1537699208133
EIF3D	-0.493762142971939	7.53770776026394	-6.42125102771214	1.84471517201245e-09	1.68786708200237e-08	11.1363535962601
TRDMT1	-0.545510999838955	1.64068643941133	-6.41880037321444	1.86793637580181e-09	1.70823786863434e-08	11.1241912879311
PFAS	-0.604755444193096	4.09729094198474	-6.41822055489933	1.8734724059411e-09	1.71242288252054e-08	11.121314091193
HIVEP1	-0.547918556097745	3.64173856170619	-6.41595724014185	1.89523723431686e-09	1.73142973551877e-08	11.1100843501726
BNIP2	-0.584634947584215	4.61311522133682	-6.41430577443124	1.91127518453279e-09	1.74518791414709e-08	11.1018917540791
EPB41L5	-0.562806186385561	3.67892453856541	-6.41246399277448	1.9293189603799e-09	1.76076260312523e-08	11.0927564055855
TOPORS	-0.569453266049438	4.71939930050132	-6.41224822379986	1.93144377203983e-09	1.76180060228705e-08	11.0916862728071
HSDL1	-0.532510458332839	3.44954470068917	-6.41037501022001	1.94998754183189e-09	1.77780673078e-08	11.0823966718862
SREK1	-0.606189520969032	3.99313357999786	-6.40987528506457	1.95496408273033e-09	1.7814335630273e-08	11.0799186978104
ADGRA3	-0.74018880031649	3.74190676230788	-6.40975993131272	1.95611461427617e-09	1.78157207493188e-08	11.0793467112722
RBM39	-0.590526932354723	6.07307228863107	-6.40922323676973	1.96147634426318e-09	1.78554392522162e-08	11.0766855627815
CFAP44	-0.72122841776047	1.83980945127289	-6.40353754946174	2.01917389800747e-09	1.83712905090511e-08	11.0485011602527
CDADC1	-0.482946612497574	2.90473658180192	-6.40298233615335	2.0248968567883e-09	1.84139702950137e-08	11.0457496621748
FARP2	-0.60152194338524	4.21300313265302	-6.40252003784573	2.02967425686121e-09	1.84480122725001e-08	11.0434587278521
FAM91A1	-0.707605722052087	5.65219876999058	-6.40012468340439	2.05460612239346e-09	1.86651132564889e-08	11.0315899306844
PPIL1	-0.51052754645658	6.42808839760168	-6.39733216109243	2.08405260319096e-09	1.89229855196606e-08	11.0177562883811
EMC2	-0.575758375150039	5.12599447195784	-6.3954679974166	2.1039405527679e-09	1.90938491060452e-08	11.0085234175344
CLINT1	-0.706440726732691	6.39179885580365	-6.3937998063427	2.12189605344679e-09	1.92470103638016e-08	11.0002624229175
FGD4	-0.750539069451378	3.9377703035645	-6.39308613346537	2.1296236238151e-09	1.93072889716001e-08	10.9967286300083
KLHL23	-0.869636205714674	4.38430776887378	-6.39288116836976	2.13184807817558e-09	1.93176401273787e-08	10.9957137736215
RCBTB1	-0.589926801929808	4.38680266823709	-6.39143450550554	2.14761364860891e-09	1.94506206692793e-08	10.9885513329264
GPAM	-0.650164950033055	2.73872457607352	-6.38796492055632	2.18589392341264e-09	1.9787275180887e-08	10.9713770355651
FARSB	-0.559235219434906	6.04022302849166	-6.38696456972397	2.19705507234836e-09	1.98782234284176e-08	10.9664262986133
NME6	-0.419305790335495	3.74329535522608	-6.38645140269379	2.20280234374964e-09	1.99181660244911e-08	10.9638868009256
TTLL5	-0.441442431350976	3.40976846711601	-6.38637114954792	2.20370248471838e-09	1.99181660244911e-08	10.9634896642566
GOLM2	-0.538476807397942	6.00453237461361	-6.38586151318977	2.20942715844742e-09	1.99597971448196e-08	10.9609677678671
ASH1L	-0.600597226382858	4.7922102215904	-6.38519469067606	2.21693959005454e-09	2.00175284239642e-08	10.9576682158799
TRAPPC2	-0.575050235438622	3.15789379995836	-6.38448627710696	2.22494812723708e-09	2.00796785463652e-08	10.9541630729288
MAPK6	-0.621874855203718	5.40051515283134	-6.38389389055937	2.23166684521476e-09	2.01301313712445e-08	10.9512321824687
PIK3CB	-0.601861132618746	4.8051387824188	-6.38375875990455	2.23320226202261e-09	2.01338023036924e-08	10.9505636313862
DDX59	-0.425859382666661	3.60009963065984	-6.38345813666742	2.2366218119851e-09	2.01530697906181e-08	10.9490763434179
PDHB	-0.44756370917651	5.07657830724017	-6.38337236185805	2.23759843376384e-09	2.01530697906181e-08	10.9486519926331
AGAP6	-0.85932204804816	3.22118886498718	-6.38318162366268	2.239771660685e-09	2.01624651715145e-08	10.9477083713777
SPTBN1	-0.771879673015647	6.94596973089545	-6.38155990437987	2.25833326380458e-09	2.03193051400914e-08	10.9396860211409
DNAJC27	-0.459729878671777	2.20875387121889	-6.3802230671232	2.27374797426608e-09	2.04476871758344e-08	10.9330737785185
DTD2	-0.626285754570753	4.23053018221129	-6.37971442704988	2.27964011963352e-09	2.049034711058e-08	10.9305581526253
TTC19	-0.623721365824118	4.81540339305429	-6.37910546229782	2.28671420448289e-09	2.05435824956615e-08	10.9275464881643
FAM199X	-0.654894009563497	4.77548626312609	-6.37673883923712	2.31441196258705e-09	2.07819518049714e-08	10.9158437512762
SKA3	-0.851711179955506	4.80454595303893	-6.3737223747298	2.3501941406743e-09	2.10926377554884e-08	10.9009310937865
FAM149B1	-0.545006599855547	3.68823803454247	-6.37250528367111	2.36478527914068e-09	2.12129205381739e-08	10.8949152024006
WDR5	-0.52228207297692	5.67502950476198	-6.37189475554159	2.37213815525876e-09	2.1268185410114e-08	10.8918976968526
NUDT13	-0.740619549305976	2.44331298407133	-6.37177898170457	2.37353500927047e-09	2.1270020911805e-08	10.8913255083776
ABHD10	-0.528743806116871	5.24716176213201	-6.37132769679838	2.37898765924652e-09	2.13081816346769e-08	10.8890951801861
POLR3F	-0.563768112981	3.92392708608742	-6.37040665966632	2.39015436990153e-09	2.13974582377236e-08	10.884543526892
MDM1	-0.647941094315974	2.72413234185409	-6.37016000793587	2.39315353629462e-09	2.14135633874467e-08	10.8833246660291
MIA3	-0.642079407866314	4.98104931353073	-6.36976729133466	2.39793642529987e-09	2.14456048622557e-08	10.8813840610557
ABITRAM	-0.616875466938548	5.01001699647506	-6.36703100934651	2.43152365625212e-09	2.17350927228709e-08	10.867864594336
HMBOX1	-0.583335807430608	3.3332197079863	-6.36598930954675	2.44443158312892e-09	2.1839533453273e-08	10.8627185940014
PIGF	-0.54605943416968	3.28374462977991	-6.36499971739674	2.45675627568668e-09	2.19301039395111e-08	10.8578304384513
FRYL	-0.646695902813317	3.93050803459948	-6.36486238821196	2.45847144113802e-09	2.19301039395111e-08	10.8571521252349
[truncated: 15,843 more rows]
