# Supplementary material for: FDX1 as a predictive biomarker and therapeutic target for lymph node metastasis in gastric cancer
Source: Clin Exp Med. 2026 May 10;26(1):245. doi: 10.1007/s10238-026-02160-0 (PMC13331937; doi:10.1007/s10238-026-02160-0)
Supplement: Supplementary file 11 — Supplementary file11 [file 10238_2026_2160_MOESM11_ESM.xlsx]

## Sheet: 173 CRGs
MTF1
CDKN2A
REXO2
RPUSD3
PDHA1
MRPL17
SGF29
COX11
NDUFS1
LIPT1
MRPL21
LARS2
MRPL41
POLG
MECR
DLAT
QRSL1
MTG1
STARD7
FASTKD5
PDE12
TWNK
MRPL15
CLPP
MRPS25
CS
COX17
PDHX
CYCS
PDHB
AASDHPPT
FAU
HARS2
SLC25A39
CDK1
LIPT2
GCLM
DNM1L
LIAS
RPS27A
WARS2
MRPL36
GLS
C7orf26
MRPS33
RPL19
GFM1
NDUFA6
GCLC
SDHAF2
COX18
COX14
COA5
PTCD3
MRPS11
GATB
COX15
MRPL51
DHX15
ATL2
MFF
YARS2
UQCC2
NDUFA9
PPA2
NDUFB6
BRPF1
ELOB
MRPS7
SLC25A19
MRPS16
COX6B1
TARS2
DLD
COA6
EARS2
COPS5
CIAO1
RB1
GATC
GTPBP4
SARS2
NARS2
PARS2
UQCRC1
PRC1
NAPA
METTL17
TUBGCP4
MRPL53
YEATS2
CMPK1
FPGS
MARS2
NDUFAF6
MRM2
MRPS9
CENPW
AFG3L2
ATPAF2
UBA2
MTO1
GPX4
PDZD4
CHCHD1
HSD17B10
RPL27
RRN3
MPC1
TFAM
RPS25
MRPS14
IDH3A
UBE2I
RMND1
SHMT2
MRPL34
SLC25A51
HCCS
H2AC6
TRRAP
SLFN11
MRPS23
UQCR10
CSTF3
MRPL13
NDUFB10
TIMM9
MRRF
RPAIN
NDUFA8
CLPX
CYC1
RCC1L
COPZ1
MTERF1
IMP4
TUT1
COX7B
SSBP1
FARS2
NDUFS6
DBR1
MRPL2
MRPS30
RPUSD4
POT1
FDX1
OXA1L
TMEM191B
SOX2
AHR
TKT
MBTPS1
MBTPS2
SCAP
RPAP1
RPL3
UBAP2L
LDLR
CAPRIN1
ZFAT
IDH2
SAMM50
PITRM1
PGP
PRKDC
CERT1
TSC22D2
INTS6
TADA2A
API5
C6orf136
